# Supplementary material for: HOGA1 Suppresses Renal Cell Carcinoma Growth via Inhibiting the Wnt/β‐Catenin Signalling Pathway
Source: J Cell Mol Med. 2025 Mar 18;29(6):e70490. doi: 10.1111/jcmm.70490 (PMC11917137; doi:10.1111/jcmm.70490)
Supplement: Supplementary file 1 — Table S1. Clinical information of ccRCC patients. [file JCMM-29-e70490-s001.xlsx]

## Sheet: Sheet1
Clinical information of ccRCC patients in this study
Sample ID	Gender	Pathological diagnosis	Grade	TNM
1N/ 1T	Male	ccRCC	Ⅰ	T1aN0M0
2N/2T	Female	ccRCC	Ⅱ	T1aN0M0
3N/3T	Male	ccRCC	Ⅰ	T1aN0M0
4N/4T	Female	ccRCC	Ⅰ	T1bN0M0
5N/5T	Female	ccRCC	Ⅱ	T1aN0M0
6N/6T	Female	ccRCC	Ⅰ	T1aN0M0
7N/7T	Male	ccRCC	Ⅱ	T1bN0M0
8N/8T	Female	ccRCC	Ⅰ	T1bN0M0
9N/ 9T	Male	ccRCC	Ⅱ	T1aN0M0
10N/ 10T	Male	ccRCC	Ⅱ	T1aN0M0
11N/11T	Female	ccRCC	Ⅰ	T1aN0M0
