# Supplementary material for: HOGA1 Suppresses Renal Cell Carcinoma Growth via Inhibiting the Wnt/β‐Catenin Signalling Pathway
Source: J Cell Mol Med. 2025 Mar 18;29(6):e70490. doi: 10.1111/jcmm.70490 (PMC11917137; doi:10.1111/jcmm.70490)
Supplement: Supplementary file 2 — Table S2. All proteins identified and quantified by proteomics. [file JCMM-29-e70490-s005.xlsx]

## Sheet: Sheet1
All proteins identified and quantified by proteomics
Protein IDs	Majority protein IDs	Protein names	Gene names	Fasta headers	1-N	2-N	3-N	4-N	5-N	1-T	2-T	3-T	4-T	5-T	Average-N	Average-T	p-value	Ratio	LOG2FC
O75380;D6RBT3	O75380;D6RBT3	NADH dehydrogenase [ubiquinone] iron-sulfur protein 6, mitochondrial	NDUFS6	>sp|O75380|NDUS6_HUMAN NADH dehydrogenase [ubiquinone] iron-sulfur protein 6, mitochondrial OS=Homo sapiens GN=NDUFS6 PE=1 SV=1;>tr|D6RBT3|D6RBT3_HUMAN NADH dehydrogenase [ubiquinone] iron-sulfur protein 6, mitochondrial OS=Homo sapiens GN=NDUFS6 PE=1 SV=1	125320000	124540000	114050000	120320000	118620000	344949	344949	344949	344949	344949	120570000	344949	5.14065e-07	0.00286099	-8.44927
Q9UJW2;Q9UJW2-2;B1AQ11;Q5T466;Q5T471	Q9UJW2;Q9UJW2-2	Tubulointerstitial nephritis antigen	TINAG	>sp|Q9UJW2|TINAG_HUMAN Tubulointerstitial nephritis antigen OS=Homo sapiens GN=TINAG PE=2 SV=3;>sp|Q9UJW2-2|TINAG_HUMAN Isoform 2 of Tubulointerstitial nephritis antigen OS=Homo sapiens GN=TINAG	223690000	205120000	206080000	214290000	204350000	344949	344949	344949	344949	344949	210706000	344949	5.75705e-07	0.00163711	-9.25463
A0A087WXC5;E7ESZ7;O95299;O95299-2;Q8N1B9;C9J6X0;H7C2W5;H7C1Y7;H7C2X4	A0A087WXC5;E7ESZ7;O95299;O95299-2;Q8N1B9;C9J6X0	NADH dehydrogenase [ubiquinone] 1 alpha subcomplex subunit 10, mitochondrial	NDUFA10	>tr|A0A087WXC5|A0A087WXC5_HUMAN NADH dehydrogenase [ubiquinone] 1 alpha subcomplex subunit 10, mitochondrial OS=Homo sapiens GN=NDUFA10 PE=1 SV=1;>tr|E7ESZ7|E7ESZ7_HUMAN NADH dehydrogenase [ubiquinone] 1 alpha subcomplex subunit 10, mitochondrial OS=Homo s	315190000	331160000	311490000	354530000	309590000	344949	344949	344949	344949	344949	324392000	344949	2.74743e-06	0.00106337	-9.87714
P00966;Q5T6L6;Q5T6L5	P00966;Q5T6L6	Argininosuccinate synthase	ASS1	>sp|P00966|ASSY_HUMAN Argininosuccinate synthase OS=Homo sapiens GN=ASS1 PE=1 SV=2;>tr|Q5T6L6|Q5T6L6_HUMAN Argininosuccinate synthase (Fragment) OS=Homo sapiens GN=ASS1 PE=1 SV=1	5803900000	6392500000	6520200000	5961000000	6658700000	172830000	344949	63508000	344949	344949	6267260000	4.74746e+07	4.76989e-06	0.00757501	-7.04454
Q96NB2;R4GMR9;R4GN74;R4GNC2;R4GN63;R4GMW0;R4GMS6	Q96NB2;R4GMR9;R4GN74;R4GNC2;R4GN63;R4GMW0	Sideroflexin-2	SFXN2	>sp|Q96NB2|SFXN2_HUMAN Sideroflexin-2 OS=Homo sapiens GN=SFXN2 PE=1 SV=2;>tr|R4GMR9|R4GMR9_HUMAN Sideroflexin-2 OS=Homo sapiens GN=SFXN2 PE=1 SV=1;>tr|R4GN74|R4GN74_HUMAN Sideroflexin-2 (Fragment) OS=Homo sapiens GN=SFXN2 PE=1 SV=1;>tr|R4GNC2|R4GNC2_HUMAN	177500000	207190000	182180000	190650000	193930000	344949	344949	344949	344949	344949	190290000	344949	3.20109e-06	0.00181275	-9.1076
Q9NPJ3;Q9NPJ3-2	Q9NPJ3;Q9NPJ3-2	Acyl-coenzyme A thioesterase 13;Acyl-coenzyme A thioesterase 13, N-terminally processed	ACOT13	>sp|Q9NPJ3|ACO13_HUMAN Acyl-coenzyme A thioesterase 13 OS=Homo sapiens GN=ACOT13 PE=1 SV=1;>sp|Q9NPJ3-2|ACO13_HUMAN Isoform 2 of Acyl-coenzyme A thioesterase 13 OS=Homo sapiens GN=ACOT13	180010000	172250000	168800000	157810000	147320000	344949	344949	344949	344949	344949	165238000	344949	8.66957e-06	0.00208759	-8.90395
Q02252;Q02252-2;G3V4Z4	Q02252;Q02252-2	Methylmalonate-semialdehyde dehydrogenase [acylating], mitochondrial	ALDH6A1	>sp|Q02252|MMSA_HUMAN Methylmalonate-semialdehyde dehydrogenase [acylating], mitochondrial OS=Homo sapiens GN=ALDH6A1 PE=1 SV=2;>sp|Q02252-2|MMSA_HUMAN Isoform 2 of Methylmalonate-semialdehyde dehydrogenase [acylating], mitochondrial OS=Homo sapiens GN=ALD	9152600000	10067000000	10837000000	10637000000	11143000000	1160700000	344949	111440000	205220000	344949	10367320000	2.9561e+08	5.19658e-05	0.0285136	-5.1322
F5GZS6;J3KPF3;P08195-2;P08195-3;P08195;P08195-4;F5GZI0;H0YFS2;F5H0E2;F5H867;F5GZR9;H0YFX4	F5GZS6;J3KPF3;P08195-2;P08195-3;P08195;P08195-4	4F2 cell-surface antigen heavy chain	SLC3A2	>tr|F5GZS6|F5GZS6_HUMAN 4F2 cell-surface antigen heavy chain OS=Homo sapiens GN=SLC3A2 PE=1 SV=1;>tr|J3KPF3|J3KPF3_HUMAN 4F2 cell-surface antigen heavy chain OS=Homo sapiens GN=SLC3A2 PE=1 SV=1;>sp|P08195-2|4F2_HUMAN Isoform 2 of 4F2 cell-surface antigen h	356670000	292380000	301240000	310920000	357280000	344949	344949	344949	344949	344949	323698000	344949	2.02294e-05	0.00106565	-9.87405
P04075;J3KPS3;P04075-2;H3BQN4;H3BPS8;H3BUH7;H3BR04;H3BMQ8;H3BU78;H3BR68	P04075;J3KPS3;P04075-2;H3BQN4;H3BPS8;H3BUH7	Fructose-bisphosphate aldolase A	ALDOA	>sp|P04075|ALDOA_HUMAN Fructose-bisphosphate aldolase A OS=Homo sapiens GN=ALDOA PE=1 SV=2;>tr|J3KPS3|J3KPS3_HUMAN Fructose-bisphosphate aldolase OS=Homo sapiens GN=ALDOA PE=1 SV=1;>sp|P04075-2|ALDOA_HUMAN Isoform 2 of Fructose-bisphosphate aldolase A OS=H	1229500000	1397600000	1517800000	1311400000	1834400000	7585100000	6745900000	6361500000	7187900000	6553600000	1458140000	6886800000	6.17801e-05	4.723	2.2397
P50440;P50440-2;P50440-3;H0YMX4;H0YKW9;H0YN43;H0YLC6	P50440;P50440-2;P50440-3	Glycine amidinotransferase, mitochondrial	GATM	>sp|P50440|GATM_HUMAN Glycine amidinotransferase, mitochondrial OS=Homo sapiens GN=GATM PE=1 SV=1;>sp|P50440-2|GATM_HUMAN Isoform 2 of Glycine amidinotransferase, mitochondrial OS=Homo sapiens GN=GATM;>sp|P50440-3|GATM_HUMAN Isoform 3 of Glycine amidinotra	16145000000	14234000000	12748000000	16509000000	14233000000	19237000	260650000	368270000	23333000	479020000	14773800000	230102000	4.66455e-05	0.015575	-6.00462
P11166;C9JIM8	P11166;C9JIM8	Solute carrier family 2, facilitated glucose transporter member 1	SLC2A1	>sp|P11166|GTR1_HUMAN Solute carrier family 2, facilitated glucose transporter member 1 OS=Homo sapiens GN=SLC2A1 PE=1 SV=2;>tr|C9JIM8|C9JIM8_HUMAN Solute carrier family 2, facilitated glucose transporter member 1 (Fragment) OS=Homo sapiens GN=SLC2A1 PE=1	344949	344949	344949	344949	344949	91548000	85074000	87168000	70547000	74510000	344949	81769400	3.31898e-05	237.048	7.88903
P28482;P28482-2;E9PJF0;E9PQW4;P27361-2;P27361-3;P27361;B3KR49;E9PBK7;H0YDH9;K7ELV1;K7EN18;P31152;Q16659	P28482;P28482-2	Mitogen-activated protein kinase 1	MAPK1	>sp|P28482|MK01_HUMAN Mitogen-activated protein kinase 1 OS=Homo sapiens GN=MAPK1 PE=1 SV=3;>sp|P28482-2|MK01_HUMAN Isoform 2 of Mitogen-activated protein kinase 1 OS=Homo sapiens GN=MAPK1	344949	344949	344949	344949	344949	134450000	106430000	122030000	101550000	119790000	344949	116850000	3.78848e-05	338.746	8.40406
P11498;P11498-2;E9PRE7;E9PS68	P11498	Pyruvate carboxylase, mitochondrial	PC	>sp|P11498|PYC_HUMAN Pyruvate carboxylase, mitochondrial OS=Homo sapiens GN=PC PE=1 SV=2	1701300000	1279700000	1437200000	1579500000	1611700000	90155000	344949	344949	344949	344949	1521880000	1.8307e+07	2.02742e-05	0.0120292	-6.37732
P05062;A0A087WXX2;Q5T7D5	P05062;A0A087WXX2;Q5T7D5	Fructose-bisphosphate aldolase B	ALDOB	>sp|P05062|ALDOB_HUMAN Fructose-bisphosphate aldolase B OS=Homo sapiens GN=ALDOB PE=1 SV=2;>tr|A0A087WXX2|A0A087WXX2_HUMAN Fructose-bisphosphate aldolase OS=Homo sapiens GN=ALDOB PE=3 SV=1;>tr|Q5T7D5|Q5T7D5_HUMAN Fructose-bisphosphate aldolase OS=Homo sapi	13802000000	16851000000	13166000000	13511000000	15927000000	344949	357170000	344949	430270000	344949	14651400000	1.57695e+08	3.54321e-05	0.0107631	-6.53776
Q96CM8-3;Q96CM8;Q96CM8-2;E9PF16;Q96CM8-4;D6RF87	Q96CM8-3;Q96CM8;Q96CM8-2;E9PF16;Q96CM8-4	Acyl-CoA synthetase family member 2, mitochondrial	ACSF2	>sp|Q96CM8-3|ACSF2_HUMAN Isoform 3 of Acyl-CoA synthetase family member 2, mitochondrial OS=Homo sapiens GN=ACSF2;>sp|Q96CM8|ACSF2_HUMAN Acyl-CoA synthetase family member 2, mitochondrial OS=Homo sapiens GN=ACSF2 PE=1 SV=2;>sp|Q96CM8-2|ACSF2_HUMAN Isoform	1157100000	1362700000	1425800000	1291000000	1526700000	150100000	344949	344949	344949	344949	1352660000	3.0296e+07	0.000113435	0.0223973	-5.48053
O75309;H3BSG2;O75309-4;O75309-2;O75309-3;H3BSV3;I3L418;J3QLA1	O75309;H3BSG2;O75309-4;O75309-2;O75309-3	Cadherin-16	CDH16	>sp|O75309|CAD16_HUMAN Cadherin-16 OS=Homo sapiens GN=CDH16 PE=1 SV=1;>tr|H3BSG2|H3BSG2_HUMAN Cadherin-16 OS=Homo sapiens GN=CDH16 PE=4 SV=1;>sp|O75309-4|CAD16_HUMAN Isoform 4 of Cadherin-16 OS=Homo sapiens GN=CDH16;>sp|O75309-2|CAD16_HUMAN Isoform 2 of Ca	460870000	377910000	369230000	365410000	337770000	344949	344949	344949	344949	344949	382238000	344949	5.15204e-05	0.000902446	-10.1139
Q01813;Q01813-2;B1APP8;B1APP6;H0Y757;Q5VSR5;H0Y3Y3;V9GYV7;V9GY25	Q01813;Q01813-2	ATP-dependent 6-phosphofructokinase, platelet type	PFKP	>sp|Q01813|PFKAP_HUMAN ATP-dependent 6-phosphofructokinase, platelet type OS=Homo sapiens GN=PFKP PE=1 SV=2;>sp|Q01813-2|PFKAP_HUMAN Isoform 2 of ATP-dependent 6-phosphofructokinase, platelet type OS=Homo sapiens GN=PFKP	344949	20581000	344949	344949	344949	3335400000	2421500000	3083000000	2687500000	2956700000	4.39216e+06	2896820000	5.67484e-05	659.543	9.36532
O95182	O95182	NADH dehydrogenase [ubiquinone] 1 alpha subcomplex subunit 7	NDUFA7	>sp|O95182|NDUA7_HUMAN NADH dehydrogenase [ubiquinone] 1 alpha subcomplex subunit 7 OS=Homo sapiens GN=NDUFA7 PE=1 SV=3	44859000	43773000	34596000	44174000	34959000	344949	344949	344949	344949	344949	40472200	344949	6.69295e-05	0.00852311	-6.8744
P28062-2;P28062;Q5JNW7	P28062-2;P28062;Q5JNW7	Proteasome subunit beta type-8	PSMB8	>sp|P28062-2|PSB8_HUMAN Isoform 2 of Proteasome subunit beta type-8 OS=Homo sapiens GN=PSMB8;>sp|P28062|PSB8_HUMAN Proteasome subunit beta type-8 OS=Homo sapiens GN=PSMB8 PE=1 SV=3;>tr|Q5JNW7|Q5JNW7_HUMAN Proteasome subunit beta type-8 OS=Homo sapiens GN=P	344949	344949	344949	344949	344949	147630000	151230000	137390000	148700000	189490000	344949	154888000	6.64798e-05	449.017	8.81063
P08559-3;P08559;P08559-4;P08559-2;Q5JPU0;Q5JPU1;Q5JPU3;Q5JPT9;P29803;Q5JPU2	P08559-3;P08559;P08559-4;P08559-2	Pyruvate dehydrogenase E1 component subunit alpha, somatic form, mitochondrial	PDHA1	>sp|P08559-3|ODPA_HUMAN Isoform 3 of Pyruvate dehydrogenase E1 component subunit alpha, somatic form, mitochondrial OS=Homo sapiens GN=PDHA1;>sp|P08559|ODPA_HUMAN Pyruvate dehydrogenase E1 component subunit alpha, somatic form, mitochondrial OS=Homo sapien	153000000	199360000	176740000	187150000	146050000	344949	344949	344949	344949	344949	172460000	344949	6.91198e-05	0.00200017	-8.96566
O75521-2;O75521;F1LLU7;F8WAW4;C9JB63;F8W6J1	O75521-2;O75521;F1LLU7	Enoyl-CoA delta isomerase 2, mitochondrial	ECI2	>sp|O75521-2|ECI2_HUMAN Isoform 2 of Enoyl-CoA delta isomerase 2, mitochondrial OS=Homo sapiens GN=ECI2;>sp|O75521|ECI2_HUMAN Enoyl-CoA delta isomerase 2, mitochondrial OS=Homo sapiens GN=ECI2 PE=1 SV=4;>tr|F1LLU7|F1LLU7_HUMAN Enoyl-CoA delta isomerase 2,	658740000	605330000	548650000	632300000	560510000	140930000	344949	344949	344949	344949	601106000	2.8462e+07	9.57175e-06	0.0473493	-4.40051
P21399;Q5VZA6	P21399	Cytoplasmic aconitate hydratase	ACO1	>sp|P21399|ACOC_HUMAN Cytoplasmic aconitate hydratase OS=Homo sapiens GN=ACO1 PE=1 SV=3	1929800000	1826600000	1712700000	1679100000	1829100000	480630000	26486000	344949	27894000	344949	1795460000	1.0714e+08	1.52487e-05	0.0596727	-4.06678
Q86YB7-2;Q86YB7;F5GWU3;F6RJU0	Q86YB7-2;Q86YB7;F5GWU3;F6RJU0	Enoyl-CoA hydratase domain-containing protein 2, mitochondrial	ECHDC2	>sp|Q86YB7-2|ECHD2_HUMAN Isoform 2 of Enoyl-CoA hydratase domain-containing protein 2, mitochondrial OS=Homo sapiens GN=ECHDC2;>sp|Q86YB7|ECHD2_HUMAN Enoyl-CoA hydratase domain-containing protein 2, mitochondrial OS=Homo sapiens GN=ECHDC2 PE=2 SV=2;>tr|F5G	172740000	137360000	175510000	137400000	183980000	344949	344949	344949	344949	344949	161398000	344949	8.6204e-05	0.00213726	-8.87002
Q16836;E9PF18;A0A0A0MSE2;Q16836-3;Q16836-2	Q16836;E9PF18;A0A0A0MSE2;Q16836-3;Q16836-2	Hydroxyacyl-coenzyme A dehydrogenase, mitochondrial	HADH	>sp|Q16836|HCDH_HUMAN Hydroxyacyl-coenzyme A dehydrogenase, mitochondrial OS=Homo sapiens GN=HADH PE=1 SV=3;>tr|E9PF18|E9PF18_HUMAN Hydroxyacyl-coenzyme A dehydrogenase, mitochondrial OS=Homo sapiens GN=HADH PE=1 SV=1;>tr|A0A0A0MSE2|A0A0A0MSE2_HUMAN Hydrox	1799100000	2222900000	2014100000	1768700000	1860800000	252700000	344949	183480000	62924000	428960000	1933120000	1.85682e+08	0.000216587	0.0960529	-3.38003
E7ER45;O43451;Q2M2H8;P14410	E7ER45;O43451	Maltase-glucoamylase, intestinal;Maltase;Glucoamylase	MGAM	>tr|E7ER45|E7ER45_HUMAN Maltase-glucoamylase, intestinal OS=Homo sapiens GN=MGAM PE=3 SV=2;>sp|O43451|MGA_HUMAN Maltase-glucoamylase, intestinal OS=Homo sapiens GN=MGAM PE=1 SV=5	141340000	187670000	141350000	131960000	148750000	344949	344949	344949	344949	344949	150214000	344949	0.000103903	0.00229638	-8.76642
Q9NUJ1;Q9NUJ1-2;Q9NUJ1-3	Q9NUJ1;Q9NUJ1-2	Mycophenolic acid acyl-glucuronide esterase, mitochondrial	ABHD10	>sp|Q9NUJ1|ABHDA_HUMAN Mycophenolic acid acyl-glucuronide esterase, mitochondrial OS=Homo sapiens GN=ABHD10 PE=1 SV=1;>sp|Q9NUJ1-2|ABHDA_HUMAN Isoform 2 of Mycophenolic acid acyl-glucuronide esterase, mitochondrial OS=Homo sapiens GN=ABHD10	87386000	105180000	90598000	114390000	80341000	344949	344949	344949	344949	344949	95579000	344949	0.000105171	0.00360905	-8.11417
Q16822;B4DW73;H0YML5;Q16822-2;H0YMA5;H0YNG4;H0YMU6;H0YMY3	Q16822;B4DW73;H0YML5	Phosphoenolpyruvate carboxykinase [GTP], mitochondrial	PCK2	>sp|Q16822|PCKGM_HUMAN Phosphoenolpyruvate carboxykinase [GTP], mitochondrial OS=Homo sapiens GN=PCK2 PE=1 SV=3;>tr|B4DW73|B4DW73_HUMAN Phosphoenolpyruvate carboxykinase [GTP], mitochondrial OS=Homo sapiens GN=PCK2 PE=1 SV=1;>tr|H0YML5|H0YML5_HUMAN Phospho	8520600000	10162000000	7072800000	9486100000	7860800000	482750000	344949	344949	344949	46039000	8620460000	1.05965e+08	0.000115391	0.0122922	-6.34611
Q16795;F5GY40;H3BRM9;F5H0J3	Q16795	NADH dehydrogenase [ubiquinone] 1 alpha subcomplex subunit 9, mitochondrial	NDUFA9	>sp|Q16795|NDUA9_HUMAN NADH dehydrogenase [ubiquinone] 1 alpha subcomplex subunit 9, mitochondrial OS=Homo sapiens GN=NDUFA9 PE=1 SV=2	275760000	197470000	215900000	192050000	221210000	344949	344949	344949	344949	344949	220478000	344949	0.000120825	0.00156455	-9.32004
P28331;P28331-2;P28331-4;P28331-5;B4DJ81;P28331-3;C9JPQ5;F8WDL5	P28331;P28331-2;P28331-4;P28331-5;B4DJ81;P28331-3	NADH-ubiquinone oxidoreductase 75 kDa subunit, mitochondrial	NDUFS1	>sp|P28331|NDUS1_HUMAN NADH-ubiquinone oxidoreductase 75 kDa subunit, mitochondrial OS=Homo sapiens GN=NDUFS1 PE=1 SV=3;>sp|P28331-2|NDUS1_HUMAN Isoform 2 of NADH-ubiquinone oxidoreductase 75 kDa subunit, mitochondrial OS=Homo sapiens GN=NDUFS1;>sp|P28331-	624750000	446200000	575120000	684830000	560540000	344949	344949	344949	344949	344949	578288000	344949	0.000127558	0.0005965	-10.7112
P31150;G5E9U5	P31150	Rab GDP dissociation inhibitor alpha	GDI1	>sp|P31150|GDIA_HUMAN Rab GDP dissociation inhibitor alpha OS=Homo sapiens GN=GDI1 PE=1 SV=2	344949	344949	344949	344949	344949	132860000	104690000	152350000	110670000	119430000	344949	124000000	0.000131383	359.473	8.48974
B7Z9I1;Q5T4U5;P11310;P11310-2;H0YDT5;E9PJM9	B7Z9I1;Q5T4U5;P11310;P11310-2	Medium-chain specific acyl-CoA dehydrogenase, mitochondrial	ACADM	>tr|B7Z9I1|B7Z9I1_HUMAN Medium-chain-specific acyl-CoA dehydrogenase, mitochondrial OS=Homo sapiens GN=ACADM PE=1 SV=1;>tr|Q5T4U5|Q5T4U5_HUMAN Acyl-Coenzyme A dehydrogenase, C-4 to C-12 straight chain, isoform CRA_a OS=Homo sapiens GN=ACADM PE=1 SV=1;>sp|P	1809300000	1866700000	1416400000	1695600000	1844500000	307150000	151320000	441360000	135050000	309670000	1726500000	268910000	0.00031965	0.155754	-2.68266
Q9BTZ2-8;Q9BTZ2-4;Q9BTZ2;F5GWZ1;Q9BTZ2-3;Q9BTZ2-7;Q9BTZ2-2;Q9BTZ2-5;A0A087WXI8;H0YN69;D3YTE6;Q6PKH6;Q6PKH6-2;P0CG22;H0YNP7;H0YKN3;A0A087WSZ6;F6TD35;F5H660;E9PFL3	Q9BTZ2-8;Q9BTZ2-4;Q9BTZ2;F5GWZ1;Q9BTZ2-3;Q9BTZ2-7;Q9BTZ2-2;Q9BTZ2-5	Dehydrogenase/reductase SDR family member 4	DHRS4	>sp|Q9BTZ2-8|DHRS4_HUMAN Isoform 8 of Dehydrogenase/reductase SDR family member 4 OS=Homo sapiens GN=DHRS4;>sp|Q9BTZ2-4|DHRS4_HUMAN Isoform 4 of Dehydrogenase/reductase SDR family member 4 OS=Homo sapiens GN=DHRS4;>sp|Q9BTZ2|DHRS4_HUMAN Dehydrogenase/reduc	299120000	366770000	318370000	371690000	389340000	344949	344949	55614000	344949	64257000	349058000	2.41812e+07	9.31062e-05	0.0692755	-3.85151
Q86XE5;Q86XE5-3;E9PAM4;H7BY76	Q86XE5;Q86XE5-3	4-hydroxy-2-oxoglutarate aldolase, mitochondrial	HOGA1	>sp|Q86XE5|HOGA1_HUMAN 4-hydroxy-2-oxoglutarate aldolase, mitochondrial OS=Homo sapiens GN=HOGA1 PE=1 SV=1;>sp|Q86XE5-3|HOGA1_HUMAN Isoform 2 of 4-hydroxy-2-oxoglutarate aldolase, mitochondrial OS=Homo sapiens GN=HOGA1	274510000	238960000	210430000	261240000	184990000	344949	344949	344949	344949	344949	234026000	344949	0.000140177	0.00147398	-9.40607
P09417;P09417-2;B7Z415;D6RGG7;H0Y8F7;D6RHJ7	P09417;P09417-2;B7Z415;D6RGG7	Dihydropteridine reductase	QDPR	>sp|P09417|DHPR_HUMAN Dihydropteridine reductase OS=Homo sapiens GN=QDPR PE=1 SV=2;>sp|P09417-2|DHPR_HUMAN Isoform 2 of Dihydropteridine reductase OS=Homo sapiens GN=QDPR;>tr|B7Z415|B7Z415_HUMAN Dihydropteridine reductase OS=Homo sapiens GN=QDPR PE=1 SV=1;	930280000	916710000	854080000	935870000	898400000	457240000	398820000	312820000	491400000	349330000	907068000	401922000	1.49865e-05	0.4431	-1.1743
Q6NVY1;A0A087WXI1;Q6NVY1-2;B8ZZZ0;B9A058;F8W8A6;H7C1A5;H7C400;H7C126	Q6NVY1;A0A087WXI1;Q6NVY1-2;B8ZZZ0	3-hydroxyisobutyryl-CoA hydrolase, mitochondrial	HIBCH	>sp|Q6NVY1|HIBCH_HUMAN 3-hydroxyisobutyryl-CoA hydrolase, mitochondrial OS=Homo sapiens GN=HIBCH PE=1 SV=2;>tr|A0A087WXI1|A0A087WXI1_HUMAN 3-hydroxyisobutyryl-CoA hydrolase, mitochondrial OS=Homo sapiens GN=HIBCH PE=1 SV=1;>sp|Q6NVY1-2|HIBCH_HUMAN Isoform	834440000	676800000	625200000	695740000	695340000	168300000	344949	344949	344949	344949	705504000	3.3936e+07	8.26541e-07	0.0481017	-4.37777
P31930	P31930	Cytochrome b-c1 complex subunit 1, mitochondrial	UQCRC1	>sp|P31930|QCR1_HUMAN Cytochrome b-c1 complex subunit 1, mitochondrial OS=Homo sapiens GN=UQCRC1 PE=1 SV=3	1405200000	1122300000	1199400000	1531400000	1597200000	20496000	68624000	98816000	109750000	103800000	1371100000	80297200	0.00013301	0.0585641	-4.09384
Q96JY6;Q96JY6-3;Q96JY6-5;C9JS55;A0A087WVI1;Q96JY6-4;C9JSR2;C9K0F0;C9J0X3;A0A087WXJ0;B3KPU0;C9J760;Q96JY6-2;E5RGS7;F8WFB8;H0YBP7;A0A087WU48;A0A087WUQ1;H7C1D1	Q96JY6;Q96JY6-3;Q96JY6-5;C9JS55;A0A087WVI1;Q96JY6-4;C9JSR2;C9K0F0	PDZ and LIM domain protein 2	PDLIM2	>sp|Q96JY6|PDLI2_HUMAN PDZ and LIM domain protein 2 OS=Homo sapiens GN=PDLIM2 PE=1 SV=1;>sp|Q96JY6-3|PDLI2_HUMAN Isoform 3 of PDZ and LIM domain protein 2 OS=Homo sapiens GN=PDLIM2;>sp|Q96JY6-5|PDLI2_HUMAN Isoform 5 of PDZ and LIM domain protein 2 OS=Homo	67409000	98496000	96669000	105450000	86717000	344949	344949	344949	344949	344949	90948200	344949	0.000163426	0.00379281	-8.04252
P05023-4;P05023;P05023-3;P05023-2;M0R116;A0A0A0MT26;P13637;P13637-2;P13637-3;B1AKY9;P50993;H0Y7C1;Q13733;Q5TC01;E9PRA5;Q5TC02;M0QXF2;P54707;P54707-2;P20648	P05023-4;P05023;P05023-3;P05023-2	Sodium/potassium-transporting ATPase subunit alpha-1	ATP1A1	>sp|P05023-4|AT1A1_HUMAN Isoform 4 of Sodium/potassium-transporting ATPase subunit alpha-1 OS=Homo sapiens GN=ATP1A1;>sp|P05023|AT1A1_HUMAN Sodium/potassium-transporting ATPase subunit alpha-1 OS=Homo sapiens GN=ATP1A1 PE=1 SV=1;>sp|P05023-3|AT1A1_HUMAN Is	3285000000	2608000000	2708700000	2866700000	3455600000	712380000	329020000	536530000	524790000	682350000	2984800000	557014000	2.35665e-05	0.186617	-2.42185
P14927;B7Z2R2;P14927-2;E5RHG9	P14927;B7Z2R2;P14927-2	Cytochrome b-c1 complex subunit 7	UQCRB	>sp|P14927|QCR7_HUMAN Cytochrome b-c1 complex subunit 7 OS=Homo sapiens GN=UQCRB PE=1 SV=2;>tr|B7Z2R2|B7Z2R2_HUMAN Cytochrome b-c1 complex subunit 7 OS=Homo sapiens GN=UQCRB PE=1 SV=1;>sp|P14927-2|QCR7_HUMAN Isoform 2 of Cytochrome b-c1 complex subunit 7 O	274310000	287400000	208750000	208180000	205510000	344949	344949	344949	344949	344949	236830000	344949	0.000198104	0.00145653	-9.42325
Q969I3;Q969I3-2;E9PP99	Q969I3;Q969I3-2;E9PP99	Glycine N-acyltransferase-like protein 1	GLYATL1	>sp|Q969I3|GLYL1_HUMAN Glycine N-acyltransferase-like protein 1 OS=Homo sapiens GN=GLYATL1 PE=1 SV=1;>sp|Q969I3-2|GLYL1_HUMAN Isoform 2 of Glycine N-acyltransferase-like protein 1 OS=Homo sapiens GN=GLYATL1;>tr|E9PP99|E9PP99_HUMAN Glycine N-acyltransferase	188510000	155800000	188410000	212480000	136190000	344949	344949	344949	344949	344949	176278000	344949	0.00019889	0.00195685	-8.99725
Q96I99;Q96I99-2;E9PDQ8;H0Y852	Q96I99;Q96I99-2;E9PDQ8	Succinyl-CoA ligase [GDP-forming] subunit beta, mitochondrial	SUCLG2	>sp|Q96I99|SUCB2_HUMAN Succinyl-CoA ligase [GDP-forming] subunit beta, mitochondrial OS=Homo sapiens GN=SUCLG2 PE=1 SV=2;>sp|Q96I99-2|SUCB2_HUMAN Isoform 2 of Succinyl-CoA ligase [GDP-forming] subunit beta, mitochondrial OS=Homo sapiens GN=SUCLG2;>tr|E9PDQ	2464400000	1755700000	2274800000	2317300000	2505700000	513530000	344949	344949	344949	34016000	2263580000	1.09716e+08	7.96325e-05	0.0484702	-4.36676
P14550;Q5T621;V9GYG2;V9GYP9	P14550	Alcohol dehydrogenase [NADP(+)]	AKR1A1	>sp|P14550|AK1A1_HUMAN Alcohol dehydrogenase [NADP(+)] OS=Homo sapiens GN=AKR1A1 PE=1 SV=3	2806900000	2673200000	2672500000	2841500000	2675600000	1529500000	936530000	933860000	1346400000	1153300000	2733940000	1179918000	5.55302e-05	0.431582	-1.21229
P60174-1;P60174;P60174-4;U3KPZ0;U3KQF3;U3KPS5	P60174-1;P60174;P60174-4;U3KPZ0	Triosephosphate isomerase	TPI1	>sp|P60174-1|TPIS_HUMAN Isoform 2 of Triosephosphate isomerase OS=Homo sapiens GN=TPI1;>sp|P60174|TPIS_HUMAN Triosephosphate isomerase OS=Homo sapiens GN=TPI1 PE=1 SV=3;>sp|P60174-4|TPIS_HUMAN Isoform 4 of Triosephosphate isomerase OS=Homo sapiens GN=TPI1;	5242500000	4997900000	4808100000	4602800000	5129300000	12313000000	15575000000	14423000000	12132000000	12971000000	4956120000	13482800000	0.000219379	2.72043	1.44384
P45954;P45954-2;H0Y6T4	P45954;P45954-2	Short/branched chain specific acyl-CoA dehydrogenase, mitochondrial	ACADSB	>sp|P45954|ACDSB_HUMAN Short/branched chain specific acyl-CoA dehydrogenase, mitochondrial OS=Homo sapiens GN=ACADSB PE=1 SV=1;>sp|P45954-2|ACDSB_HUMAN Isoform 2 of Short/branched chain specific acyl-CoA dehydrogenase, mitochondrial OS=Homo sapiens GN=ACAD	1473100000	1111700000	993690000	1040500000	1362500000	344949	344949	344949	344949	344949	1196298000	344949	0.000219856	0.000288347	-11.7599
Q9Y6R1-2;Q9Y6R1-3;Q9Y6R1-4;Q9Y6R1;Q9Y6R1-5	Q9Y6R1-2;Q9Y6R1-3;Q9Y6R1-4;Q9Y6R1;Q9Y6R1-5	Electrogenic sodium bicarbonate cotransporter 1	SLC4A4	>sp|Q9Y6R1-2|S4A4_HUMAN Isoform 2 of Electrogenic sodium bicarbonate cotransporter 1 OS=Homo sapiens GN=SLC4A4;>sp|Q9Y6R1-3|S4A4_HUMAN Isoform 3 of Electrogenic sodium bicarbonate cotransporter 1 OS=Homo sapiens GN=SLC4A4;>sp|Q9Y6R1-4|S4A4_HUMAN Isoform 4	278390000	414570000	415590000	411080000	399510000	62017000	344949	344949	344949	344949	383828000	1.26794e+07	0.000667199	0.033034	-4.91991
Q86WA6-2;Q86WA6;Q49AI2;B4DML3	Q86WA6-2;Q86WA6	Valacyclovir hydrolase	BPHL	>sp|Q86WA6-2|BPHL_HUMAN Isoform 2 of Valacyclovir hydrolase OS=Homo sapiens GN=BPHL;>sp|Q86WA6|BPHL_HUMAN Valacyclovir hydrolase OS=Homo sapiens GN=BPHL PE=1 SV=1	371190000	452890000	338970000	507790000	357800000	344949	344949	344949	344949	344949	405728000	344949	0.000225899	0.000850198	-10.1999
P00558;P00558-2	P00558;P00558-2	Phosphoglycerate kinase 1	PGK1	>sp|P00558|PGK1_HUMAN Phosphoglycerate kinase 1 OS=Homo sapiens GN=PGK1 PE=1 SV=3;>sp|P00558-2|PGK1_HUMAN Isoform 2 of Phosphoglycerate kinase 1 OS=Homo sapiens GN=PGK1	8692900000	6550300000	6907100000	6602300000	6835800000	18749000000	19180000000	20021000000	23855000000	22787000000	7117680000	20918400000	0.000410672	2.93894	1.55529
Q9BSE5	Q9BSE5	Agmatinase, mitochondrial	AGMAT	>sp|Q9BSE5|SPEB_HUMAN Agmatinase, mitochondrial OS=Homo sapiens GN=AGMAT PE=1 SV=2	2263900000	1584300000	2037000000	2074400000	2628500000	344949	344949	344949	344949	344949	2117620000	344949	0.000236734	0.000162895	-12.5838
P09467;Q5VZC3	P09467	Fructose-1,6-bisphosphatase 1	FBP1	>sp|P09467|F16P1_HUMAN Fructose-1,6-bisphosphatase 1 OS=Homo sapiens GN=FBP1 PE=1 SV=5	3441300000	4098700000	5004800000	3368600000	4208100000	330380000	211100000	404770000	158890000	322020000	4024300000	285432000	0.000158016	0.0709271	-3.81752
P38606;P38606-2;C9JVW8;C9JA17;F8WDJ3	P38606;P38606-2	V-type proton ATPase catalytic subunit A	ATP6V1A	>sp|P38606|VATA_HUMAN V-type proton ATPase catalytic subunit A OS=Homo sapiens GN=ATP6V1A PE=1 SV=2;>sp|P38606-2|VATA_HUMAN Isoform 2 of V-type proton ATPase catalytic subunit A OS=Homo sapiens GN=ATP6V1A	1813400000	1664600000	1549800000	1649300000	1896200000	645180000	185010000	470960000	387870000	178220000	1714660000	373448000	0.000312967	0.217797	-2.19894
P08670;B0YJC4;B0YJC5;Q5JVS8;H7C5W5;P41219;P41219-2;P17661;F8W835;A0A087WYG8;E7EMV2;E7ESP9;Q16352;P07197-2;P07197;P07196;P12036-2;P12036	P08670;B0YJC4	Vimentin	VIM	>sp|P08670|VIME_HUMAN Vimentin OS=Homo sapiens GN=VIM PE=1 SV=4;>tr|B0YJC4|B0YJC4_HUMAN Vimentin OS=Homo sapiens GN=VIM PE=1 SV=1	6366000000	4917400000	6697300000	5886900000	7435300000	24352000000	23846000000	19083000000	26181000000	26980000000	6260580000	24088400000	0.00022664	3.84763	1.94397
Q13825;Q13825-2	Q13825;Q13825-2	Methylglutaconyl-CoA hydratase, mitochondrial	AUH	>sp|Q13825|AUHM_HUMAN Methylglutaconyl-CoA hydratase, mitochondrial OS=Homo sapiens GN=AUH PE=1 SV=1;>sp|Q13825-2|AUHM_HUMAN Isoform 2 of Methylglutaconyl-CoA hydratase, mitochondrial OS=Homo sapiens GN=AUH	118490000	82142000	137800000	129920000	119040000	344949	344949	344949	344949	344949	117478400	344949	0.000252635	0.00293628	-8.4118
P17858;P17858-2;F8WEU2	P17858;P17858-2	ATP-dependent 6-phosphofructokinase, liver type	PFKL	>sp|P17858|PFKAL_HUMAN ATP-dependent 6-phosphofructokinase, liver type OS=Homo sapiens GN=PFKL PE=1 SV=6;>sp|P17858-2|PFKAL_HUMAN Isoform 2 of ATP-dependent 6-phosphofructokinase, liver type OS=Homo sapiens GN=PFKL	408930000	360530000	283370000	292000000	346470000	923110000	873840000	869270000	771840000	743320000	338260000	836276000	8.39065e-05	2.47229	1.30585
P27144;D3DQ64	P27144;D3DQ64	Adenylate kinase 4, mitochondrial	AK4	>sp|P27144|KAD4_HUMAN Adenylate kinase 4, mitochondrial OS=Homo sapiens GN=AK4 PE=1 SV=1;>tr|D3DQ64|D3DQ64_HUMAN Adenylate kinase 4, mitochondrial OS=Homo sapiens GN=AK4 PE=1 SV=1	1513700000	1284100000	1362000000	1558000000	1918900000	227970000	35239000	169580000	45962000	183760000	1527340000	132502200	0.000158888	0.0867536	-3.52693
O95831;O95831-3;O95831-4;O95831-2;O95831-6;E9PMA0;O95831-5	O95831;O95831-3;O95831-4;O95831-2	Apoptosis-inducing factor 1, mitochondrial	AIFM1	>sp|O95831|AIFM1_HUMAN Apoptosis-inducing factor 1, mitochondrial OS=Homo sapiens GN=AIFM1 PE=1 SV=1;>sp|O95831-3|AIFM1_HUMAN Isoform 3 of Apoptosis-inducing factor 1, mitochondrial OS=Homo sapiens GN=AIFM1;>sp|O95831-4|AIFM1_HUMAN Isoform 4 of Apoptosis-i	2121300000	1631800000	1619600000	1765400000	2118700000	364270000	344949	365770000	187550000	370930000	1851360000	2.57773e+08	6.39226e-05	0.139234	-2.84441
O94925;O94925-3;B7Z509;C9JIJ6;H7C201;H7BZD1;O94925-2;B8ZZA8;B8ZZC5	O94925;O94925-3	Glutaminase kidney isoform, mitochondrial	GLS	>sp|O94925|GLSK_HUMAN Glutaminase kidney isoform, mitochondrial OS=Homo sapiens GN=GLS PE=1 SV=1;>sp|O94925-3|GLSK_HUMAN Isoform 3 of Glutaminase kidney isoform, mitochondrial OS=Homo sapiens GN=GLS	510650000	453850000	600280000	444520000	610870000	120580000	344949	344949	344949	33764000	524034000	3.10758e+07	0.000265269	0.0593011	-4.0758
P09327;B4DV78;P09327-2;H7C0B6;C9J2B5	P09327;B4DV78	Villin-1	VIL1	>sp|P09327|VILI_HUMAN Villin-1 OS=Homo sapiens GN=VIL1 PE=1 SV=4;>tr|B4DV78|B4DV78_HUMAN Villin-1 OS=Homo sapiens GN=VIL1 PE=1 SV=1	438440000	297600000	431210000	354600000	489610000	344949	344949	24391000	344949	344949	402292000	5.15416e+06	0.000280608	0.012812	-6.28636
E7EPT4;P19404	E7EPT4;P19404	NADH dehydrogenase [ubiquinone] flavoprotein 2, mitochondrial	NDUFV2	>tr|E7EPT4|E7EPT4_HUMAN NADH dehydrogenase [ubiquinone] flavoprotein 2, mitochondrial OS=Homo sapiens GN=NDUFV2 PE=1 SV=1;>sp|P19404|NDUV2_HUMAN NADH dehydrogenase [ubiquinone] flavoprotein 2, mitochondrial OS=Homo sapiens GN=NDUFV2 PE=1 SV=2	111360000	151650000	120850000	129730000	88068000	344949	344949	344949	344949	344949	120331600	344949	0.000330429	0.00286665	-8.44642
P06733;P06733-2;K7EM90;E5RI09;E5RG95;K7EPM1;K7EKN2;E5RGZ4	P06733;P06733-2	Alpha-enolase	ENO1	>sp|P06733|ENOA_HUMAN Alpha-enolase OS=Homo sapiens GN=ENO1 PE=1 SV=2;>sp|P06733-2|ENOA_HUMAN Isoform MBP-1 of Alpha-enolase OS=Homo sapiens GN=ENO1	6793800000	5244000000	6201700000	7207000000	6686400000	20160000000	29981000000	28636000000	29156000000	28085000000	6426580000	27203600000	0.0004289	4.23298	2.08167
P36269-2;P36269;P36269-3;H7C1X2	P36269-2;P36269;P36269-3	Gamma-glutamyltransferase 5;Gamma-glutamyltransferase 5 heavy chain;Gamma-glutamyltransferase 5 light chain	GGT5	>sp|P36269-2|GGT5_HUMAN Isoform 2 of Gamma-glutamyltransferase 5 OS=Homo sapiens GN=GGT5;>sp|P36269|GGT5_HUMAN Gamma-glutamyltransferase 5 OS=Homo sapiens GN=GGT5 PE=1 SV=2;>sp|P36269-3|GGT5_HUMAN Isoform 3 of Gamma-glutamyltransferase 5 OS=Homo sapiens GN	154650000	111210000	90014000	131380000	124470000	344949	344949	344949	344949	344949	122344800	344949	0.000340182	0.00281948	-8.47035
H3BRN4;P80404;H3BNQ7;H3BPW8;H3BMJ9	H3BRN4;P80404;H3BNQ7	4-aminobutyrate aminotransferase, mitochondrial	ABAT	>tr|H3BRN4|H3BRN4_HUMAN 4-aminobutyrate aminotransferase, mitochondrial OS=Homo sapiens GN=ABAT PE=1 SV=1;>sp|P80404|GABT_HUMAN 4-aminobutyrate aminotransferase, mitochondrial OS=Homo sapiens GN=ABAT PE=1 SV=3;>tr|H3BNQ7|H3BNQ7_HUMAN 4-aminobutyrate aminot	1637500000	2207300000	1522100000	1709900000	1399500000	228010000	344949	344949	344949	344949	1695260000	4.5878e+07	0.000390352	0.0270625	-5.20756
O95154	O95154	Aflatoxin B1 aldehyde reductase member 3	AKR7A3	>sp|O95154|ARK73_HUMAN Aflatoxin B1 aldehyde reductase member 3 OS=Homo sapiens GN=AKR7A3 PE=1 SV=2	890640000	1015900000	1035800000	949780000	1243600000	318910000	80995000	344949	47908000	79600000	1027144000	1.05552e+08	0.000731429	0.102762	-3.28262
P34896-2;P34896;P34896-3;P34896-4;J3KRZ5;J3KRK5;A0A087WTD8	P34896-2;P34896;P34896-3;P34896-4	Serine hydroxymethyltransferase, cytosolic	SHMT1	>sp|P34896-2|GLYC_HUMAN Isoform 2 of Serine hydroxymethyltransferase, cytosolic OS=Homo sapiens GN=SHMT1;>sp|P34896|GLYC_HUMAN Serine hydroxymethyltransferase, cytosolic OS=Homo sapiens GN=SHMT1 PE=1 SV=1;>sp|P34896-3|GLYC_HUMAN Isoform 3 of Serine hydroxy	1758200000	1845900000	1805400000	2019300000	2176400000	746960000	404810000	617740000	499460000	875330000	1921040000	628860000	0.000139977	0.327354	-1.61108
O00299	O00299	Chloride intracellular channel protein 1	CLIC1	>sp|O00299|CLIC1_HUMAN Chloride intracellular channel protein 1 OS=Homo sapiens GN=CLIC1 PE=1 SV=4	329460000	340700000	381650000	301230000	376280000	764250000	666810000	608180000	681220000	730240000	345864000	690140000	0.000564346	1.99541	0.996684
Q969Z3;Q969Z3-2;X1WI34;F6V6Z1;Q5VT66;Q5VT66-2	Q969Z3;Q969Z3-2	Mitochondrial amidoxime reducing component 2	MARC2	>sp|Q969Z3|MARC2_HUMAN Mitochondrial amidoxime reducing component 2 OS=Homo sapiens GN=MARC2 PE=1 SV=1;>sp|Q969Z3-2|MARC2_HUMAN Isoform 2 of Mitochondrial amidoxime reducing component 2 OS=Homo sapiens GN=MARC2	468940000	758920000	484540000	648540000	632090000	344949	344949	344949	344949	344949	598606000	344949	0.000387913	0.000576254	-10.761
P30038;P30038-3;P30038-2;Q5TF55	P30038;P30038-3;P30038-2	Delta-1-pyrroline-5-carboxylate dehydrogenase, mitochondrial	ALDH4A1	>sp|P30038|AL4A1_HUMAN Delta-1-pyrroline-5-carboxylate dehydrogenase, mitochondrial OS=Homo sapiens GN=ALDH4A1 PE=1 SV=3;>sp|P30038-3|AL4A1_HUMAN Isoform 3 of Delta-1-pyrroline-5-carboxylate dehydrogenase, mitochondrial OS=Homo sapiens GN=ALDH4A1;>sp|P3003	6511900000	6249300000	7928900000	5239100000	7351000000	1760200000	101440000	344949	151730000	344949	6656040000	4.02812e+08	0.000536599	0.0605183	-4.04649
O95169-3;O95169;E9PQ68;O95169-2;K9J7I2;E9PIZ8	O95169-3;O95169;E9PQ68;O95169-2;K9J7I2	NADH dehydrogenase [ubiquinone] 1 beta subcomplex subunit 8, mitochondrial	NDUFB8	>sp|O95169-3|NDUB8_HUMAN Isoform 3 of NADH dehydrogenase [ubiquinone] 1 beta subcomplex subunit 8, mitochondrial OS=Homo sapiens GN=NDUFB8;>sp|O95169|NDUB8_HUMAN NADH dehydrogenase [ubiquinone] 1 beta subcomplex subunit 8, mitochondrial OS=Homo sapiens GN=	116730000	67217000	105210000	97588000	82933000	344949	344949	344949	344949	344949	93935600	344949	0.00041316	0.00367219	-8.08915
Q16134;Q16134-3;D6RAD5	Q16134;Q16134-3	Electron transfer flavoprotein-ubiquinone oxidoreductase, mitochondrial	ETFDH	>sp|Q16134|ETFD_HUMAN Electron transfer flavoprotein-ubiquinone oxidoreductase, mitochondrial OS=Homo sapiens GN=ETFDH PE=1 SV=2;>sp|Q16134-3|ETFD_HUMAN Isoform 2 of Electron transfer flavoprotein-ubiquinone oxidoreductase, mitochondrial OS=Homo sapiens GN	97253000	76550000	61182000	59189000	74486000	344949	344949	344949	344949	344949	73732000	344949	0.000423316	0.00467842	-7.73976
P30048-2;P30048	P30048-2;P30048	Thioredoxin-dependent peroxide reductase, mitochondrial	PRDX3	>sp|P30048-2|PRDX3_HUMAN Isoform 2 of Thioredoxin-dependent peroxide reductase, mitochondrial OS=Homo sapiens GN=PRDX3;>sp|P30048|PRDX3_HUMAN Thioredoxin-dependent peroxide reductase, mitochondrial OS=Homo sapiens GN=PRDX3 PE=1 SV=3	2260500000	1811400000	1762600000	1945000000	1854000000	826600000	570060000	768400000	387200000	702510000	1926700000	650954000	0.000218505	0.33786	-1.5655
O75874;C9J4N6;C9JJE5;C9JLU6	O75874	Isocitrate dehydrogenase [NADP] cytoplasmic	IDH1	>sp|O75874|IDHC_HUMAN Isocitrate dehydrogenase [NADP] cytoplasmic OS=Homo sapiens GN=IDH1 PE=1 SV=2	1280400000	1234900000	975580000	1247300000	1056200000	464570000	275800000	317820000	363950000	491820000	1158876000	382792000	0.000433728	0.330313	-1.59809
E9PDR0;C9JQS9;P05166;E7EUY3;E7EX59;P05166-2;E7ETT1;E7ETT4;E9PEC3;F8WBI9;E7ENC1;H7C5C9;C9JVW9;C9JVY9;C9JAW3	E9PDR0;C9JQS9;P05166;E7EUY3;E7EX59;P05166-2;E7ETT1;E7ETT4;E9PEC3;F8WBI9;E7ENC1	Propionyl-CoA carboxylase beta chain, mitochondrial	PCCB	>tr|E9PDR0|E9PDR0_HUMAN Propionyl-CoA carboxylase beta chain, mitochondrial OS=Homo sapiens GN=PCCB PE=1 SV=1;>tr|C9JQS9|C9JQS9_HUMAN Propionyl-CoA carboxylase beta chain, mitochondrial OS=Homo sapiens GN=PCCB PE=1 SV=1;>sp|P05166|PCCB_HUMAN Propionyl-CoA	691660000	489270000	536260000	665150000	832340000	344949	344949	344949	344949	344949	642936000	344949	0.000451102	0.000536522	-10.8641
P12814-2;P12814;P12814-3;P12814-4;H9KV75;G3V2N5;G3V2W4;G3V2X9;H0YJW3;H0YJ11;H7C5W8	P12814-2;P12814;P12814-3;P12814-4;H9KV75	Alpha-actinin-1	ACTN1	>sp|P12814-2|ACTN1_HUMAN Isoform 2 of Alpha-actinin-1 OS=Homo sapiens GN=ACTN1;>sp|P12814|ACTN1_HUMAN Alpha-actinin-1 OS=Homo sapiens GN=ACTN1 PE=1 SV=2;>sp|P12814-3|ACTN1_HUMAN Isoform 3 of Alpha-actinin-1 OS=Homo sapiens GN=ACTN1;>sp|P12814-4|ACTN1_HUMAN	344949	344949	344949	344949	344949	159530000	187650000	197250000	198730000	112990000	344949	171230000	0.000454003	496.392	8.95534
Q99714;Q99714-2;Q5H928	Q99714;Q99714-2;Q5H928	3-hydroxyacyl-CoA dehydrogenase type-2	HSD17B10	>sp|Q99714|HCD2_HUMAN 3-hydroxyacyl-CoA dehydrogenase type-2 OS=Homo sapiens GN=HSD17B10 PE=1 SV=3;>sp|Q99714-2|HCD2_HUMAN Isoform 2 of 3-hydroxyacyl-CoA dehydrogenase type-2 OS=Homo sapiens GN=HSD17B10;>tr|Q5H928|Q5H928_HUMAN 3-hydroxyacyl-CoA dehydrogena	560450000	614760000	627830000	572880000	756720000	159850000	344949	167970000	344949	109760000	626528000	8.7654e+07	0.000325992	0.139904	-2.83749
P10809;E7ESH4;E7EXB4;P10809-2;C9JL25;C9JL19;C9JCQ4;C9J0S9	P10809	60 kDa heat shock protein, mitochondrial	HSPD1	>sp|P10809|CH60_HUMAN 60 kDa heat shock protein, mitochondrial OS=Homo sapiens GN=HSPD1 PE=1 SV=2	6786700000	7418100000	6197300000	7751100000	7278100000	3249200000	1049700000	2313700000	1103900000	2169700000	7086260000	1977240000	0.0012527	0.279024	-1.84154
P09972;A8MVZ9;J3KSV6;J3QKP5;C9J8F3;K7EKH5;J3QKK1	P09972;A8MVZ9;J3KSV6;J3QKP5	Fructose-bisphosphate aldolase C	ALDOC	>sp|P09972|ALDOC_HUMAN Fructose-bisphosphate aldolase C OS=Homo sapiens GN=ALDOC PE=1 SV=2;>tr|A8MVZ9|A8MVZ9_HUMAN Fructose-bisphosphate aldolase OS=Homo sapiens GN=ALDOC PE=1 SV=1;>tr|J3KSV6|J3KSV6_HUMAN Fructose-bisphosphate aldolase C (Fragment) OS=Homo	344949	344949	344949	344949	344949	313440000	441080000	449060000	287750000	488060000	344949	395878000	0.000581896	1147.64	10.1645
Q5T2W1;Q5T2W1-2;A8MUH7;A8MUH7-2	Q5T2W1;Q5T2W1-2;A8MUH7	Na(+)/H(+) exchange regulatory cofactor NHE-RF3;Putative PDZ domain-containing protein 1P	PDZK1;PDZK1P1	>sp|Q5T2W1|NHRF3_HUMAN Na(+)/H(+) exchange regulatory cofactor NHE-RF3 OS=Homo sapiens GN=PDZK1 PE=1 SV=2;>sp|Q5T2W1-2|NHRF3_HUMAN Isoform 2 of Na(+)/H(+) exchange regulatory cofactor NHE-RF3 OS=Homo sapiens GN=PDZK1;>sp|A8MUH7|PDZ1P_HUMAN Putative PDZ dom	1309500000	1119100000	1264500000	1343100000	1579600000	498490000	344949	234310000	138960000	299100000	1323160000	2.34241e+08	0.000177996	0.177031	-2.49792
Q9P0Z9;K7EK30;K7EJU8	Q9P0Z9	Peroxisomal sarcosine oxidase	PIPOX	>sp|Q9P0Z9|SOX_HUMAN Peroxisomal sarcosine oxidase OS=Homo sapiens GN=PIPOX PE=1 SV=2	183770000	137330000	93425000	151400000	156550000	344949	344949	344949	344949	344949	144495000	344949	0.000626234	0.00238727	-8.71042
Q6IB77;Q6IB77-2;K7ES21	Q6IB77	Glycine N-acyltransferase	GLYAT	>sp|Q6IB77|GLYAT_HUMAN Glycine N-acyltransferase OS=Homo sapiens GN=GLYAT PE=1 SV=3	2716000000	3019600000	1754500000	2723000000	2268800000	560070000	344949	344949	344949	344949	2496380000	1.1229e+08	0.000421659	0.0449811	-4.47454
P21281;H0YC04;E5RGH6;H0YC45;H0YAT8	P21281;H0YC04	V-type proton ATPase subunit B, brain isoform	ATP6V1B2	>sp|P21281|VATB2_HUMAN V-type proton ATPase subunit B, brain isoform OS=Homo sapiens GN=ATP6V1B2 PE=1 SV=3;>tr|H0YC04|H0YC04_HUMAN V-type proton ATPase subunit B, brain isoform (Fragment) OS=Homo sapiens GN=ATP6V1B2 PE=1 SV=1	789370000	544630000	809730000	848150000	854440000	230170000	62005000	135390000	195440000	101570000	769264000	144915000	0.000185372	0.188381	-2.40827
Q06323;Q06323-3;Q06323-2;H0YKK6;H0YLU2	Q06323;Q06323-3;Q06323-2;H0YKK6	Proteasome activator complex subunit 1	PSME1	>sp|Q06323|PSME1_HUMAN Proteasome activator complex subunit 1 OS=Homo sapiens GN=PSME1 PE=1 SV=1;>sp|Q06323-3|PSME1_HUMAN Isoform 3 of Proteasome activator complex subunit 1 OS=Homo sapiens GN=PSME1;>sp|Q06323-2|PSME1_HUMAN Isoform 2 of Proteasome activato	107810000	244770000	259800000	193780000	226190000	614310000	547650000	530070000	633280000	488800000	206470000	562822000	0.00193619	2.72593	1.44675
Q16762;B1AH48	Q16762	Thiosulfate sulfurtransferase	TST	>sp|Q16762|THTR_HUMAN Thiosulfate sulfurtransferase OS=Homo sapiens GN=TST PE=1 SV=4	1046500000	1050600000	698860000	1007700000	728340000	235530000	344949	344949	344949	344949	906400000	4.7382e+07	0.000283455	0.0522749	-4.25774
Q14117;E5RG28	Q14117	Dihydropyrimidinase	DPYS	>sp|Q14117|DPYS_HUMAN Dihydropyrimidinase OS=Homo sapiens GN=DPYS PE=1 SV=1	613590000	465250000	429840000	597650000	477410000	179140000	344949	344949	344949	344949	516748000	3.6104e+07	9.48849e-05	0.0698676	-3.83923
P06744;A0A0A0MTS2;P06744-2;K7EQ48;K7EPY4;K7EP41;K7ENA0;K7ELR7;K7ERC6;K7ESF4;K7EIL4;K7ERK8	P06744;A0A0A0MTS2;P06744-2;K7EQ48	Glucose-6-phosphate isomerase	GPI	>sp|P06744|G6PI_HUMAN Glucose-6-phosphate isomerase OS=Homo sapiens GN=GPI PE=1 SV=4;>tr|A0A0A0MTS2|A0A0A0MTS2_HUMAN Glucose-6-phosphate isomerase (Fragment) OS=Homo sapiens GN=GPI PE=4 SV=1;>sp|P06744-2|G6PI_HUMAN Isoform 2 of Glucose-6-phosphate isomeras	2545400000	1353600000	2079500000	1679100000	1812700000	6574700000	4791200000	6550600000	5250900000	6621300000	1894060000	5957740000	9.84325e-05	3.14549	1.65328
P18669;Q8N0Y7;P15259	P18669;Q8N0Y7	Phosphoglycerate mutase 1;Probable phosphoglycerate mutase 4	PGAM1;PGAM4	>sp|P18669|PGAM1_HUMAN Phosphoglycerate mutase 1 OS=Homo sapiens GN=PGAM1 PE=1 SV=2;>sp|Q8N0Y7|PGAM4_HUMAN Probable phosphoglycerate mutase 4 OS=Homo sapiens GN=PGAM4 PE=2 SV=1	988170000	770900000	978360000	1179900000	1105500000	3059300000	3036500000	2504500000	3867600000	3349000000	1004566000	3163380000	0.000327744	3.149	1.65489
G3V0I5;P49821-2;P49821;B4DE93;E9PLC6;E9PQP1;E9PMX3;E9PJL9;E9PPR0;E9PPD6;H0YE81;E9PPS5;H0YD04	G3V0I5;P49821-2;P49821;B4DE93;E9PLC6;E9PQP1;E9PMX3	NADH dehydrogenase [ubiquinone] flavoprotein 1, mitochondrial	NDUFV1	>tr|G3V0I5|G3V0I5_HUMAN NADH dehydrogenase (Ubiquinone) flavoprotein 1, 51kDa, isoform CRA_c OS=Homo sapiens GN=NDUFV1 PE=1 SV=1;>sp|P49821-2|NDUV1_HUMAN Isoform 2 of NADH dehydrogenase [ubiquinone] flavoprotein 1, mitochondrial OS=Homo sapiens GN=NDUFV1;>	107650000	203360000	184000000	193700000	185000000	31568000	344949	344949	344949	344949	174742000	6.58956e+06	0.00194893	0.0377102	-4.7289
Q00796;H0YLA4;H0YKB3;Q00796-2	Q00796;H0YLA4	Sorbitol dehydrogenase	SORD	>sp|Q00796|DHSO_HUMAN Sorbitol dehydrogenase OS=Homo sapiens GN=SORD PE=1 SV=4;>tr|H0YLA4|H0YLA4_HUMAN Sorbitol dehydrogenase OS=Homo sapiens GN=SORD PE=1 SV=1	709530000	755300000	456390000	556890000	633230000	135750000	344949	124840000	344949	344949	622268000	5.2325e+07	0.00117194	0.0840875	-3.57196
Q9UI12-2;Q9UI12;G3V126;E5RK31;E5RJG1;H0YB41;E5RG49;E5RHH0	Q9UI12-2;Q9UI12;G3V126	V-type proton ATPase subunit H	ATP6V1H	>sp|Q9UI12-2|VATH_HUMAN Isoform 2 of V-type proton ATPase subunit H OS=Homo sapiens GN=ATP6V1H;>sp|Q9UI12|VATH_HUMAN V-type proton ATPase subunit H OS=Homo sapiens GN=ATP6V1H PE=1 SV=1;>tr|G3V126|G3V126_HUMAN ATPase, H+ transporting, lysosomal 50/57kDa, V1	86133000	148200000	104330000	120340000	160120000	344949	344949	344949	344949	344949	123824600	344949	0.000826519	0.00278579	-8.4877
P00439;J3KND8;F8W1D4;F8W0A0;Q8IWU9;Q8IWU9-2	P00439;J3KND8	Phenylalanine-4-hydroxylase	PAH	>sp|P00439|PH4H_HUMAN Phenylalanine-4-hydroxylase OS=Homo sapiens GN=PAH PE=1 SV=1;>tr|J3KND8|J3KND8_HUMAN Phenylalanine-4-hydroxylase OS=Homo sapiens GN=PAH PE=1 SV=1	211250000	209080000	348260000	204320000	259050000	344949	344949	344949	344949	344949	246392000	344949	0.000842377	0.0014	-9.48036
P11177-2;P11177;P11177-3;C9J634;F8WF02	P11177-2;P11177;P11177-3;C9J634;F8WF02	Pyruvate dehydrogenase E1 component subunit beta, mitochondrial	PDHB	>sp|P11177-2|ODPB_HUMAN Isoform 2 of Pyruvate dehydrogenase E1 component subunit beta, mitochondrial OS=Homo sapiens GN=PDHB;>sp|P11177|ODPB_HUMAN Pyruvate dehydrogenase E1 component subunit beta, mitochondrial OS=Homo sapiens GN=PDHB PE=1 SV=3;>sp|P11177-	342220000	272550000	311720000	322590000	297870000	135840000	344949	71926000	344949	344949	309390000	4.17602e+07	0.00019959	0.134976	-2.88923
Q9UBQ7;U3KQ56;Q5T946;Q9UBQ7-2	Q9UBQ7;U3KQ56;Q5T946	Glyoxylate reductase/hydroxypyruvate reductase	GRHPR	>sp|Q9UBQ7|GRHPR_HUMAN Glyoxylate reductase/hydroxypyruvate reductase OS=Homo sapiens GN=GRHPR PE=1 SV=1;>tr|U3KQ56|U3KQ56_HUMAN Glyoxylate reductase/hydroxypyruvate reductase OS=Homo sapiens GN=GRHPR PE=1 SV=1;>tr|Q5T946|Q5T946_HUMAN Glyoxylate reductase/	1232900000	1509700000	1234700000	894240000	1247900000	271930000	142190000	294640000	259260000	398360000	1223888000	273276000	0.001337	0.223285	-2.16304
B7Z641;B7Z2A9;Q93050-1;Q93050;Q93050-3;K7EPG4;K7ELZ6;K7EM24;F5H1T6;K7EQW2;K7EN36	B7Z641;B7Z2A9;Q93050-1;Q93050;Q93050-3	V-type proton ATPase 116 kDa subunit a isoform 1	ATP6V0A1	>tr|B7Z641|B7Z641_HUMAN V-type proton ATPase subunit a OS=Homo sapiens GN=ATP6V0A1 PE=2 SV=1;>tr|B7Z2A9|B7Z2A9_HUMAN V-type proton ATPase subunit a OS=Homo sapiens GN=ATP6V0A1 PE=2 SV=1;>sp|Q93050-1|VPP1_HUMAN Isoform 2 of V-type proton ATPase 116 kDa subu	100020000	157590000	103030000	103370000	85831000	344949	344949	344949	344949	344949	109968200	344949	0.000884632	0.00313681	-8.31649
P13073;H3BN72;H3BNV9;Q86WV2;H3BPG0;H3BNI5	P13073;H3BN72;H3BNV9;Q86WV2;H3BPG0	Cytochrome c oxidase subunit 4 isoform 1, mitochondrial	COX4I1	>sp|P13073|COX41_HUMAN Cytochrome c oxidase subunit 4 isoform 1, mitochondrial OS=Homo sapiens GN=COX4I1 PE=1 SV=1;>tr|H3BN72|H3BN72_HUMAN Cytochrome c oxidase subunit 4 isoform 1, mitochondrial OS=Homo sapiens GN=COX4I1 PE=1 SV=1;>tr|H3BNV9|H3BNV9_HUMAN C	582620000	395200000	430180000	535020000	574540000	184180000	45258000	37192000	44256000	344949	503512000	6.22462e+07	0.000398583	0.123624	-3.01597
P04275	P04275	von Willebrand factor;von Willebrand antigen 2	VWF	>sp|P04275|VWF_HUMAN von Willebrand factor OS=Homo sapiens GN=VWF PE=1 SV=4	344949	344949	344949	344949	344949	69542000	139970000	135150000	147360000	135320000	344949	125468400	0.000904543	363.73	8.50673
P05026-2;P05026;V9GYR2	P05026-2;P05026	Sodium/potassium-transporting ATPase subunit beta-1	ATP1B1	>sp|P05026-2|AT1B1_HUMAN Isoform 2 of Sodium/potassium-transporting ATPase subunit beta-1 OS=Homo sapiens GN=ATP1B1;>sp|P05026|AT1B1_HUMAN Sodium/potassium-transporting ATPase subunit beta-1 OS=Homo sapiens GN=ATP1B1 PE=1 SV=1	1109200000	888380000	826170000	710940000	685120000	235490000	102570000	148170000	56929000	106920000	843962000	130015800	0.000162569	0.154054	-2.69849
P08574	P08574	Cytochrome c1, heme protein, mitochondrial	CYC1	>sp|P08574|CY1_HUMAN Cytochrome c1, heme protein, mitochondrial OS=Homo sapiens GN=CYC1 PE=1 SV=3	445490000	377290000	288840000	295850000	279660000	344949	344949	344949	344949	91086000	337426000	1.84932e+07	0.00183452	0.0548066	-4.18951
Q92597;Q92597-3;Q92597-2;E7ESM1;E5RJY1;E5RIR1;E5RGM5;E5RIV1;E5RIM2;E5RI76;E5RH82;E5RK17;E5RJ98;E5RG99	Q92597;Q92597-3;Q92597-2;E7ESM1	Protein NDRG1	NDRG1	>sp|Q92597|NDRG1_HUMAN Protein NDRG1 OS=Homo sapiens GN=NDRG1 PE=1 SV=1;>sp|Q92597-3|NDRG1_HUMAN Isoform 3 of Protein NDRG1 OS=Homo sapiens GN=NDRG1;>sp|Q92597-2|NDRG1_HUMAN Isoform 2 of Protein NDRG1 OS=Homo sapiens GN=NDRG1;>tr|E7ESM1|E7ESM1_HUMAN Protei	337540000	527460000	355040000	350970000	531860000	4046100000	2427200000	4356700000	2962300000	3865400000	420574000	3531540000	0.0012356	8.39695	3.06987
P14868;P14868-2;C9J7S3;C9JLC1;H7BZ35;C9JQM9;H7C278	P14868;P14868-2	Aspartate--tRNA ligase, cytoplasmic	DARS	>sp|P14868|SYDC_HUMAN Aspartate--tRNA ligase, cytoplasmic OS=Homo sapiens GN=DARS PE=1 SV=2;>sp|P14868-2|SYDC_HUMAN Isoform 2 of Aspartate--tRNA ligase, cytoplasmic OS=Homo sapiens GN=DARS	26170000	58546000	37163000	344949	344949	431410000	221090000	406660000	397870000	332960000	2.45138e+07	357998000	0.0017092	14.6039	3.86829
Q9BUT1;Q9BUT1-2;D6RFG2;D6R9U8;D6RIR6;Q9BUT1-3;D6RBF6;D6R9P2	Q9BUT1;Q9BUT1-2;D6RFG2;D6R9U8;D6RIR6	3-hydroxybutyrate dehydrogenase type 2	BDH2	>sp|Q9BUT1|BDH2_HUMAN 3-hydroxybutyrate dehydrogenase type 2 OS=Homo sapiens GN=BDH2 PE=1 SV=2;>sp|Q9BUT1-2|BDH2_HUMAN Isoform 2 of 3-hydroxybutyrate dehydrogenase type 2 OS=Homo sapiens GN=BDH2;>tr|D6RFG2|D6RFG2_HUMAN 3-hydroxybutyrate dehydrogenase type	1208700000	1196700000	1039600000	1122600000	937340000	598990000	474120000	618370000	417160000	623470000	1100988000	546422000	0.00233202	0.496302	-1.01071
Q01518;Q01518-2;Q5T0R1;Q5T0R9;Q5T0R7;Q5T0R6;Q5T0R5;Q5T0R4;Q5T0R3;Q5T0R2;Q5T0S3;Q5T0R8	Q01518;Q01518-2;Q5T0R1;Q5T0R9	Adenylyl cyclase-associated protein 1;Adenylyl cyclase-associated protein	CAP1	>sp|Q01518|CAP1_HUMAN Adenylyl cyclase-associated protein 1 OS=Homo sapiens GN=CAP1 PE=1 SV=5;>sp|Q01518-2|CAP1_HUMAN Isoform 2 of Adenylyl cyclase-associated protein 1 OS=Homo sapiens GN=CAP1;>tr|Q5T0R1|Q5T0R1_HUMAN Adenylyl cyclase-associated protein (Fr	129920000	200840000	145460000	132530000	168060000	476140000	420700000	577080000	386700000	554590000	155362000	483042000	0.00118373	3.10914	1.63651
Q03154;C9JMV9;Q03154-4;Q03154-2;Q03154-3;C9JYZ0;F8WC59	Q03154;C9JMV9;Q03154-4;Q03154-2;Q03154-3	Aminoacylase-1	ACY1;ABHD14A-ACY1	>sp|Q03154|ACY1_HUMAN Aminoacylase-1 OS=Homo sapiens GN=ACY1 PE=1 SV=1;>tr|C9JMV9|C9JMV9_HUMAN Protein ABHD14A-ACY1 OS=Homo sapiens GN=ABHD14A-ACY1 PE=4 SV=1;>sp|Q03154-4|ACY1_HUMAN Isoform 4 of Aminoacylase-1 OS=Homo sapiens GN=ACY1;>sp|Q03154-2|ACY1_HUMA	7286700000	4317100000	5378500000	4841100000	5377800000	1726400000	344949	159490000	344949	295450000	5440240000	4.36406e+08	1.75273e-05	0.0802181	-3.63993
Q9P2R7-2;Q9P2R7;Q5T9Q5;Q5T9Q8	Q9P2R7-2;Q9P2R7;Q5T9Q5	Succinyl-CoA ligase [ADP-forming] subunit beta, mitochondrial	SUCLA2	>sp|Q9P2R7-2|SUCB1_HUMAN Isoform 2 of Succinyl-CoA ligase [ADP-forming] subunit beta, mitochondrial OS=Homo sapiens GN=SUCLA2;>sp|Q9P2R7|SUCB1_HUMAN Succinyl-CoA ligase [ADP-forming] subunit beta, mitochondrial OS=Homo sapiens GN=SUCLA2 PE=1 SV=3;>tr|Q5T9Q	219920000	274930000	301000000	251250000	399460000	344949	344949	64348000	344949	344949	289312000	1.31456e+07	0.000995	0.0454373	-4.45998
P47985;P0C7P4	P47985;P0C7P4	Cytochrome b-c1 complex subunit Rieske, mitochondrial;Cytochrome b-c1 complex subunit 11;Putative cytochrome b-c1 complex subunit Rieske-like protein 1	UQCRFS1;UQCRFS1P1	>sp|P47985|UCRI_HUMAN Cytochrome b-c1 complex subunit Rieske, mitochondrial OS=Homo sapiens GN=UQCRFS1 PE=1 SV=2;>sp|P0C7P4|UCRIL_HUMAN Putative cytochrome b-c1 complex subunit Rieske-like protein 1 OS=Homo sapiens GN=UQCRFS1P1 PE=5 SV=1	208770000	178420000	307220000	171300000	179250000	344949	344949	344949	344949	344949	208992000	344949	0.00119446	0.00165054	-9.24285
P09110;C9JDE9;H7C131;H0Y4D4;P09110-2;B4DVF4;F2Z2Q6;F2Z3P7	P09110;C9JDE9;H7C131;H0Y4D4;P09110-2	3-ketoacyl-CoA thiolase, peroxisomal	ACAA1	>sp|P09110|THIK_HUMAN 3-ketoacyl-CoA thiolase, peroxisomal OS=Homo sapiens GN=ACAA1 PE=1 SV=2;>tr|C9JDE9|C9JDE9_HUMAN 3-ketoacyl-CoA thiolase, peroxisomal OS=Homo sapiens GN=ACAA1 PE=1 SV=1;>tr|H7C131|H7C131_HUMAN 3-ketoacyl-CoA thiolase, peroxisomal (Frag	1259700000	846400000	989910000	832540000	1050500000	398680000	344949	344949	344949	344949	995810000	8.0012e+07	3.08871e-05	0.0803486	-3.63758
P22033	P22033	Methylmalonyl-CoA mutase, mitochondrial	MUT	>sp|P22033|MUTA_HUMAN Methylmalonyl-CoA mutase, mitochondrial OS=Homo sapiens GN=MUT PE=1 SV=4	83664000	96382000	48069000	87614000	111190000	344949	344949	344949	344949	344949	85383800	344949	0.00124409	0.00403998	-7.95144
P25705;P25705-2;P25705-3;K7EK77;K7ENJ4;K7ERX7;K7EJP1;K7EQH4;K7ESA0	P25705;P25705-2;P25705-3	ATP synthase subunit alpha, mitochondrial	ATP5A1	>sp|P25705|ATPA_HUMAN ATP synthase subunit alpha, mitochondrial OS=Homo sapiens GN=ATP5A1 PE=1 SV=1;>sp|P25705-2|ATPA_HUMAN Isoform 2 of ATP synthase subunit alpha, mitochondrial OS=Homo sapiens GN=ATP5A1;>sp|P25705-3|ATPA_HUMAN Isoform 3 of ATP synthase s	7131700000	7430700000	7067300000	6443000000	7215800000	4486900000	1890300000	3153000000	1706800000	2308100000	7057700000	2709020000	0.000952912	0.383839	-1.38143
Q9BSH5	Q9BSH5	Haloacid dehalogenase-like hydrolase domain-containing protein 3	HDHD3	>sp|Q9BSH5|HDHD3_HUMAN Haloacid dehalogenase-like hydrolase domain-containing protein 3 OS=Homo sapiens GN=HDHD3 PE=1 SV=1	190530000	135170000	120510000	156810000	235730000	344949	344949	344949	344949	344949	167750000	344949	0.00126564	0.00205633	-8.92571
O75891;O75891-3;O75891-2;Q8TBP8;C9IZ36;C9JY00;C9JYZ6;D6RFJ7;Q3SY69;F2Z324;F8WC34;Q3SY69-2;Q3SY69-3	O75891;O75891-3;O75891-2	Cytosolic 10-formyltetrahydrofolate dehydrogenase	ALDH1L1	>sp|O75891|AL1L1_HUMAN Cytosolic 10-formyltetrahydrofolate dehydrogenase OS=Homo sapiens GN=ALDH1L1 PE=1 SV=2;>sp|O75891-3|AL1L1_HUMAN Isoform 3 of Cytosolic 10-formyltetrahydrofolate dehydrogenase OS=Homo sapiens GN=ALDH1L1;>sp|O75891-2|AL1L1_HUMAN Isofor	1393600000	1332000000	881390000	952120000	922700000	344949	113780000	344949	312700000	344949	1096362000	8.5503e+07	0.0015916	0.0779879	-3.68061
P49748-2;P49748;P49748-3;G3V1M7;J3QRJ8;J3KSR4;K7EQP4;K7EMF8;J3KS89;J3QKU9;K7EJW8	P49748-2;P49748;P49748-3	Very long-chain specific acyl-CoA dehydrogenase, mitochondrial	ACADVL	>sp|P49748-2|ACADV_HUMAN Isoform 2 of Very long-chain specific acyl-CoA dehydrogenase, mitochondrial OS=Homo sapiens GN=ACADVL;>sp|P49748|ACADV_HUMAN Very long-chain specific acyl-CoA dehydrogenase, mitochondrial OS=Homo sapiens GN=ACADVL PE=1 SV=1;>sp|P49	410450000	547130000	407000000	398380000	481270000	226940000	106810000	75735000	92607000	46191000	448846000	109656600	0.00201	0.244308	-2.03323
O75348;F2Z307;O95670-2;O95670	O75348	V-type proton ATPase subunit G 1	ATP6V1G1	>sp|O75348|VATG1_HUMAN V-type proton ATPase subunit G 1 OS=Homo sapiens GN=ATP6V1G1 PE=1 SV=3	417780000	280990000	550310000	426220000	468900000	344949	344949	75386000	344949	104200000	428840000	3.61242e+07	0.000286435	0.0842369	-3.5694
P35914;P35914-3;P35914-2;H0Y2L7	P35914;P35914-3;P35914-2	Hydroxymethylglutaryl-CoA lyase, mitochondrial	HMGCL	>sp|P35914|HMGCL_HUMAN Hydroxymethylglutaryl-CoA lyase, mitochondrial OS=Homo sapiens GN=HMGCL PE=1 SV=2;>sp|P35914-3|HMGCL_HUMAN Isoform 3 of Hydroxymethylglutaryl-CoA lyase, mitochondrial OS=Homo sapiens GN=HMGCL;>sp|P35914-2|HMGCL_HUMAN Isoform 2 of Hyd	431710000	424090000	387910000	309550000	377170000	180800000	344949	87097000	344949	344949	386086000	5.37864e+07	0.000398254	0.139312	-2.84361
P28066;P28066-2	P28066	Proteasome subunit alpha type-5	PSMA5	>sp|P28066|PSA5_HUMAN Proteasome subunit alpha type-5 OS=Homo sapiens GN=PSMA5 PE=1 SV=3	82582000	103640000	119460000	127950000	115750000	190380000	167830000	174580000	178480000	179370000	109876400	178128000	0.00261208	1.62117	0.697033
A0A0A0MT83;P26440;P26440-2;H7C4G6;H0YN10;H0YLC3;A0A087WVD3;H0YKV0	A0A0A0MT83;P26440;P26440-2;H7C4G6	Isovaleryl-CoA dehydrogenase, mitochondrial	IVD	>tr|A0A0A0MT83|A0A0A0MT83_HUMAN Isovaleryl-CoA dehydrogenase, mitochondrial OS=Homo sapiens GN=IVD PE=4 SV=1;>sp|P26440|IVD_HUMAN Isovaleryl-CoA dehydrogenase, mitochondrial OS=Homo sapiens GN=IVD PE=1 SV=1;>sp|P26440-2|IVD_HUMAN Isoform 2 of Isovaleryl-Co	402970000	329840000	383050000	350610000	338830000	194450000	344949	344949	344949	344949	361060000	3.9166e+07	0.000413387	0.108475	-3.20457
O43390-4;O43390;O43390-2;B4DT28;O43390-3	O43390-4;O43390;O43390-2;B4DT28;O43390-3	Heterogeneous nuclear ribonucleoprotein R	HNRNPR	>sp|O43390-4|HNRPR_HUMAN Isoform 4 of Heterogeneous nuclear ribonucleoprotein R OS=Homo sapiens GN=HNRNPR;>sp|O43390|HNRPR_HUMAN Heterogeneous nuclear ribonucleoprotein R OS=Homo sapiens GN=HNRNPR PE=1 SV=1;>sp|O43390-2|HNRPR_HUMAN Isoform 2 of Heterogeneo	344949	344949	344949	344949	344949	51481000	95768000	83605000	119560000	108910000	344949	91864800	0.00147613	266.314	8.05699
Q6UWM9;D6RFW5;Q9Y4X1-3;Q9Y4X1-5;Q9Y4X1-4;D6RBL8	Q6UWM9	UDP-glucuronosyltransferase 2A3	UGT2A3	>sp|Q6UWM9|UD2A3_HUMAN UDP-glucuronosyltransferase 2A3 OS=Homo sapiens GN=UGT2A3 PE=2 SV=2	110640000	95545000	124320000	112290000	151460000	51690000	344949	344949	344949	344949	118851000	1.0614e+07	0.00212167	0.0893048	-3.48512
P20700;E9PBF6	P20700;E9PBF6	Lamin-B1	LMNB1	>sp|P20700|LMNB1_HUMAN Lamin-B1 OS=Homo sapiens GN=LMNB1 PE=1 SV=2;>tr|E9PBF6|E9PBF6_HUMAN Lamin-B1 OS=Homo sapiens GN=LMNB1 PE=1 SV=1	344949	344949	344949	344949	344949	139480000	261450000	251220000	310640000	330190000	344949	258596000	0.00147794	749.664	9.5501
P06576;H0YH81;F8W079;F8W0P7;H0YI37	P06576;H0YH81;F8W079	ATP synthase subunit beta, mitochondrial;ATP synthase subunit beta	ATP5B	>sp|P06576|ATPB_HUMAN ATP synthase subunit beta, mitochondrial OS=Homo sapiens GN=ATP5B PE=1 SV=3;>tr|H0YH81|H0YH81_HUMAN ATP synthase subunit beta (Fragment) OS=Homo sapiens GN=ATP5B PE=1 SV=1;>tr|F8W079|F8W079_HUMAN ATP synthase subunit beta, mitochondri	13835000000	10598000000	11622000000	11633000000	12183000000	7196200000	2448600000	4416800000	3620300000	5374500000	11974200000	4611280000	1.81613e-05	0.385101	-1.37669
P40121-2;P40121;E7ENU9;B8ZZL6;H7C0X8	P40121-2;P40121;E7ENU9;B8ZZL6	Macrophage-capping protein	CAPG	>sp|P40121-2|CAPG_HUMAN Isoform 2 of Macrophage-capping protein OS=Homo sapiens GN=CAPG;>sp|P40121|CAPG_HUMAN Macrophage-capping protein OS=Homo sapiens GN=CAPG PE=1 SV=2;>tr|E7ENU9|E7ENU9_HUMAN Macrophage-capping protein (Fragment) OS=Homo sapiens GN=CAPG	86634000	186820000	64397000	195030000	93231000	462480000	532890000	672130000	401090000	542850000	125222400	522288000	0.00380867	4.17088	2.06035
O60656;O60656-2;Q9HAW9;Q9HAW9-2;B5MCT4;Q9HAW8-2;P22309-2;P35504-2;P35503-3;P22310-2	O60656;O60656-2;Q9HAW9	UDP-glucuronosyltransferase 1-9;UDP-glucuronosyltransferase 1-8	UGT1A9;UGT1A8	>sp|O60656|UD19_HUMAN UDP-glucuronosyltransferase 1-9 OS=Homo sapiens GN=UGT1A9 PE=1 SV=1;>sp|O60656-2|UD19_HUMAN Isoform 2 of UDP-glucuronosyltransferase 1-9 OS=Homo sapiens GN=UGT1A9;>sp|Q9HAW9|UD18_HUMAN UDP-glucuronosyltransferase 1-8 OS=Homo sapiens G	1187000000	835270000	644530000	909690000	881280000	318960000	131960000	143340000	200260000	183850000	891554000	195674000	0.000280684	0.219475	-2.18787
Q13228;Q13228-4;Q13228-2;Q13228-3;H0Y532;A6PVX1;F2Z2W8;F8WCR4;C9JVL0	Q13228;Q13228-4;Q13228-2;Q13228-3;H0Y532;A6PVX1	Selenium-binding protein 1	SELENBP1	>sp|Q13228|SBP1_HUMAN Selenium-binding protein 1 OS=Homo sapiens GN=SELENBP1 PE=1 SV=2;>sp|Q13228-4|SBP1_HUMAN Isoform 4 of Selenium-binding protein 1 OS=Homo sapiens GN=SELENBP1;>sp|Q13228-2|SBP1_HUMAN Isoform 2 of Selenium-binding protein 1 OS=Homo sapie	396970000	581120000	764510000	761770000	725760000	113030000	108970000	149390000	344949	53499000	646026000	8.50468e+07	0.00257948	0.131646	-2.92526
P49419-2;P49419;F8VS02;P49419-4;P49419-3;H0YHM6;F8VVF2;F8WDY6;F8WD33	P49419-2;P49419;F8VS02;P49419-4;P49419-3	Alpha-aminoadipic semialdehyde dehydrogenase	ALDH7A1	>sp|P49419-2|AL7A1_HUMAN Isoform 2 of Alpha-aminoadipic semialdehyde dehydrogenase OS=Homo sapiens GN=ALDH7A1;>sp|P49419|AL7A1_HUMAN Alpha-aminoadipic semialdehyde dehydrogenase OS=Homo sapiens GN=ALDH7A1 PE=1 SV=5;>tr|F8VS02|F8VS02_HUMAN Alpha-aminoadipic	1742000000	2515300000	1668100000	1839600000	2342600000	942900000	294140000	353370000	440880000	498900000	2021520000	506038000	0.00332534	0.250325	-1.99812
P14618;P14618-2;P14618-3;H3BTN5;B4DNK4;H3BQ34;H3BR70;H3BTJ2;H3BUW1;H3BT25;H3BU13;H3BN34;H3BQZ3	P14618;P14618-2;P14618-3;H3BTN5;B4DNK4;H3BQ34	Pyruvate kinase PKM;Pyruvate kinase	PKM	>sp|P14618|KPYM_HUMAN Pyruvate kinase PKM OS=Homo sapiens GN=PKM PE=1 SV=4;>sp|P14618-2|KPYM_HUMAN Isoform M1 of Pyruvate kinase PKM OS=Homo sapiens GN=PKM;>sp|P14618-3|KPYM_HUMAN Isoform 3 of Pyruvate kinase PKM OS=Homo sapiens GN=PKM;>tr|H3BTN5|H3BTN5_HU	3351700000	3299600000	3925700000	2893800000	3165800000	42466000000	26519000000	26383000000	24686000000	23811000000	3327320000	28773000000	0.00178772	8.6475	3.11228
P14854;K7EQD3	P14854	Cytochrome c oxidase subunit 6B1	COX6B1	>sp|P14854|CX6B1_HUMAN Cytochrome c oxidase subunit 6B1 OS=Homo sapiens GN=COX6B1 PE=1 SV=2	1034600000	700170000	722320000	1078800000	948670000	385370000	104300000	76082000	166770000	344949	896912000	1.46573e+08	0.000539623	0.16342	-2.61334
Q8NE62;C9J7D8;C9JYW4	Q8NE62	Choline dehydrogenase, mitochondrial	CHDH	>sp|Q8NE62|CHDH_HUMAN Choline dehydrogenase, mitochondrial OS=Homo sapiens GN=CHDH PE=2 SV=2	595010000	572630000	346380000	489390000	395280000	182050000	344949	344949	344949	344949	479738000	3.6686e+07	0.000365307	0.0764708	-3.70895
P11182;Q5VVL7	P11182;Q5VVL7	Lipoamide acyltransferase component of branched-chain alpha-keto acid dehydrogenase complex, mitochondrial	DBT	>sp|P11182|ODB2_HUMAN Lipoamide acyltransferase component of branched-chain alpha-keto acid dehydrogenase complex, mitochondrial OS=Homo sapiens GN=DBT PE=1 SV=3;>tr|Q5VVL7|Q5VVL7_HUMAN Lipoamide acyltransferase component of branched-chain alpha-keto acid	153730000	151310000	151890000	140390000	77866000	46749000	344949	344949	344949	344949	135037200	9.62576e+06	0.000973236	0.0712823	-3.81031
Q92820	Q92820	Gamma-glutamyl hydrolase	GGH	>sp|Q92820|GGH_HUMAN Gamma-glutamyl hydrolase OS=Homo sapiens GN=GGH PE=1 SV=2	472700000	640790000	334140000	518260000	321170000	63598000	344949	344949	344949	344949	457412000	1.29956e+07	0.0017999	0.0284111	-5.1374
P51649;P51649-2;C9J8Q5	P51649;P51649-2;C9J8Q5	Succinate-semialdehyde dehydrogenase, mitochondrial	ALDH5A1	>sp|P51649|SSDH_HUMAN Succinate-semialdehyde dehydrogenase, mitochondrial OS=Homo sapiens GN=ALDH5A1 PE=1 SV=2;>sp|P51649-2|SSDH_HUMAN Isoform 2 of Succinate-semialdehyde dehydrogenase, mitochondrial OS=Homo sapiens GN=ALDH5A1;>tr|C9J8Q5|C9J8Q5_HUMAN Succi	91043000	80715000	72247000	73391000	82701000	46142000	344949	344949	344949	344949	80019400	9.50436e+06	0.000464857	0.118776	-3.07369
P10606	P10606	Cytochrome c oxidase subunit 5B, mitochondrial	COX5B	>sp|P10606|COX5B_HUMAN Cytochrome c oxidase subunit 5B, mitochondrial OS=Homo sapiens GN=COX5B PE=1 SV=2	976100000	694190000	624840000	650730000	706420000	331970000	344949	344949	86641000	344949	730456000	8.39292e+07	1.45186e-05	0.1149	-3.12155
Q68CK6;H3BTX9;H3BP39;H0YAU5;Q08AH1	Q68CK6;H3BTX9	Acyl-coenzyme A synthetase ACSM2B, mitochondrial	ACSM2B	>sp|Q68CK6|ACS2B_HUMAN Acyl-coenzyme A synthetase ACSM2B, mitochondrial OS=Homo sapiens GN=ACSM2B PE=1 SV=2;>tr|H3BTX9|H3BTX9_HUMAN Acyl-coenzyme A synthetase ACSM2B, mitochondrial OS=Homo sapiens GN=ACSM2B PE=4 SV=1	4278400000	6418000000	3443700000	3146400000	3802300000	344949	69170000	344949	139290000	344949	4217760000	4.1899e+07	0.00199814	0.00993394	-6.65342
Q9ULD0;Q9ULD0-2;Q9ULD0-3	Q9ULD0;Q9ULD0-2;Q9ULD0-3	2-oxoglutarate dehydrogenase-like, mitochondrial	OGDHL	>sp|Q9ULD0|OGDHL_HUMAN 2-oxoglutarate dehydrogenase-like, mitochondrial OS=Homo sapiens GN=OGDHL PE=1 SV=3;>sp|Q9ULD0-2|OGDHL_HUMAN Isoform 2 of 2-oxoglutarate dehydrogenase-like, mitochondrial OS=Homo sapiens GN=OGDHL;>sp|Q9ULD0-3|OGDHL_HUMAN Isoform 3 of	299740000	200220000	116960000	261250000	249950000	344949	344949	344949	344949	344949	225624000	344949	0.00201546	0.00152887	-9.35332
O43895	O43895	Xaa-Pro aminopeptidase 2	XPNPEP2	>sp|O43895|XPP2_HUMAN Xaa-Pro aminopeptidase 2 OS=Homo sapiens GN=XPNPEP2 PE=1 SV=3	155300000	124720000	99756000	139920000	62829000	344949	344949	344949	344949	344949	116505000	344949	0.00202714	0.00296081	-8.39979
P54819;F8W1A4;P54819-5;P54819-2;P54819-6;P54819-3;F8VZG5;F8VY04;G3V213;P54819-4;F8VPP1	P54819;F8W1A4;P54819-5;P54819-2;P54819-6;P54819-3;F8VZG5;F8VY04;G3V213;P54819-4	Adenylate kinase 2, mitochondrial;Adenylate kinase 2, mitochondrial, N-terminally processed;Adenylate kinase 2, mitochondrial	AK2	>sp|P54819|KAD2_HUMAN Adenylate kinase 2, mitochondrial OS=Homo sapiens GN=AK2 PE=1 SV=2;>tr|F8W1A4|F8W1A4_HUMAN Adenylate kinase 2, mitochondrial OS=Homo sapiens GN=AK2 PE=1 SV=1;>sp|P54819-5|KAD2_HUMAN Isoform 5 of Adenylate kinase 2, mitochondrial OS=Ho	1082300000	710170000	807250000	801220000	932260000	353540000	344949	243290000	344949	266390000	866640000	1.72782e+08	5.92674e-05	0.19937	-2.32648
P13796;P13796-2;Q5TBN3;Q5TBN5	P13796	Plastin-2	LCP1	>sp|P13796|PLSL_HUMAN Plastin-2 OS=Homo sapiens GN=LCP1 PE=1 SV=6	344949	344949	344949	344949	344949	143600000	366530000	399390000	332980000	364770000	344949	321454000	0.00215914	931.888	9.86401
Q5JP53;P07437;Q5ST81	Q5JP53;P07437;Q5ST81	Tubulin beta chain	TUBB	>tr|Q5JP53|Q5JP53_HUMAN Tubulin beta chain OS=Homo sapiens GN=TUBB PE=1 SV=1;>sp|P07437|TBB5_HUMAN Tubulin beta chain OS=Homo sapiens GN=TUBB PE=1 SV=2;>tr|Q5ST81|Q5ST81_HUMAN Tubulin beta chain OS=Homo sapiens GN=TUBB PE=1 SV=1	677910000	363040000	552340000	372310000	513220000	1089400000	1426400000	1516800000	1200900000	1726300000	495764000	1391960000	0.00278273	2.80771	1.48939
Q93088;E5RJH0	Q93088;E5RJH0	Betaine--homocysteine S-methyltransferase 1	BHMT	>sp|Q93088|BHMT1_HUMAN Betaine--homocysteine S-methyltransferase 1 OS=Homo sapiens GN=BHMT PE=1 SV=2;>tr|E5RJH0|E5RJH0_HUMAN Betaine--homocysteine S-methyltransferase 1 OS=Homo sapiens GN=BHMT PE=4 SV=1	7550900000	8071900000	10386000000	9137200000	9644300000	5836500000	3379600000	4012900000	3084900000	3714000000	8958060000	4005580000	0.00447992	0.447148	-1.16118
D3YTB1;F8W727;P62910	D3YTB1;F8W727;P62910	60S ribosomal protein L32	RPL32	>tr|D3YTB1|D3YTB1_HUMAN 60S ribosomal protein L32 (Fragment) OS=Homo sapiens GN=RPL32 PE=1 SV=1;>tr|F8W727|F8W727_HUMAN 60S ribosomal protein L32 OS=Homo sapiens GN=RPL32 PE=1 SV=1;>sp|P62910|RL32_HUMAN 60S ribosomal protein L32 OS=Homo sapiens GN=RPL32 PE	344949	344949	344949	344949	344949	22791000	36382000	56572000	45737000	54095000	344949	43115400	0.00230485	124.991	6.96568
Q92947;Q92947-2;K7EKT3;K7EKH1;K7ES74;K7EQ99;K7ESA6;K7ERX1	Q92947;Q92947-2	Glutaryl-CoA dehydrogenase, mitochondrial	GCDH	>sp|Q92947|GCDH_HUMAN Glutaryl-CoA dehydrogenase, mitochondrial OS=Homo sapiens GN=GCDH PE=1 SV=1;>sp|Q92947-2|GCDH_HUMAN Isoform Short of Glutaryl-CoA dehydrogenase, mitochondrial OS=Homo sapiens GN=GCDH	121970000	233300000	117430000	153380000	126290000	344949	344949	344949	344949	344949	150474000	344949	0.00226333	0.00229242	-8.76892
P42704;B8ZZ38;C9JCA9;H7C3W8	P42704	Leucine-rich PPR motif-containing protein, mitochondrial	LRPPRC	>sp|P42704|LPPRC_HUMAN Leucine-rich PPR motif-containing protein, mitochondrial OS=Homo sapiens GN=LRPPRC PE=1 SV=3	584000000	784810000	579540000	649940000	643140000	377020000	11732000	27272000	9593700	18555000	648286000	88834540	0.00416608	0.13703	-2.86744
P16662;A0A087WYG9;P36537-2;P36537;P06133-3;O75310	P16662	UDP-glucuronosyltransferase 2B7	UGT2B7	>sp|P16662|UD2B7_HUMAN UDP-glucuronosyltransferase 2B7 OS=Homo sapiens GN=UGT2B7 PE=1 SV=1	891900000	1321100000	748520000	1108200000	762420000	350830000	344949	344949	344949	344949	966428000	7.0442e+07	0.00304759	0.072889	-3.77816
P07954-2;P07954	P07954-2;P07954	Fumarate hydratase, mitochondrial	FH	>sp|P07954-2|FUMH_HUMAN Isoform Cytoplasmic of Fumarate hydratase, mitochondrial OS=Homo sapiens GN=FH;>sp|P07954|FUMH_HUMAN Fumarate hydratase, mitochondrial OS=Homo sapiens GN=FH PE=1 SV=3	374750000	707660000	546740000	425640000	522930000	123830000	152860000	75329000	344949	344949	515544000	7.05418e+07	0.00112546	0.13683	-2.86955
A0A087X1J7;P22352;H0YBE4;E5RG32;H0YC19	A0A087X1J7;P22352	Glutathione peroxidase 3	GPX3	>tr|A0A087X1J7|A0A087X1J7_HUMAN Glutathione peroxidase OS=Homo sapiens GN=GPX3 PE=3 SV=1;>sp|P22352|GPX3_HUMAN Glutathione peroxidase 3 OS=Homo sapiens GN=GPX3 PE=1 SV=2	2659200000	3138100000	1597800000	1815000000	1610700000	344949	344949	344949	164560000	344949	2164160000	3.3188e+07	0.00271585	0.0153353	-6.027
Q6YN16;Q6YN16-2	Q6YN16;Q6YN16-2	Hydroxysteroid dehydrogenase-like protein 2	HSDL2	>sp|Q6YN16|HSDL2_HUMAN Hydroxysteroid dehydrogenase-like protein 2 OS=Homo sapiens GN=HSDL2 PE=1 SV=1;>sp|Q6YN16-2|HSDL2_HUMAN Isoform 2 of Hydroxysteroid dehydrogenase-like protein 2 OS=Homo sapiens GN=HSDL2	220440000	249310000	233760000	250970000	324680000	113700000	344949	344949	344949	95376000	255832000	4.20222e+07	0.00139411	0.164257	-2.60597
Q9HCC0;Q9HCC0-2;D6RD67;D6RDF7;D6R9R1	Q9HCC0;Q9HCC0-2;D6RD67	Methylcrotonoyl-CoA carboxylase beta chain, mitochondrial	MCCC2	>sp|Q9HCC0|MCCB_HUMAN Methylcrotonoyl-CoA carboxylase beta chain, mitochondrial OS=Homo sapiens GN=MCCC2 PE=1 SV=1;>sp|Q9HCC0-2|MCCB_HUMAN Isoform 2 of Methylcrotonoyl-CoA carboxylase beta chain, mitochondrial OS=Homo sapiens GN=MCCC2;>tr|D6RD67|D6RD67_HUM	599010000	591340000	357500000	438370000	366430000	180370000	344949	344949	344949	344949	470530000	3.635e+07	0.000497869	0.0772532	-3.69426
E9PDF2;E9PCR7;Q02218-2;Q02218;E9PFG7;Q02218-3;C9J4G7	E9PDF2;E9PCR7;Q02218-2;Q02218;E9PFG7	2-oxoglutarate dehydrogenase, mitochondrial	OGDH	>tr|E9PDF2|E9PDF2_HUMAN 2-oxoglutarate dehydrogenase, mitochondrial OS=Homo sapiens GN=OGDH PE=1 SV=1;>tr|E9PCR7|E9PCR7_HUMAN 2-oxoglutarate dehydrogenase, mitochondrial OS=Homo sapiens GN=OGDH PE=1 SV=1;>sp|Q02218-2|ODO1_HUMAN Isoform 2 of 2-oxoglutarate	503030000	587020000	629480000	669550000	623460000	288990000	344949	254540000	49292000	233550000	602508000	1.65343e+08	0.00426462	0.274425	-1.86552
Q9UJ68-2;Q9UJ68-3;Q9UJ68-4;Q9UJ68-5;Q9UJ68;H0YAN3;E5RIA9;E5RJK1	Q9UJ68-2;Q9UJ68-3;Q9UJ68-4;Q9UJ68-5;Q9UJ68;H0YAN3;E5RIA9	Mitochondrial peptide methionine sulfoxide reductase	MSRA	>sp|Q9UJ68-2|MSRA_HUMAN Isoform 2 of Mitochondrial peptide methionine sulfoxide reductase OS=Homo sapiens GN=MSRA;>sp|Q9UJ68-3|MSRA_HUMAN Isoform 3 of Mitochondrial peptide methionine sulfoxide reductase OS=Homo sapiens GN=MSRA;>sp|Q9UJ68-4|MSRA_HUMAN Isof	72913000	132220000	162300000	143860000	118290000	44603000	344949	344949	344949	344949	125916600	9.19656e+06	0.00738476	0.0730369	-3.77523
P02489;A0A096LPJ9;E9PHE4;E7EWH7	P02489	Alpha-crystallin A chain;Alpha-crystallin A(1-172);Alpha-crystallin A(1-168);Alpha-crystallin A(1-162)	CRYAA	>sp|P02489|CRYAA_HUMAN Alpha-crystallin A chain OS=Homo sapiens GN=CRYAA PE=1 SV=2	111340000	230180000	150040000	216810000	115960000	344949	344949	344949	344949	344949	164866000	344949	0.00273606	0.0020923	-8.9007
Q92506	Q92506	Estradiol 17-beta-dehydrogenase 8	HSD17B8	>sp|Q92506|DHB8_HUMAN Estradiol 17-beta-dehydrogenase 8 OS=Homo sapiens GN=HSD17B8 PE=1 SV=2	93156000	159950000	97440000	129990000	135990000	57167000	344949	344949	344949	344949	123305200	1.17094e+07	0.00642103	0.0949624	-3.3965
P15144;H0YKT6;H0YMC1;H0YLZ8	P15144	Aminopeptidase N	ANPEP	>sp|P15144|AMPN_HUMAN Aminopeptidase N OS=Homo sapiens GN=ANPEP PE=1 SV=4	3707800000	5241100000	4755900000	3930800000	2375500000	1378800000	56662000	11548000	54252000	344949	4002220000	3.00321e+08	0.0032921	0.0750387	-3.73622
F5H5P2;P12694;P12694-2;F5GXU9;M0R0C8;H0YH31	F5H5P2;P12694;P12694-2;F5GXU9	2-oxoisovalerate dehydrogenase subunit alpha, mitochondrial	BCKDHA	>tr|F5H5P2|F5H5P2_HUMAN Uncharacterized protein OS=Homo sapiens PE=4 SV=1;>sp|P12694|ODBA_HUMAN 2-oxoisovalerate dehydrogenase subunit alpha, mitochondrial OS=Homo sapiens GN=BCKDHA PE=1 SV=2;>sp|P12694-2|ODBA_HUMAN Isoform 2 of 2-oxoisovalerate dehydrogen	143800000	68961000	133000000	76886000	82893000	344949	344949	344949	344949	344949	101108000	344949	0.00287372	0.00341169	-8.1953
P42126;Q96DC0;P42126-2;H3BS70	P42126;Q96DC0;P42126-2;H3BS70	Enoyl-CoA delta isomerase 1, mitochondrial	ECI1;DCI	>sp|P42126|ECI1_HUMAN Enoyl-CoA delta isomerase 1, mitochondrial OS=Homo sapiens GN=ECI1 PE=1 SV=1;>tr|Q96DC0|Q96DC0_HUMAN DCI protein OS=Homo sapiens GN=DCI PE=1 SV=1;>sp|P42126-2|ECI1_HUMAN Isoform 2 of Enoyl-CoA delta isomerase 1, mitochondrial OS=Homo	457480000	300160000	380150000	436200000	440280000	179620000	344949	122640000	344949	155260000	402854000	9.1642e+07	0.00061815	0.227482	-2.13618
O95954;D3DSM8;O95954-2;B7WPK3;O95954-3;H7C315;O95954-4	O95954;D3DSM8;O95954-2;B7WPK3;O95954-3	Formimidoyltransferase-cyclodeaminase;Glutamate formimidoyltransferase;Formimidoyltetrahydrofolate cyclodeaminase	FTCD	>sp|O95954|FTCD_HUMAN Formimidoyltransferase-cyclodeaminase OS=Homo sapiens GN=FTCD PE=1 SV=2;>tr|D3DSM8|D3DSM8_HUMAN Formimidoyltransferase-cyclodeaminase OS=Homo sapiens GN=FTCD PE=4 SV=1;>sp|O95954-2|FTCD_HUMAN Isoform C of Formimidoyltransferase-cyclod	751120000	950610000	652480000	1102900000	571530000	344949	262220000	344949	155100000	344949	805728000	8.3671e+07	0.000340487	0.103845	-3.26749
O96000;H3BPJ9;O96000-2;H3BV16	O96000;H3BPJ9;O96000-2;H3BV16	NADH dehydrogenase [ubiquinone] 1 beta subcomplex subunit 10	NDUFB10	>sp|O96000|NDUBA_HUMAN NADH dehydrogenase [ubiquinone] 1 beta subcomplex subunit 10 OS=Homo sapiens GN=NDUFB10 PE=1 SV=3;>tr|H3BPJ9|H3BPJ9_HUMAN NADH dehydrogenase [ubiquinone] 1 beta subcomplex subunit 10 OS=Homo sapiens GN=NDUFB10 PE=1 SV=1;>sp|O96000-2|	272910000	174750000	275720000	136410000	141200000	344949	344949	344949	344949	344949	200198000	344949	0.0029701	0.00172304	-9.18083
Q04826	Q04826	HLA class I histocompatibility antigen, B-40 alpha chain	HLA-B	>sp|Q04826|1B40_HUMAN HLA class I histocompatibility antigen, B-40 alpha chain OS=Homo sapiens GN=HLA-B PE=1 SV=1	344949	344949	69367000	344949	344949	130280000	284780000	188820000	226600000	181520000	1.41494e+07	202400000	0.00359496	14.3045	3.8384
Q9P0J0;Q9P0J0-2;U3KQP3;B4DEZ3;K7EJE1;E7ENQ6	Q9P0J0;Q9P0J0-2;U3KQP3;B4DEZ3;K7EJE1;E7ENQ6	NADH dehydrogenase [ubiquinone] 1 alpha subcomplex subunit 13	NDUFA13	>sp|Q9P0J0|NDUAD_HUMAN NADH dehydrogenase [ubiquinone] 1 alpha subcomplex subunit 13 OS=Homo sapiens GN=NDUFA13 PE=1 SV=3;>sp|Q9P0J0-2|NDUAD_HUMAN Isoform 2 of NADH dehydrogenase [ubiquinone] 1 alpha subcomplex subunit 13 OS=Homo sapiens GN=NDUFA13;>tr|U3K	213840000	190170000	71058000	201540000	226160000	344949	344949	344949	344949	344949	180553600	344949	0.00300865	0.00191051	-9.03183
Q16555-2;Q16555;E5RFU4	Q16555-2;Q16555	Dihydropyrimidinase-related protein 2	DPYSL2	>sp|Q16555-2|DPYL2_HUMAN Isoform 2 of Dihydropyrimidinase-related protein 2 OS=Homo sapiens GN=DPYSL2;>sp|Q16555|DPYL2_HUMAN Dihydropyrimidinase-related protein 2 OS=Homo sapiens GN=DPYSL2 PE=1 SV=1	334340000	231500000	487980000	342190000	460730000	1068200000	737180000	751620000	1026500000	925860000	371348000	901872000	0.00321453	2.42864	1.28015
P36957;P36957-2;Q86SW4;H0YJF9;G3V5M3;G3V3F0	P36957;P36957-2	Dihydrolipoyllysine-residue succinyltransferase component of 2-oxoglutarate dehydrogenase complex, mitochondrial	DLST	>sp|P36957|ODO2_HUMAN Dihydrolipoyllysine-residue succinyltransferase component of 2-oxoglutarate dehydrogenase complex, mitochondrial OS=Homo sapiens GN=DLST PE=1 SV=4;>sp|P36957-2|ODO2_HUMAN Isoform 2 of Dihydrolipoyllysine-residue succinyltransferase co	465280000	232470000	340190000	347260000	411400000	110240000	40746000	344949	95901000	111690000	359320000	7.17844e+07	0.000657238	0.199778	-2.32353
O75936;E9PKC9	O75936	Gamma-butyrobetaine dioxygenase	BBOX1	>sp|O75936|BODG_HUMAN Gamma-butyrobetaine dioxygenase OS=Homo sapiens GN=BBOX1 PE=1 SV=1	495090000	363890000	403340000	518720000	494620000	148010000	50203000	180650000	186730000	258410000	455132000	164800600	0.000339451	0.362094	-1.46556
Q9UF12;K7EJK5;S4R3D8	Q9UF12	Probable proline dehydrogenase 2	PRODH2	>sp|Q9UF12|PROD2_HUMAN Probable proline dehydrogenase 2 OS=Homo sapiens GN=PRODH2 PE=2 SV=1	157450000	214840000	388430000	249440000	350780000	344949	344949	344949	344949	344949	272188000	344949	0.00315206	0.00126732	-9.624
Q13011;M0R248;M0QZW4;M0QXS7;M0R1A2;M0R280	Q13011;M0R248	Delta(3,5)-Delta(2,4)-dienoyl-CoA isomerase, mitochondrial	ECH1	>sp|Q13011|ECH1_HUMAN Delta(3,5)-Delta(2,4)-dienoyl-CoA isomerase, mitochondrial OS=Homo sapiens GN=ECH1 PE=1 SV=2;>tr|M0R248|M0R248_HUMAN Delta(3,5)-Delta(2,4)-dienoyl-CoA isomerase, mitochondrial (Fragment) OS=Homo sapiens GN=ECH1 PE=1 SV=1	1613900000	1415700000	1476200000	1375500000	1648800000	692520000	170700000	609930000	472090000	992740000	1506020000	587596000	0.000626451	0.390165	-1.35784
A0A087X1Z3;Q9UL46;H0YM70;H0YKU2	A0A087X1Z3;Q9UL46;H0YM70	Proteasome activator complex subunit 2	PSME2	>tr|A0A087X1Z3|A0A087X1Z3_HUMAN Proteasome activator complex subunit 2 OS=Homo sapiens GN=PSME2 PE=1 SV=1;>sp|Q9UL46|PSME2_HUMAN Proteasome activator complex subunit 2 OS=Homo sapiens GN=PSME2 PE=1 SV=4;>tr|H0YM70|H0YM70_HUMAN Proteasome activator complex	344949	166660000	344949	47235000	127980000	390430000	391990000	353570000	437150000	244030000	6.8513e+07	363434000	0.00546435	5.3046	2.40724
P06748-2;P06748;P06748-3;E5RI98;E5RGW4	P06748-2;P06748;P06748-3	Nucleophosmin	NPM1	>sp|P06748-2|NPM_HUMAN Isoform 2 of Nucleophosmin OS=Homo sapiens GN=NPM1;>sp|P06748|NPM_HUMAN Nucleophosmin OS=Homo sapiens GN=NPM1 PE=1 SV=2;>sp|P06748-3|NPM_HUMAN Isoform 3 of Nucleophosmin OS=Homo sapiens GN=NPM1	402020000	231150000	132950000	335770000	130710000	700900000	800480000	1285000000	946900000	1010500000	246520000	948756000	0.00845252	3.8486	1.94433
E9PH64;Q9Y6M9;E7EWZ0;E9PF49	E9PH64;Q9Y6M9;E7EWZ0;E9PF49	NADH dehydrogenase [ubiquinone] 1 beta subcomplex subunit 9	NDUFB9	>tr|E9PH64|E9PH64_HUMAN NADH dehydrogenase [ubiquinone] 1 beta subcomplex subunit 9 OS=Homo sapiens GN=NDUFB9 PE=1 SV=1;>sp|Q9Y6M9|NDUB9_HUMAN NADH dehydrogenase [ubiquinone] 1 beta subcomplex subunit 9 OS=Homo sapiens GN=NDUFB9 PE=1 SV=3;>tr|E7EWZ0|E7EWZ0	221030000	351650000	267100000	174320000	136780000	344949	344949	344949	344949	344949	230176000	344949	0.00357261	0.00149863	-9.38214
C9JFR7;P99999;CON__P62894	C9JFR7;P99999	Cytochrome c	CYCS	>tr|C9JFR7|C9JFR7_HUMAN Cytochrome c (Fragment) OS=Homo sapiens GN=CYCS PE=1 SV=1;>sp|P99999|CYC_HUMAN Cytochrome c OS=Homo sapiens GN=CYCS PE=1 SV=2	238170000	307990000	246170000	280950000	251760000	175540000	344949	344949	344949	344949	265008000	3.5384e+07	0.00602025	0.13352	-2.90487
P80297;U3KQD7	P80297	Metallothionein-1X	MT1X	>sp|P80297|MT1X_HUMAN Metallothionein-1X OS=Homo sapiens GN=MT1X PE=1 SV=1	75867000	142440000	109040000	192630000	195210000	344949	344949	344949	344949	344949	143037400	344949	0.00359624	0.0024116	-8.69579
P30084	P30084	Enoyl-CoA hydratase, mitochondrial	ECHS1	>sp|P30084|ECHM_HUMAN Enoyl-CoA hydratase, mitochondrial OS=Homo sapiens GN=ECHS1 PE=1 SV=4	4118300000	6032900000	2478800000	3393400000	3348100000	128260000	344949	430630000	154700000	163230000	3874300000	1.75433e+08	0.00499847	0.0452812	-4.46494
Q14019;H3BT58	Q14019;H3BT58	Coactosin-like protein	COTL1	>sp|Q14019|COTL1_HUMAN Coactosin-like protein OS=Homo sapiens GN=COTL1 PE=1 SV=3;>tr|H3BT58|H3BT58_HUMAN Coactosin-like protein OS=Homo sapiens GN=COTL1 PE=1 SV=1	199320000	197890000	186920000	304260000	160540000	56769000	344949	68562000	344949	48385000	209786000	3.48812e+07	0.0079639	0.16627	-2.5884
P22695;H3BRG4;H3BSJ9;H3BP04;A0A087WVZ4;H3BUE4;H3BUI9	P22695;H3BRG4;H3BSJ9;H3BP04	Cytochrome b-c1 complex subunit 2, mitochondrial	UQCRC2	>sp|P22695|QCR2_HUMAN Cytochrome b-c1 complex subunit 2, mitochondrial OS=Homo sapiens GN=UQCRC2 PE=1 SV=3;>tr|H3BRG4|H3BRG4_HUMAN Cytochrome b-c1 complex subunit 2, mitochondrial OS=Homo sapiens GN=UQCRC2 PE=1 SV=1;>tr|H3BSJ9|H3BSJ9_HUMAN Cytochrome b-c1	2055800000	1510000000	1038500000	892840000	1213900000	78152000	26373000	75404000	69398000	144810000	1342208000	78827400	0.00382983	0.0587296	-4.08977
O75947-2;O75947;F5H608	O75947-2;O75947	ATP synthase subunit d, mitochondrial	ATP5H	>sp|O75947-2|ATP5H_HUMAN Isoform 2 of ATP synthase subunit d, mitochondrial OS=Homo sapiens GN=ATP5H;>sp|O75947|ATP5H_HUMAN ATP synthase subunit d, mitochondrial OS=Homo sapiens GN=ATP5H PE=1 SV=3	367140000	210560000	284710000	283780000	326020000	344949	344949	137620000	344949	110280000	294442000	4.9787e+07	0.00282015	0.169089	-2.56414
P07737;K7EJ44;CON__P02584;I3L3D5	P07737;K7EJ44	Profilin-1	PFN1	>sp|P07737|PROF1_HUMAN Profilin-1 OS=Homo sapiens GN=PFN1 PE=1 SV=2;>tr|K7EJ44|K7EJ44_HUMAN Profilin 1, isoform CRA_b OS=Homo sapiens GN=PFN1 PE=1 SV=1	1233800000	589920000	862530000	807960000	940770000	2280400000	1618900000	1627500000	1980100000	1835700000	886996000	1868520000	0.000147737	2.10657	1.0749
P00505;P00505-2	P00505;P00505-2	Aspartate aminotransferase, mitochondrial	GOT2	>sp|P00505|AATM_HUMAN Aspartate aminotransferase, mitochondrial OS=Homo sapiens GN=GOT2 PE=1 SV=3;>sp|P00505-2|AATM_HUMAN Isoform 2 of Aspartate aminotransferase, mitochondrial OS=Homo sapiens GN=GOT2	1938800000	1942900000	1178300000	1642700000	1681900000	976280000	105360000	228410000	161580000	490090000	1676920000	392344000	0.00159427	0.233967	-2.09562
A2ACR1;P28065-2;P28065;A2ACR0;A2ACQ9	A2ACR1;P28065-2;P28065;A2ACR0	Proteasome subunit beta type;Proteasome subunit beta type-9	PSMB9	>tr|A2ACR1|A2ACR1_HUMAN Proteasome subunit beta type OS=Homo sapiens GN=PSMB9 PE=1 SV=1;>sp|P28065-2|PSB9_HUMAN Isoform LMP2.S of Proteasome subunit beta type-9 OS=Homo sapiens GN=PSMB9;>sp|P28065|PSB9_HUMAN Proteasome subunit beta type-9 OS=Homo sapiens G	344949	344949	344949	344949	344949	74010000	166990000	111030000	123590000	203120000	344949	135748000	0.00381286	393.531	8.62033
Q9UJS0;Q9UJS0-2;O75746-2;O75746;R4GN64	Q9UJS0;Q9UJS0-2	Calcium-binding mitochondrial carrier protein Aralar2	SLC25A13	>sp|Q9UJS0|CMC2_HUMAN Calcium-binding mitochondrial carrier protein Aralar2 OS=Homo sapiens GN=SLC25A13 PE=1 SV=2;>sp|Q9UJS0-2|CMC2_HUMAN Isoform 2 of Calcium-binding mitochondrial carrier protein Aralar2 OS=Homo sapiens GN=SLC25A13	119670000	176300000	158950000	89868000	104970000	55183000	344949	344949	344949	344949	129951600	1.13126e+07	0.00487433	0.0870521	-3.52198
P09382;F8WEI7	P09382	Galectin-1	LGALS1	>sp|P09382|LEG1_HUMAN Galectin-1 OS=Homo sapiens GN=LGALS1 PE=1 SV=2	349060000	506010000	437430000	356010000	436980000	2195600000	2244600000	1914800000	1324200000	1159600000	417098000	1767760000	0.00346853	4.23824	2.08346
P13746;P13746-2;P05534	P13746;P13746-2;P05534	HLA class I histocompatibility antigen, A-11 alpha chain;HLA class I histocompatibility antigen, A-24 alpha chain	HLA-A	>sp|P13746|1A11_HUMAN HLA class I histocompatibility antigen, A-11 alpha chain OS=Homo sapiens GN=HLA-A PE=1 SV=1;>sp|P13746-2|1A11_HUMAN Isoform 2 of HLA class I histocompatibility antigen, A-11 alpha chain OS=Homo sapiens GN=HLA-A;>sp|P05534|1A24_HUMAN H	30598000	344949	143050000	37759000	143310000	539250000	1263500000	841450000	1044000000	662760000	7.10124e+07	870192000	0.00552731	12.2541	3.61519
E5RI99;P62888;E5RJH3	E5RI99;P62888	60S ribosomal protein L30	RPL30	>tr|E5RI99|E5RI99_HUMAN 60S ribosomal protein L30 (Fragment) OS=Homo sapiens GN=RPL30 PE=1 SV=1;>sp|P62888|RL30_HUMAN 60S ribosomal protein L30 OS=Homo sapiens GN=RPL30 PE=1 SV=2	344949	344949	344949	61966000	47999000	132670000	85374000	123000000	121830000	136430000	2.22e+07	119860800	0.00179444	5.39914	2.43273
A0A087WV24;P20711;P20711-3;A0A087WU57;H7BZF7;P20711-4;F8WER1;P20711-2;C9JMP0	A0A087WV24;P20711;P20711-3;A0A087WU57;H7BZF7;P20711-4	Aromatic-L-amino-acid decarboxylase	DDC	>tr|A0A087WV24|A0A087WV24_HUMAN Aromatic-L-amino-acid decarboxylase OS=Homo sapiens GN=DDC PE=3 SV=1;>sp|P20711|DDC_HUMAN Aromatic-L-amino-acid decarboxylase OS=Homo sapiens GN=DDC PE=1 SV=2;>sp|P20711-3|DDC_HUMAN Isoform 3 of Aromatic-L-amino-acid decarbo	373610000	937860000	1272400000	1044500000	1226800000	38864000	16586000	344949	344949	37792000	971034000	1.87864e+07	0.00454331	0.0193468	-5.69176
Q16698-2;Q16698;E5RJG7;E5RFV2;E5RJD2;E5RID6;H0YAW3	Q16698-2;Q16698	2,4-dienoyl-CoA reductase, mitochondrial	DECR1	>sp|Q16698-2|DECR_HUMAN Isoform 2 of 2,4-dienoyl-CoA reductase, mitochondrial OS=Homo sapiens GN=DECR1;>sp|Q16698|DECR_HUMAN 2,4-dienoyl-CoA reductase, mitochondrial OS=Homo sapiens GN=DECR1 PE=1 SV=1	1569900000	1010400000	1397900000	1310500000	1160100000	818730000	344949	113870000	344949	198450000	1289760000	2.26348e+08	0.000533878	0.175496	-2.51049
P05141	P05141	ADP/ATP translocase 2;ADP/ATP translocase 2, N-terminally processed	SLC25A5	>sp|P05141|ADT2_HUMAN ADP/ATP translocase 2 OS=Homo sapiens GN=SLC25A5 PE=1 SV=7	1153100000	574030000	1257400000	1200300000	1595600000	193820000	70043000	122120000	225390000	229010000	1156086000	168076600	0.00221127	0.145384	-2.78206
P13804;H0YLU7;P13804-2;H0YK49;H0YNX6;H0YKF0;H0YL12;H0YL83;H0YM12;J3KN60	P13804;H0YLU7;P13804-2;H0YK49;H0YNX6;H0YKF0;H0YL12	Electron transfer flavoprotein subunit alpha, mitochondrial	ETFA	>sp|P13804|ETFA_HUMAN Electron transfer flavoprotein subunit alpha, mitochondrial OS=Homo sapiens GN=ETFA PE=1 SV=1;>tr|H0YLU7|H0YLU7_HUMAN Electron transfer flavoprotein subunit alpha, mitochondrial (Fragment) OS=Homo sapiens GN=ETFA PE=1 SV=1;>sp|P13804-	1678900000	1445400000	1352200000	1121300000	1239300000	904530000	65405000	191830000	43611000	166780000	1367420000	274431200	0.00035675	0.200693	-2.31694
Q6NZI2;Q6NZI2-2;Q6NZI2-3	Q6NZI2;Q6NZI2-2;Q6NZI2-3	Polymerase I and transcript release factor	PTRF	>sp|Q6NZI2|PTRF_HUMAN Polymerase I and transcript release factor OS=Homo sapiens GN=PTRF PE=1 SV=1;>sp|Q6NZI2-2|PTRF_HUMAN Isoform 2 of Polymerase I and transcript release factor OS=Homo sapiens GN=PTRF;>sp|Q6NZI2-3|PTRF_HUMAN Isoform 3 of Polymerase I and	344949	344949	344949	344949	344949	227670000	132990000	129230000	153480000	76244000	344949	143922800	0.00424205	417.229	8.7047
Q9BVM4;M0R217;M0R0M3	Q9BVM4;M0R217	Gamma-glutamylaminecyclotransferase	GGACT	>sp|Q9BVM4|GGACT_HUMAN Gamma-glutamylaminecyclotransferase OS=Homo sapiens GN=GGACT PE=1 SV=2;>tr|M0R217|M0R217_HUMAN Gamma-glutamylaminecyclotransferase (Fragment) OS=Homo sapiens GN=GGACT PE=4 SV=1	236510000	153970000	121600000	151320000	81074000	344949	344949	344949	344949	344949	148894800	344949	0.00435396	0.00231673	-8.75369
P62269;J3JS69	P62269	40S ribosomal protein S18	RPS18	>sp|P62269|RS18_HUMAN 40S ribosomal protein S18 OS=Homo sapiens GN=RPS18 PE=1 SV=3	344949	344949	344949	344949	344949	46478000	102910000	48730000	107870000	104130000	344949	82023600	0.00439178	237.785	7.89351
P08473;C9JR96;C9J9X7;C9IYX7;C9JDZ3;A0A087WWM7;Q3KQS6	P08473	Neprilysin	MME	>sp|P08473|NEP_HUMAN Neprilysin OS=Homo sapiens GN=MME PE=1 SV=2	525860000	1060200000	462050000	630390000	505690000	344949	344949	344949	344949	344949	636838000	344949	0.00434443	0.000541659	-10.8503
P31040;P31040-2;D6RFM5;A0A087X1I3;P31040-3;H0Y8X1	P31040;P31040-2;D6RFM5;A0A087X1I3;P31040-3	Succinate dehydrogenase [ubiquinone] flavoprotein subunit, mitochondrial	SDHA	>sp|P31040|SDHA_HUMAN Succinate dehydrogenase [ubiquinone] flavoprotein subunit, mitochondrial OS=Homo sapiens GN=SDHA PE=1 SV=2;>sp|P31040-2|SDHA_HUMAN Isoform 2 of Succinate dehydrogenase [ubiquinone] flavoprotein subunit, mitochondrial OS=Homo sapiens G	663230000	1055200000	624930000	749840000	771900000	416770000	142250000	256320000	120800000	250510000	773020000	237330000	0.00949639	0.307017	-1.70361
A0A0A0MR02;P45880;P45880-2;P45880-1;Q5JSD2;Q5JSD1;A2A3S1	A0A0A0MR02;P45880;P45880-2;P45880-1;Q5JSD2;Q5JSD1	Voltage-dependent anion-selective channel protein 2	VDAC2	>tr|A0A0A0MR02|A0A0A0MR02_HUMAN Voltage-dependent anion-selective channel protein 2 (Fragment) OS=Homo sapiens GN=VDAC2 PE=4 SV=1;>sp|P45880|VDAC2_HUMAN Voltage-dependent anion-selective channel protein 2 OS=Homo sapiens GN=VDAC2 PE=1 SV=2;>sp|P45880-2|VDA	624780000	524560000	791040000	602930000	666400000	420080000	193590000	287170000	297320000	343860000	641942000	308404000	0.00229377	0.480423	-1.05762
P09525;Q6P452;P09525-2	P09525;Q6P452;P09525-2	Annexin A4;Annexin	ANXA4	>sp|P09525|ANXA4_HUMAN Annexin A4 OS=Homo sapiens GN=ANXA4 PE=1 SV=4;>tr|Q6P452|Q6P452_HUMAN Annexin OS=Homo sapiens GN=ANXA4 PE=1 SV=1;>sp|P09525-2|ANXA4_HUMAN Isoform 2 of Annexin A4 OS=Homo sapiens GN=ANXA4	259650000	483360000	500900000	302940000	548760000	6797400000	3073100000	4189100000	3337000000	3983800000	419122000	4276080000	0.0051733	10.2025	3.35085
P12955;P12955-3;P12955-2;K7ES25;V9GY89;V9GYL0;V9GYE4	P12955;P12955-3;P12955-2	Xaa-Pro dipeptidase	PEPD	>sp|P12955|PEPD_HUMAN Xaa-Pro dipeptidase OS=Homo sapiens GN=PEPD PE=1 SV=3;>sp|P12955-3|PEPD_HUMAN Isoform 3 of Xaa-Pro dipeptidase OS=Homo sapiens GN=PEPD;>sp|P12955-2|PEPD_HUMAN Isoform 2 of Xaa-Pro dipeptidase OS=Homo sapiens GN=PEPD	483510000	1002800000	535310000	499020000	499190000	80747000	344949	344949	344949	344949	603966000	1.64254e+07	0.00518529	0.0271958	-5.20047
Q01995;H0YCU9;E9PJ32	Q01995;H0YCU9	Transgelin	TAGLN	>sp|Q01995|TAGL_HUMAN Transgelin OS=Homo sapiens GN=TAGLN PE=1 SV=4;>tr|H0YCU9|H0YCU9_HUMAN Transgelin (Fragment) OS=Homo sapiens GN=TAGLN PE=1 SV=1	558010000	520960000	450090000	455300000	390400000	151560000	280490000	103030000	217840000	344949	474952000	1.50653e+08	0.000855807	0.317196	-1.65655
A0A087X0W7;A0A087WT95;P49753;P49753-2	A0A087X0W7;A0A087WT95;P49753;P49753-2	Acyl-coenzyme A thioesterase 2, mitochondrial	ACOT2	>tr|A0A087X0W7|A0A087X0W7_HUMAN Acyl-coenzyme A thioesterase 2, mitochondrial OS=Homo sapiens GN=ACOT2 PE=4 SV=1;>tr|A0A087WT95|A0A087WT95_HUMAN Acyl-coenzyme A thioesterase 2, mitochondrial OS=Homo sapiens GN=ACOT2 PE=4 SV=1;>sp|P49753|ACOT2_HUMAN Acyl-co	462200000	275710000	274240000	251010000	315520000	158120000	344949	344949	344949	344949	315736000	3.19e+07	1.62085e-05	0.101034	-3.30709
D6RAT0;P61247;D6RG13;D6RB09;D6R9B6;E9PFI5;H0Y9Y4;H0Y8L7;D6RAS7;D6RED7;D6RGE0;D6RI02	D6RAT0;P61247;D6RG13;D6RB09;D6R9B6;E9PFI5;H0Y9Y4;H0Y8L7;D6RAS7	40S ribosomal protein S3a	RPS3A	>tr|D6RAT0|D6RAT0_HUMAN 40S ribosomal protein S3a OS=Homo sapiens GN=RPS3A PE=1 SV=1;>sp|P61247|RS3A_HUMAN 40S ribosomal protein S3a OS=Homo sapiens GN=RPS3A PE=1 SV=2;>tr|D6RG13|D6RG13_HUMAN 40S ribosomal protein S3a (Fragment) OS=Homo sapiens GN=RPS3A PE	344949	40883000	344949	344949	344949	71567000	115200000	138670000	78967000	77560000	8.45256e+06	96392800	0.00225636	11.404	3.51147
P08758;D6RBL5;D6RBE9;E9PHT9;D6RCN3	P08758;D6RBL5;D6RBE9;E9PHT9	Annexin A5;Annexin	ANXA5	>sp|P08758|ANXA5_HUMAN Annexin A5 OS=Homo sapiens GN=ANXA5 PE=1 SV=2;>tr|D6RBL5|D6RBL5_HUMAN Annexin OS=Homo sapiens GN=ANXA5 PE=1 SV=1;>tr|D6RBE9|D6RBE9_HUMAN Annexin OS=Homo sapiens GN=ANXA5 PE=1 SV=1;>tr|E9PHT9|E9PHT9_HUMAN Annexin OS=Homo sapiens GN=AN	890430000	1702100000	1110600000	1049100000	990780000	2407700000	3135700000	3007100000	2284900000	2085900000	1148602000	2584260000	0.000467677	2.24992	1.16987
P35580;P35580-5;P35580-2;P35580-3;P35580-4;E7ERA5	P35580;P35580-5;P35580-2;P35580-3;P35580-4	Myosin-10	MYH10	>sp|P35580|MYH10_HUMAN Myosin-10 OS=Homo sapiens GN=MYH10 PE=1 SV=3;>sp|P35580-5|MYH10_HUMAN Isoform 5 of Myosin-10 OS=Homo sapiens GN=MYH10;>sp|P35580-2|MYH10_HUMAN Isoform 2 of Myosin-10 OS=Homo sapiens GN=MYH10;>sp|P35580-3|MYH10_HUMAN Isoform 3 of Myos	162010000	139040000	220480000	140890000	306290000	36925000	344949	344949	344949	344949	193742000	7.66096e+06	0.00561376	0.0395421	-4.66047
O60494;B0YIZ6;H7C480	O60494	Cubilin	CUBN	>sp|O60494|CUBN_HUMAN Cubilin OS=Homo sapiens GN=CUBN PE=1 SV=5	728340000	1096600000	968160000	948270000	1083800000	663350000	424060000	378430000	224490000	306520000	965034000	399370000	0.0118067	0.41384	-1.27285
P38117;P38117-2;M0QY67	P38117;P38117-2	Electron transfer flavoprotein subunit beta	ETFB	>sp|P38117|ETFB_HUMAN Electron transfer flavoprotein subunit beta OS=Homo sapiens GN=ETFB PE=1 SV=3;>sp|P38117-2|ETFB_HUMAN Isoform 2 of Electron transfer flavoprotein subunit beta OS=Homo sapiens GN=ETFB	783960000	676490000	1086600000	1123300000	1029000000	570330000	344949	91574000	344949	88097000	939870000	1.50138e+08	0.00807994	0.159744	-2.64617
K7EJE8;K7EKE6;P36776-3;P36776-2;P36776;K7ER27	K7EJE8;K7EKE6;P36776-3;P36776-2;P36776	Lon protease homolog, mitochondrial	LONP1	>tr|K7EJE8|K7EJE8_HUMAN Lon protease homolog, mitochondrial OS=Homo sapiens GN=LONP1 PE=1 SV=1;>tr|K7EKE6|K7EKE6_HUMAN Lon protease homolog, mitochondrial OS=Homo sapiens GN=LONP1 PE=1 SV=1;>sp|P36776-3|LONM_HUMAN Isoform 3 of Lon protease homolog, mitocho	229740000	173370000	157970000	182030000	203280000	121560000	344949	344949	344949	55318000	189278000	3.55826e+07	0.000275795	0.187991	-2.41126
P48047;H7C0C1;H7C068;H7C086	P48047;H7C0C1	ATP synthase subunit O, mitochondrial	ATP5O	>sp|P48047|ATPO_HUMAN ATP synthase subunit O, mitochondrial OS=Homo sapiens GN=ATP5O PE=1 SV=1;>tr|H7C0C1|H7C0C1_HUMAN Uncharacterized protein (Fragment) OS=Homo sapiens PE=4 SV=2	1278200000	957980000	1163200000	977830000	1110600000	801670000	129880000	310590000	182030000	263090000	1097562000	337452000	0.000445504	0.307456	-1.70155
P00367;P00367-3;P00367-2;P49448	P00367;P00367-3;P00367-2	Glutamate dehydrogenase 1, mitochondrial	GLUD1	>sp|P00367|DHE3_HUMAN Glutamate dehydrogenase 1, mitochondrial OS=Homo sapiens GN=GLUD1 PE=1 SV=2;>sp|P00367-3|DHE3_HUMAN Isoform 3 of Glutamate dehydrogenase 1, mitochondrial OS=Homo sapiens GN=GLUD1;>sp|P00367-2|DHE3_HUMAN Isoform 2 of Glutamate dehydrog	2842500000	6009600000	4679400000	6407100000	5080200000	1087300000	706010000	1628200000	687060000	1949000000	5003760000	1211514000	0.0070704	0.242121	-2.0462
P80365	P80365	Corticosteroid 11-beta-dehydrogenase isozyme 2	HSD11B2	>sp|P80365|DHI2_HUMAN Corticosteroid 11-beta-dehydrogenase isozyme 2 OS=Homo sapiens GN=HSD11B2 PE=1 SV=2	145740000	335310000	219570000	297860000	132150000	344949	344949	344949	344949	344949	226126000	344949	0.00496226	0.00152547	-9.35653
E9PN17;O75964	E9PN17;O75964	ATP synthase subunit g, mitochondrial	ATP5L	>tr|E9PN17|E9PN17_HUMAN ATP synthase subunit g, mitochondrial OS=Homo sapiens GN=ATP5L PE=1 SV=1;>sp|O75964|ATP5L_HUMAN ATP synthase subunit g, mitochondrial OS=Homo sapiens GN=ATP5L PE=1 SV=3	306290000	340700000	209920000	216520000	226630000	156210000	344949	344949	344949	344949	260012000	3.1518e+07	0.00179776	0.121217	-3.04433
O14745;J3QRP6;O14745-2;J3QRA3	O14745;J3QRP6;O14745-2	Na(+)/H(+) exchange regulatory cofactor NHE-RF1	SLC9A3R1	>sp|O14745|NHRF1_HUMAN Na(+)/H(+) exchange regulatory cofactor NHE-RF1 OS=Homo sapiens GN=SLC9A3R1 PE=1 SV=4;>tr|J3QRP6|J3QRP6_HUMAN Na(+)/H(+) exchange regulatory cofactor NHE-RF1 (Fragment) OS=Homo sapiens GN=SLC9A3R1 PE=1 SV=1;>sp|O14745-2|NHRF1_HUMAN I	836560000	1494000000	1802600000	1947400000	1472600000	470810000	525370000	454950000	369230000	382800000	1510632000	440632000	0.0064496	0.291687	-1.77751
A0A087WUL0;Q3LXA3;H0YCY6;Q3LXA3-2;I3L252;E9PJG8;E9PQR1	A0A087WUL0;Q3LXA3;H0YCY6;Q3LXA3-2	Bifunctional ATP-dependent dihydroxyacetone kinase/FAD-AMP lyase (cyclizing);ATP-dependent dihydroxyacetone kinase;FAD-AMP lyase (cyclizing)	DAK	>tr|A0A087WUL0|A0A087WUL0_HUMAN Bifunctional ATP-dependent dihydroxyacetone kinase/FAD-AMP lyase (cyclizing) OS=Homo sapiens GN=DAK PE=1 SV=1;>sp|Q3LXA3|DHAK_HUMAN Bifunctional ATP-dependent dihydroxyacetone kinase/FAD-AMP lyase (cyclizing) OS=Homo sapiens	866770000	741020000	931130000	1182900000	813530000	603040000	344949	15167000	26669000	80962000	907070000	1.45237e+08	0.00650082	0.160116	-2.64281
P05165-2;P05165;P05165-3;H0Y5U0;Q5JVH2;Q5JTW6;H0Y798;H0Y4B9	P05165-2;P05165;P05165-3	Propionyl-CoA carboxylase alpha chain, mitochondrial	PCCA	>sp|P05165-2|PCCA_HUMAN Isoform 2 of Propionyl-CoA carboxylase alpha chain, mitochondrial OS=Homo sapiens GN=PCCA;>sp|P05165|PCCA_HUMAN Propionyl-CoA carboxylase alpha chain, mitochondrial OS=Homo sapiens GN=PCCA PE=1 SV=4;>sp|P05165-3|PCCA_HUMAN Isoform 3	1947700000	743580000	1826200000	934170000	1257800000	108350000	344949	344949	344949	344949	1341890000	2.1946e+07	0.00420686	0.0163545	-5.93417
P36543;P36543-2;P36543-3;C9J8H1;Q96A05	P36543;P36543-2;P36543-3	V-type proton ATPase subunit E 1	ATP6V1E1	>sp|P36543|VATE1_HUMAN V-type proton ATPase subunit E 1 OS=Homo sapiens GN=ATP6V1E1 PE=1 SV=1;>sp|P36543-2|VATE1_HUMAN Isoform 2 of V-type proton ATPase subunit E 1 OS=Homo sapiens GN=ATP6V1E1;>sp|P36543-3|VATE1_HUMAN Isoform 3 of V-type proton ATPase subu	325200000	180250000	287200000	270840000	306940000	139690000	344949	112200000	70626000	344949	274086000	6.46412e+07	0.00105259	0.235843	-2.0841
Q01740;Q01740-2;Q5QPT3	Q01740;Q01740-2	Dimethylaniline monooxygenase [N-oxide-forming] 1	FMO1	>sp|Q01740|FMO1_HUMAN Dimethylaniline monooxygenase [N-oxide-forming] 1 OS=Homo sapiens GN=FMO1 PE=2 SV=3;>sp|Q01740-2|FMO1_HUMAN Isoform 2 of Dimethylaniline monooxygenase [N-oxide-forming] 1 OS=Homo sapiens GN=FMO1	208900000	272290000	455720000	335690000	335160000	165660000	344949	344949	344949	344949	321552000	3.3408e+07	0.0133233	0.103896	-3.26679
C9J0G0;Q99424;C9JY29;H7C4Q2	C9J0G0;Q99424	Acyl-coenzyme A oxidase;Peroxisomal acyl-coenzyme A oxidase 2	ACOX2	>tr|C9J0G0|C9J0G0_HUMAN Acyl-coenzyme A oxidase OS=Homo sapiens GN=ACOX2 PE=3 SV=1;>sp|Q99424|ACOX2_HUMAN Peroxisomal acyl-coenzyme A oxidase 2 OS=Homo sapiens GN=ACOX2 PE=1 SV=1	111000000	49333000	56053000	64737000	45054000	344949	344949	344949	344949	344949	65235400	344949	0.00551993	0.00528776	-7.56313
Q99536;Q99536-3;K7ERT7;Q99536-2;K7ESA3;K7ENX2;K7EM19;K7EJM4	Q99536;Q99536-3;K7ERT7;Q99536-2	Synaptic vesicle membrane protein VAT-1 homolog	VAT1	>sp|Q99536|VAT1_HUMAN Synaptic vesicle membrane protein VAT-1 homolog OS=Homo sapiens GN=VAT1 PE=1 SV=2;>sp|Q99536-3|VAT1_HUMAN Isoform 3 of Synaptic vesicle membrane protein VAT-1 homolog OS=Homo sapiens GN=VAT1;>tr|K7ERT7|K7ERT7_HUMAN Synaptic vesicle me	168100000	174420000	119000000	118300000	134670000	373300000	233120000	272710000	293160000	373690000	142898000	309196000	0.00550095	2.16375	1.11354
Q96KP4;Q96KP4-2;J3QKT2;J3QRA8;J3KSV5;A0A087WYZ1;J3QR27;J3QLU1;J3QKQ0;J3QRD0;J3QQN6;J3QL02;J3KSS4;J3QRH4;A0A087WVS2;J3KRD5;J3QRP4;J3KRJ8	Q96KP4;Q96KP4-2	Cytosolic non-specific dipeptidase	CNDP2	>sp|Q96KP4|CNDP2_HUMAN Cytosolic non-specific dipeptidase OS=Homo sapiens GN=CNDP2 PE=1 SV=2;>sp|Q96KP4-2|CNDP2_HUMAN Isoform 2 of Cytosolic non-specific dipeptidase OS=Homo sapiens GN=CNDP2	3496700000	3413500000	3355900000	2828500000	3441700000	11896000000	7022600000	7289000000	8630500000	7085800000	3307260000	8384780000	0.0053475	2.53526	1.34214
Q99541;Q5SYF5;Q5SYF3;Q5SYF4	Q99541	Perilipin-2	PLIN2	>sp|Q99541|PLIN2_HUMAN Perilipin-2 OS=Homo sapiens GN=PLIN2 PE=1 SV=2	344949	344949	344949	344949	344949	935260000	2174600000	3500000000	2073400000	2447600000	344949	2226172000	0.00559048	6453.63	12.6559
P46940;H0YLE8;H0YKA5;A0A087X225;A0A087WWP1	P46940	Ras GTPase-activating-like protein IQGAP1	IQGAP1	>sp|P46940|IQGA1_HUMAN Ras GTPase-activating-like protein IQGAP1 OS=Homo sapiens GN=IQGAP1 PE=1 SV=1	344949	127440000	344949	344949	344949	203210000	239320000	197620000	131490000	190750000	2.5764e+07	192478000	0.000894467	7.47082	2.90127
P61158;B4DXW1;F8WDR7;Q9P1U1-2;Q9P1U1;F8WEW2;F8WE84;A0A0A0MTI9;H7C4J1;C9IZN3;Q9C0K3;Q9P1U1-3	P61158;B4DXW1	Actin-related protein 3	ACTR3	>sp|P61158|ARP3_HUMAN Actin-related protein 3 OS=Homo sapiens GN=ACTR3 PE=1 SV=3;>tr|B4DXW1|B4DXW1_HUMAN Actin-related protein 3 OS=Homo sapiens GN=ACTR3 PE=1 SV=1	344949	91050000	127820000	116240000	107310000	236380000	214720000	201740000	220210000	209080000	8.8553e+07	216426000	0.0105131	2.44403	1.28926
P48735;P48735-2;H0YL11	P48735;P48735-2;H0YL11	Isocitrate dehydrogenase [NADP], mitochondrial	IDH2	>sp|P48735|IDHP_HUMAN Isocitrate dehydrogenase [NADP], mitochondrial OS=Homo sapiens GN=IDH2 PE=1 SV=2;>sp|P48735-2|IDHP_HUMAN Isoform 2 of Isocitrate dehydrogenase [NADP], mitochondrial OS=Homo sapiens GN=IDH2;>tr|H0YL11|H0YL11_HUMAN Isocitrate dehydrogen	5748300000	4811700000	4657500000	5067700000	5612900000	4017800000	410430000	1306400000	930740000	1409900000	5179620000	1615054000	0.00192894	0.311809	-1.68126
P39060-2;P39060-1;P39060;H7BXV5;H7C457	P39060-2;P39060-1;P39060;H7BXV5;H7C457	Collagen alpha-1(XVIII) chain;Endostatin	COL18A1	>sp|P39060-2|COIA1_HUMAN Isoform 3 of Collagen alpha-1(XVIII) chain OS=Homo sapiens GN=COL18A1;>sp|P39060-1|COIA1_HUMAN Isoform 2 of Collagen alpha-1(XVIII) chain OS=Homo sapiens GN=COL18A1;>sp|P39060|COIA1_HUMAN Collagen alpha-1(XVIII) chain OS=Homo sapie	794470000	946040000	1389600000	817960000	833500000	260700000	376320000	404640000	333680000	351360000	956314000	345340000	0.00299618	0.361116	-1.46947
P30042;A0A096LPI6;A0A096LNH5;H7C1F6;P30042-2;H7C2G3;F2Z2Q0;A0A096LP73;H7BYH1;A0A096LP12;A0A096LNJ1	P30042;A0A096LPI6;A0A096LNH5;H7C1F6;P30042-2;H7C2G3	ES1 protein homolog, mitochondrial	C21orf33	>sp|P30042|ES1_HUMAN ES1 protein homolog, mitochondrial OS=Homo sapiens GN=C21orf33 PE=1 SV=3;>tr|A0A096LPI6|A0A096LPI6_HUMAN Uncharacterized protein OS=Homo sapiens PE=4 SV=1;>tr|A0A096LNH5|A0A096LNH5_HUMAN Protein LOC102724023 OS=Homo sapiens GN=LOC10272	888450000	1104500000	1220600000	839650000	1334100000	249130000	101090000	678300000	344949	333410000	1077460000	2.72455e+08	0.00100526	0.252868	-1.98354
P61626;F8VV32	P61626;F8VV32	Lysozyme C	LYZ	>sp|P61626|LYSC_HUMAN Lysozyme C OS=Homo sapiens GN=LYZ PE=1 SV=1;>tr|F8VV32|F8VV32_HUMAN Lysozyme C OS=Homo sapiens GN=LYZ PE=1 SV=1	1008300000	838970000	1156600000	813820000	1846200000	344949	163730000	61389000	219850000	53500000	1132778000	9.97628e+07	0.00825986	0.0880691	-3.50522
H0YL18;P61769;H0YLF3;F5H6I0	H0YL18;P61769	Beta-2-microglobulin;Beta-2-microglobulin form pI 5.3	B2M	>tr|H0YL18|H0YL18_HUMAN Beta-2-microglobulin OS=Homo sapiens GN=B2M PE=1 SV=1;>sp|P61769|B2MG_HUMAN Beta-2-microglobulin OS=Homo sapiens GN=B2M PE=1 SV=1	344949	344949	344949	344949	111900000	116430000	170130000	196150000	152990000	164260000	2.2656e+07	159992000	0.00525758	7.06181	2.82004
P36542;P36542-2	P36542;P36542-2	ATP synthase subunit gamma, mitochondrial	ATP5C1	>sp|P36542|ATPG_HUMAN ATP synthase subunit gamma, mitochondrial OS=Homo sapiens GN=ATP5C1 PE=1 SV=1;>sp|P36542-2|ATPG_HUMAN Isoform Heart of ATP synthase subunit gamma, mitochondrial OS=Homo sapiens GN=ATP5C1	661310000	910690000	781340000	673190000	737950000	535090000	162440000	394630000	155520000	262410000	752896000	302018000	0.0110311	0.401142	-1.31782
P09669	P09669	Cytochrome c oxidase subunit 6C	COX6C	>sp|P09669|COX6C_HUMAN Cytochrome c oxidase subunit 6C OS=Homo sapiens GN=COX6C PE=1 SV=2	347900000	285880000	519040000	598220000	622100000	204210000	60092000	344949	79738000	344949	474628000	6.8946e+07	0.012066	0.145263	-2.78326
Q7Z4W1;J3QS36;J3KS22;J3QL34;J3KRZ4;J3KSZ5;J3QS45;J3QRQ2	Q7Z4W1;J3QS36;J3KS22;J3QL34	L-xylulose reductase	DCXR	>sp|Q7Z4W1|DCXR_HUMAN L-xylulose reductase OS=Homo sapiens GN=DCXR PE=1 SV=2;>tr|J3QS36|J3QS36_HUMAN L-xylulose reductase (Fragment) OS=Homo sapiens GN=DCXR PE=1 SV=1;>tr|J3KS22|J3KS22_HUMAN L-xylulose reductase (Fragment) OS=Homo sapiens GN=DCXR PE=1 SV=3	1876300000	1610900000	779190000	1185900000	729410000	175350000	344949	344949	344949	344949	1236340000	3.5346e+07	0.00403951	0.0285892	-5.12839
B5MDF5;P62826;J3KQE5;F5H018;B4DV51;H0YFC6;A0A087X0W0	B5MDF5;P62826;J3KQE5;F5H018;B4DV51	GTP-binding nuclear protein Ran	RAN	>tr|B5MDF5|B5MDF5_HUMAN GTP-binding nuclear protein Ran OS=Homo sapiens GN=RAN PE=1 SV=1;>sp|P62826|RAN_HUMAN GTP-binding nuclear protein Ran OS=Homo sapiens GN=RAN PE=1 SV=3;>tr|J3KQE5|J3KQE5_HUMAN GTP-binding nuclear protein Ran (Fragment) OS=Homo sapien	123630000	159020000	269370000	191770000	207480000	285430000	372220000	364860000	351940000	337380000	190254000	342366000	0.00145165	1.79952	0.847613
P98164;E9PC35	P98164	Low-density lipoprotein receptor-related protein 2	LRP2	>sp|P98164|LRP2_HUMAN Low-density lipoprotein receptor-related protein 2 OS=Homo sapiens GN=LRP2 PE=1 SV=3	1642200000	2437800000	1458800000	1634200000	1364900000	962080000	361570000	46973000	482610000	46365000	1707580000	379919600	0.00416685	0.22249	-2.16819
P19971;C9JGI3;P19971-2	P19971;C9JGI3;P19971-2	Thymidine phosphorylase	TYMP	>sp|P19971|TYPH_HUMAN Thymidine phosphorylase OS=Homo sapiens GN=TYMP PE=1 SV=2;>tr|C9JGI3|C9JGI3_HUMAN Thymidine phosphorylase (Fragment) OS=Homo sapiens GN=TYMP PE=1 SV=1;>sp|P19971-2|TYPH_HUMAN Isoform 2 of Thymidine phosphorylase OS=Homo sapiens GN=TYM	344949	344949	344949	344949	344949	342760000	250320000	338730000	717970000	479130000	344949	425782000	0.00648181	1234.33	10.2695
Q04917;A2IDB2;F8WEB6;A2IDB1	Q04917;A2IDB2	14-3-3 protein eta	YWHAH	>sp|Q04917|1433F_HUMAN 14-3-3 protein eta OS=Homo sapiens GN=YWHAH PE=1 SV=4;>tr|A2IDB2|A2IDB2_HUMAN 14-3-3 protein eta (Fragment) OS=Homo sapiens GN=YWHAH PE=1 SV=1	344949	344949	62759000	62640000	85475000	202000000	494340000	286390000	300950000	270420000	4.23128e+07	310820000	0.00929535	7.34577	2.87691
P61604;B8ZZL8;S4R3N1;B8ZZ54	P61604;B8ZZL8	10 kDa heat shock protein, mitochondrial	HSPE1	>sp|P61604|CH10_HUMAN 10 kDa heat shock protein, mitochondrial OS=Homo sapiens GN=HSPE1 PE=1 SV=2;>tr|B8ZZL8|B8ZZL8_HUMAN 10 kDa heat shock protein, mitochondrial OS=Homo sapiens GN=HSPE1 PE=1 SV=1	2052300000	3889200000	2396600000	3245400000	2850900000	1210100000	447840000	1182000000	316410000	1332800000	2886880000	897830000	0.0171383	0.311004	-1.685
P30837	P30837	Aldehyde dehydrogenase X, mitochondrial	ALDH1B1	>sp|P30837|AL1B1_HUMAN Aldehyde dehydrogenase X, mitochondrial OS=Homo sapiens GN=ALDH1B1 PE=1 SV=3	1693300000	670300000	802620000	714260000	895400000	344949	344949	344949	344949	344949	955176000	344949	0.00715733	0.000361137	-11.4352
P16219;E9PE82	P16219;E9PE82	Short-chain specific acyl-CoA dehydrogenase, mitochondrial	ACADS	>sp|P16219|ACADS_HUMAN Short-chain specific acyl-CoA dehydrogenase, mitochondrial OS=Homo sapiens GN=ACADS PE=1 SV=1;>tr|E9PE82|E9PE82_HUMAN Short-chain-specific acyl-CoA dehydrogenase, mitochondrial OS=Homo sapiens GN=ACADS PE=1 SV=1	123490000	147800000	171080000	164910000	220370000	105400000	344949	55755000	344949	344949	165530000	3.2438e+07	0.0163164	0.195964	-2.35134
P07195;A8MW50;C9J7H8;F5H793;F5H5G7;F5H155;G3XAP5;F5H245;P07864	P07195;A8MW50;C9J7H8	L-lactate dehydrogenase B chain;L-lactate dehydrogenase	LDHB	>sp|P07195|LDHB_HUMAN L-lactate dehydrogenase B chain OS=Homo sapiens GN=LDHB PE=1 SV=2;>tr|A8MW50|A8MW50_HUMAN L-lactate dehydrogenase (Fragment) OS=Homo sapiens GN=LDHB PE=1 SV=1;>tr|C9J7H8|C9J7H8_HUMAN L-lactate dehydrogenase B chain (Fragment) OS=Homo	4252000000	4578500000	4341500000	4570500000	5004200000	3969500000	1503800000	1697800000	1583100000	1919800000	4549340000	2134800000	0.0109939	0.469255	-1.09156
Q08AH3;F5GWL3;E7EPS5;H3BNJ9;I3L2Y5;I3L438;H3BQ84;H3BM61;H3BRR3;I3L339	Q08AH3;F5GWL3	Acyl-coenzyme A synthetase ACSM2A, mitochondrial	ACSM2A	>sp|Q08AH3|ACS2A_HUMAN Acyl-coenzyme A synthetase ACSM2A, mitochondrial OS=Homo sapiens GN=ACSM2A PE=1 SV=2;>tr|F5GWL3|F5GWL3_HUMAN Acyl-coenzyme A synthetase ACSM2A, mitochondrial OS=Homo sapiens GN=ACSM2A PE=4 SV=1	511300000	958370000	379080000	774500000	343280000	344949	344949	344949	344949	344949	593306000	344949	0.00748815	0.000581402	-10.7482
B0YIW2;P02656	B0YIW2;P02656	Apolipoprotein C-III	APOC3	>tr|B0YIW2|B0YIW2_HUMAN Apolipoprotein C-III OS=Homo sapiens GN=APOC3 PE=1 SV=1;>sp|P02656|APOC3_HUMAN Apolipoprotein C-III OS=Homo sapiens GN=APOC3 PE=1 SV=1	101770000	172850000	204600000	221230000	182690000	344949	344949	344949	99268000	61769000	176628000	3.24144e+07	0.00163906	0.183518	-2.44601
P16189	P16189	HLA class I histocompatibility antigen, A-31 alpha chain	HLA-A	>sp|P16189|1A31_HUMAN HLA class I histocompatibility antigen, A-31 alpha chain OS=Homo sapiens GN=HLA-A PE=1 SV=2	344949	344949	344949	344949	344949	91928000	75733000	117350000	209420000	95968000	344949	118079800	0.00775553	342.311	8.41916
P80294;P0DM35;H3BTC4	P80294	Metallothionein-1H	MT1H	>sp|P80294|MT1H_HUMAN Metallothionein-1H OS=Homo sapiens GN=MT1H PE=1 SV=1	37495000	53718000	37972000	101410000	57361000	344949	344949	344949	344949	344949	57591200	344949	0.00801343	0.00598961	-7.38332
P27695;G3V5Q1;G3V3M6;G3V3C7;G3V5D9;H7C4A8;G3V5M0;G3V359	P27695;G3V5Q1;G3V3M6;G3V3C7	DNA-(apurinic or apyrimidinic site) lyase;DNA-(apurinic or apyrimidinic site) lyase, mitochondrial	APEX1	>sp|P27695|APEX1_HUMAN DNA-(apurinic or apyrimidinic site) lyase OS=Homo sapiens GN=APEX1 PE=1 SV=2;>tr|G3V5Q1|G3V5Q1_HUMAN DNA-(apurinic or apyrimidinic site) lyase (Fragment) OS=Homo sapiens GN=APEX1 PE=1 SV=1;>tr|G3V3M6|G3V3M6_HUMAN DNA-(apurinic or apy	344949	36039000	344949	49945000	344949	78979000	63677000	91932000	67734000	73421000	1.74038e+07	75148600	0.0171142	4.31795	2.11035
Q5VY30;P02753	Q5VY30;P02753	Retinol-binding protein 4;Plasma retinol-binding protein(1-182);Plasma retinol-binding protein(1-181);Plasma retinol-binding protein(1-179);Plasma retinol-binding protein(1-176)	RBP4	>tr|Q5VY30|Q5VY30_HUMAN Retinol binding protein 4, plasma, isoform CRA_b OS=Homo sapiens GN=RBP4 PE=1 SV=2;>sp|P02753|RET4_HUMAN Retinol-binding protein 4 OS=Homo sapiens GN=RBP4 PE=1 SV=3	885190000	1327000000	2535000000	1584000000	2787800000	344949	61774000	41749000	136640000	344949	1823798000	4.81706e+07	0.00844801	0.0264122	-5.24265
Q9NZN4;Q9NZN4-2	Q9NZN4;Q9NZN4-2	EH domain-containing protein 2	EHD2	>sp|Q9NZN4|EHD2_HUMAN EH domain-containing protein 2 OS=Homo sapiens GN=EHD2 PE=1 SV=2;>sp|Q9NZN4-2|EHD2_HUMAN Isoform 2 of EH domain-containing protein 2 OS=Homo sapiens GN=EHD2	344949	344949	344949	344949	344949	402110000	118670000	179720000	268010000	203670000	344949	234436000	0.00833673	679.625	9.4086
P21333-2;P21333;Q5HY54;Q60FE5;A0A087WWY3;F8WE98;H0Y5F3;H0Y5C6;H7C2E7	P21333-2;P21333;Q5HY54;Q60FE5;A0A087WWY3	Filamin-A	FLNA	>sp|P21333-2|FLNA_HUMAN Isoform 2 of Filamin-A OS=Homo sapiens GN=FLNA;>sp|P21333|FLNA_HUMAN Filamin-A OS=Homo sapiens GN=FLNA PE=1 SV=4;>tr|Q5HY54|Q5HY54_HUMAN Filamin-A OS=Homo sapiens GN=FLNA PE=1 SV=1;>tr|Q60FE5|Q60FE5_HUMAN Filamin A OS=Homo sapiens G	999440000	1109200000	844240000	719220000	1024500000	1746000000	1852700000	1355900000	1783900000	1283800000	939320000	1604460000	0.0077441	1.70811	0.772399
Q9Y6C9;E9PIE4	Q9Y6C9;E9PIE4	Mitochondrial carrier homolog 2	MTCH2	>sp|Q9Y6C9|MTCH2_HUMAN Mitochondrial carrier homolog 2 OS=Homo sapiens GN=MTCH2 PE=1 SV=1;>tr|E9PIE4|E9PIE4_HUMAN Mitochondrial carrier homolog 2 (Fragment) OS=Homo sapiens GN=MTCH2 PE=1 SV=3	345350000	477060000	397520000	283560000	254860000	240890000	344949	344949	344949	344949	351670000	4.8454e+07	0.0089148	0.137782	-2.85954
Q15019;Q15019-3;Q15019-2;B5MCX3;C9J2Q4;H7C2Y0;H7C310;C9JB25;C9J938;C9IY94;C9IZU3;C9JQJ4;C9JFT1;F8WB65;B5MD47;C9JZI2;H7C1T1;C9JT15;C9JSE7	Q15019;Q15019-3;Q15019-2;B5MCX3;C9J2Q4;H7C2Y0	Septin-2	42249	>sp|Q15019|SEPT2_HUMAN Septin-2 OS=Homo sapiens GN=SEPT2 PE=1 SV=1;>sp|Q15019-3|SEPT2_HUMAN Isoform 3 of Septin-2 OS=Homo sapiens GN=SEPT2;>sp|Q15019-2|SEPT2_HUMAN Isoform 2 of Septin-2 OS=Homo sapiens GN=SEPT2;>tr|B5MCX3|B5MCX3_HUMAN Septin-2 OS=Homo sapi	67791000	121930000	89253000	41821000	75318000	347070000	289930000	385350000	205560000	178690000	79222600	281320000	0.0053887	3.55101	1.82823
P20674;H3BNX8;H3BRM5;H3BV69;H3BRI0	P20674;H3BNX8;H3BRM5;H3BV69	Cytochrome c oxidase subunit 5A, mitochondrial	COX5A	>sp|P20674|COX5A_HUMAN Cytochrome c oxidase subunit 5A, mitochondrial OS=Homo sapiens GN=COX5A PE=1 SV=2;>tr|H3BNX8|H3BNX8_HUMAN Cytochrome c oxidase subunit 5A, mitochondrial OS=Homo sapiens GN=COX5A PE=1 SV=1;>tr|H3BRM5|H3BRM5_HUMAN Cytochrome c oxidase	1773900000	854140000	907030000	775910000	1036300000	453480000	344949	344949	344949	344949	1069456000	9.0972e+07	0.00050987	0.0850638	-3.55531
P00338;P00338-3;P00338-4;P00338-5;P00338-2;F5GXY2;F5GYU2;F5GXH2;F5H5J4;F5H6W8;F5GZQ4;F5H8H6;F5GXC7;F5GWW2;F5GXU1;A0A087WUM2;Q6ZMR3	P00338;P00338-3;P00338-4;P00338-5;P00338-2	L-lactate dehydrogenase A chain	LDHA	>sp|P00338|LDHA_HUMAN L-lactate dehydrogenase A chain OS=Homo sapiens GN=LDHA PE=1 SV=2;>sp|P00338-3|LDHA_HUMAN Isoform 3 of L-lactate dehydrogenase A chain OS=Homo sapiens GN=LDHA;>sp|P00338-4|LDHA_HUMAN Isoform 4 of L-lactate dehydrogenase A chain OS=Hom	1161800000	935810000	1256800000	998870000	1988400000	17464000000	7395600000	11541000000	7027300000	9224700000	1268336000	10530520000	0.00835546	8.30263	3.05357
P55084-2;P55084;F5GZQ3;B5MD38;C9JEY0;C9JE81;C9K0M0	P55084-2;P55084;F5GZQ3;B5MD38	Trifunctional enzyme subunit beta, mitochondrial;3-ketoacyl-CoA thiolase	HADHB	>sp|P55084-2|ECHB_HUMAN Isoform 2 of Trifunctional enzyme subunit beta, mitochondrial OS=Homo sapiens GN=HADHB;>sp|P55084|ECHB_HUMAN Trifunctional enzyme subunit beta, mitochondrial OS=Homo sapiens GN=HADHB PE=1 SV=3;>tr|F5GZQ3|F5GZQ3_HUMAN 3-ketoacyl-CoA	1107300000	995750000	1032700000	941990000	1182400000	916950000	322750000	400000000	372290000	486710000	1052028000	499740000	0.00402838	0.475025	-1.07392
M0QXS5;P14866-2;P14866;B4DVF8;M0QYL7;M0R1W6	M0QXS5;P14866-2;P14866	Heterogeneous nuclear ribonucleoprotein L	HNRNPL	>tr|M0QXS5|M0QXS5_HUMAN Heterogeneous nuclear ribonucleoprotein L (Fragment) OS=Homo sapiens GN=HNRNPL PE=1 SV=1;>sp|P14866-2|HNRPL_HUMAN Isoform 2 of Heterogeneous nuclear ribonucleoprotein L OS=Homo sapiens GN=HNRNPL;>sp|P14866|HNRPL_HUMAN Heterogeneous	344949	62646000	344949	64418000	344949	80408000	120700000	158110000	115120000	125670000	2.56198e+07	120001600	0.0100061	4.68395	2.22772
P27824;P27824-2;P27824-3;D6RDP7;D6RAU8;D6RB85;H0Y9Q7;D6RAQ8;D6RFL1;H0Y9H1;D6RGY2;D6RHJ3;D6RD16;O14967	P27824;P27824-2;P27824-3	Calnexin	CANX	>sp|P27824|CALX_HUMAN Calnexin OS=Homo sapiens GN=CANX PE=1 SV=2;>sp|P27824-2|CALX_HUMAN Isoform 2 of Calnexin OS=Homo sapiens GN=CANX;>sp|P27824-3|CALX_HUMAN Isoform 3 of Calnexin OS=Homo sapiens GN=CANX	217310000	318280000	76349000	165280000	255450000	1171300000	489590000	924530000	596340000	908030000	206533800	817958000	0.0124843	3.96041	1.98565
P31937;H7BZL2	P31937	3-hydroxyisobutyrate dehydrogenase, mitochondrial	HIBADH	>sp|P31937|3HIDH_HUMAN 3-hydroxyisobutyrate dehydrogenase, mitochondrial OS=Homo sapiens GN=HIBADH PE=1 SV=2	483330000	463750000	444970000	400780000	440660000	385710000	344949	344949	344949	344949	446698000	7.7418e+07	0.00578237	0.173312	-2.52856
B4DJV2;O75390;F8VPA1;F8W4S1;H0YH82;F8VRP1;F8VX68;F8VPF9;F8VTT8;F8W1S4;F8VZK9;F8VX07;H0YIC4;F8VRI6;F8W642;F8VWQ5;F8VR34;F8VU34;F8W0J2;F8VP03	B4DJV2;O75390	Citrate synthase;Citrate synthase, mitochondrial	CS	>tr|B4DJV2|B4DJV2_HUMAN Citrate synthase OS=Homo sapiens GN=CS PE=1 SV=1;>sp|O75390|CISY_HUMAN Citrate synthase, mitochondrial OS=Homo sapiens GN=CS PE=1 SV=2	437230000	259550000	284960000	297630000	319780000	173500000	344949	180380000	344949	344949	319830000	7.0983e+07	0.00273758	0.22194	-2.17176
Q8N142;Q8N142-2;G3V5D8;G3V232	Q8N142;Q8N142-2	Adenylosuccinate synthetase isozyme 1	ADSSL1	>sp|Q8N142|PURA1_HUMAN Adenylosuccinate synthetase isozyme 1 OS=Homo sapiens GN=ADSSL1 PE=2 SV=1;>sp|Q8N142-2|PURA1_HUMAN Isoform 2 of Adenylosuccinate synthetase isozyme 1 OS=Homo sapiens GN=ADSSL1	344949	344949	344949	344949	344949	105430000	77038000	189830000	73720000	202490000	344949	129701600	0.00958838	376.002	8.5546
O00468-6;O00468-3;O00468-7;O00468-5;O00468-4;O00468;A0A087X208;O00468-2;H0Y5U1	O00468-6;O00468-3;O00468-7;O00468-5;O00468-4;O00468;A0A087X208;O00468-2	Agrin;Agrin N-terminal 110 kDa subunit;Agrin C-terminal 110 kDa subunit;Agrin C-terminal 90 kDa fragment;Agrin C-terminal 22 kDa fragment	AGRN	>sp|O00468-6|AGRIN_HUMAN Isoform 6 of Agrin OS=Homo sapiens GN=AGRN;>sp|O00468-3|AGRIN_HUMAN Isoform 3 of Agrin OS=Homo sapiens GN=AGRN;>sp|O00468-7|AGRIN_HUMAN Isoform 7 of Agrin OS=Homo sapiens GN=AGRN;>sp|O00468-5|AGRIN_HUMAN Isoform 5 of Agrin OS=Homo	147430000	267620000	98756000	106320000	164560000	302320000	680130000	484320000	652010000	440010000	156937200	511758000	0.00576666	3.26091	1.70527
P49411;H3BNU3	P49411	Elongation factor Tu, mitochondrial	TUFM	>sp|P49411|EFTU_HUMAN Elongation factor Tu, mitochondrial OS=Homo sapiens GN=TUFM PE=1 SV=2	1385400000	1997500000	1361400000	1585500000	1715700000	1330900000	307870000	477420000	341640000	386660000	1609100000	568898000	0.0200273	0.35355	-1.50001
P50053-2	P50053-2	Ketohexokinase	KHK	>sp|P50053-2|KHK_HUMAN Isoform C of Ketohexokinase OS=Homo sapiens GN=KHK	686060000	720480000	727830000	828040000	1368600000	274650000	251690000	308720000	317490000	156710000	866202000	261852000	0.0167966	0.302299	-1.72595
P23378	P23378	Glycine dehydrogenase (decarboxylating), mitochondrial	GLDC	>sp|P23378|GCSP_HUMAN Glycine dehydrogenase (decarboxylating), mitochondrial OS=Homo sapiens GN=GLDC PE=1 SV=2	400370000	654400000	167130000	628630000	327010000	46444000	344949	344949	344949	344949	435508000	9.56476e+06	0.0104085	0.0219623	-5.50883
P24539;Q5QNZ2	P24539;Q5QNZ2	ATP synthase F(0) complex subunit B1, mitochondrial	ATP5F1	>sp|P24539|AT5F1_HUMAN ATP synthase F(0) complex subunit B1, mitochondrial OS=Homo sapiens GN=ATP5F1 PE=1 SV=2;>tr|Q5QNZ2|Q5QNZ2_HUMAN ATP synthase F(0) complex subunit B1, mitochondrial OS=Homo sapiens GN=ATP5F1 PE=1 SV=1	206500000	322640000	264530000	272180000	347520000	163220000	82744000	168380000	344949	93618000	282674000	1.01661e+08	0.0176198	0.359642	-1.47537
P12277;G3V4N7;H0YJG0;G3V461;H0YJK0	P12277;G3V4N7	Creatine kinase B-type	CKB	>sp|P12277|KCRB_HUMAN Creatine kinase B-type OS=Homo sapiens GN=CKB PE=1 SV=1;>tr|G3V4N7|G3V4N7_HUMAN Creatine kinase B-type (Fragment) OS=Homo sapiens GN=CKB PE=1 SV=1	294120000	286760000	177080000	425130000	292280000	197380000	344949	344949	344949	344949	295074000	3.9752e+07	0.0102386	0.134719	-2.89198
P21397;P21397-2	P21397;P21397-2	Amine oxidase [flavin-containing] A	MAOA	>sp|P21397|AOFA_HUMAN Amine oxidase [flavin-containing] A OS=Homo sapiens GN=MAOA PE=1 SV=1;>sp|P21397-2|AOFA_HUMAN Isoform 2 of Amine oxidase [flavin-containing] A OS=Homo sapiens GN=MAOA	144230000	272360000	191950000	212400000	261150000	162790000	344949	344949	344949	344949	216418000	3.2834e+07	0.0252516	0.151715	-2.72056
P50238;K4DIB9;H3BRQ4	P50238	Cysteine-rich protein 1	CRIP1	>sp|P50238|CRIP1_HUMAN Cysteine-rich protein 1 OS=Homo sapiens GN=CRIP1 PE=1 SV=3	151170000	97499000	344949	72244000	344949	1013700000	234750000	743560000	670230000	595860000	6.43206e+07	651620000	0.00881961	10.1308	3.34068
J3KMX5;P62277;E9PS50	J3KMX5;P62277;E9PS50	40S ribosomal protein S13	RPS13	>tr|J3KMX5|J3KMX5_HUMAN 40S ribosomal protein S13 OS=Homo sapiens GN=RPS13 PE=1 SV=1;>sp|P62277|RS13_HUMAN 40S ribosomal protein S13 OS=Homo sapiens GN=RPS13 PE=1 SV=2;>tr|E9PS50|E9PS50_HUMAN 40S ribosomal protein S13 (Fragment) OS=Homo sapiens GN=RPS13 PE	344949	344949	344949	344949	344949	40328000	71467000	101050000	120010000	173580000	344949	101287000	0.0110431	293.629	8.19785
Q9NSE4	Q9NSE4	Isoleucine--tRNA ligase, mitochondrial	IARS2	>sp|Q9NSE4|SYIM_HUMAN Isoleucine--tRNA ligase, mitochondrial OS=Homo sapiens GN=IARS2 PE=1 SV=2	59496000	85312000	87586000	96122000	97333000	71529000	344949	344949	344949	344949	85169800	1.45818e+07	0.0273825	0.171208	-2.54618
B4DLN1;P52815;I3L1E8;F6QW41	B4DLN1		MRPL12	>tr|B4DLN1|B4DLN1_HUMAN Mitochondrial dicarboxylate carrier OS=Homo sapiens GN=SLC25A10 PE=2 SV=1	184720000	185780000	170700000	171100000	142870000	152740000	344949	344949	344949	344949	171034000	3.0824e+07	0.00738879	0.180221	-2.47216
H7C3P4;F6S8M0;P15586-2;P15586;F5H4C6;H0YFA9	H7C3P4;F6S8M0;P15586-2;P15586;F5H4C6	N-acetylglucosamine-6-sulfatase	GNS	>tr|H7C3P4|H7C3P4_HUMAN Glucosamine (N-acetyl)-6-sulfatase (Sanfilippo disease IIID), isoform CRA_b OS=Homo sapiens GN=GNS PE=1 SV=1;>tr|F6S8M0|F6S8M0_HUMAN N-acetylglucosamine-6-sulfatase OS=Homo sapiens GN=GNS PE=1 SV=1;>sp|P15586-2|GNS_HUMAN Isoform 2 o	81668000	53700000	71505000	96567000	80778000	63101000	344949	344949	344949	344949	76843600	1.28962e+07	0.00859407	0.167823	-2.57498
U3KQK0;Q99879;Q99877;Q93079;Q5QNW6;P62807;P58876;Q5QNW6-2;Q99880	U3KQK0;Q99879;Q99877;Q93079;Q5QNW6;P62807;P58876;Q5QNW6-2;Q99880	Histone H2B;Histone H2B type 1-M;Histone H2B type 1-N;Histone H2B type 1-H;Histone H2B type 2-F;Histone H2B type 1-C/E/F/G/I;Histone H2B type 1-D;Histone H2B type 1-L	HIST1H2BN;HIST1H2BM;HIST1H2BH;HIST2H2BF;HIST1H2BC;HIST1H2BD;HIST1H2BL	>tr|U3KQK0|U3KQK0_HUMAN Histone H2B OS=Homo sapiens GN=HIST1H2BN PE=1 SV=1;>sp|Q99879|H2B1M_HUMAN Histone H2B type 1-M OS=Homo sapiens GN=HIST1H2BM PE=1 SV=3;>sp|Q99877|H2B1N_HUMAN Histone H2B type 1-N OS=Homo sapiens GN=HIST1H2BN PE=1 SV=3;>sp|Q93079|H2B1	2474200000	1989900000	2153500000	2006500000	2451000000	4060800000	3829500000	4927400000	6899900000	7197800000	2215020000	5383080000	0.0107806	2.43026	1.28111
P27338;P27338-2	P27338;P27338-2	Amine oxidase [flavin-containing] B	MAOB	>sp|P27338|AOFB_HUMAN Amine oxidase [flavin-containing] B OS=Homo sapiens GN=MAOB PE=1 SV=3;>sp|P27338-2|AOFB_HUMAN Isoform 2 of Amine oxidase [flavin-containing] B OS=Homo sapiens GN=MAOB	768650000	859900000	861820000	929120000	840350000	680340000	344949	369760000	132320000	404180000	851968000	3.17389e+08	0.0182575	0.372536	-1.42455
P30101	P30101	Protein disulfide-isomerase A3	PDIA3	>sp|P30101|PDIA3_HUMAN Protein disulfide-isomerase A3 OS=Homo sapiens GN=PDIA3 PE=1 SV=4	997270000	861280000	1152300000	983200000	1119000000	2634800000	1491100000	1710300000	1974600000	1781800000	1022610000	1918520000	0.0109569	1.8761	0.907738
P55268;F5H520;C9JMJ0;A4D0S4-2;A4D0S4-3;A4D0S4	P55268	Laminin subunit beta-2	LAMB2	>sp|P55268|LAMB2_HUMAN Laminin subunit beta-2 OS=Homo sapiens GN=LAMB2 PE=1 SV=2	344949	344949	344949	344949	36987000	181840000	336160000	290610000	674690000	547920000	7.67336e+06	406244000	0.0101838	52.9421	5.72634
P30039;P30039-2;V9GY00	P30039;P30039-2	Phenazine biosynthesis-like domain-containing protein	PBLD	>sp|P30039|PBLD_HUMAN Phenazine biosynthesis-like domain-containing protein OS=Homo sapiens GN=PBLD PE=1 SV=2;>sp|P30039-2|PBLD_HUMAN Isoform 2 of Phenazine biosynthesis-like domain-containing protein OS=Homo sapiens GN=PBLD	2073400000	2028500000	1425300000	2014100000	1719700000	854710000	698870000	344949	1344200000	344949	1852200000	5.79694e+08	0.00178331	0.312976	-1.67588
P04040	P04040	Catalase	CAT	>sp|P04040|CATA_HUMAN Catalase OS=Homo sapiens GN=CAT PE=1 SV=3	2644800000	2857800000	1690100000	2539200000	1862100000	1317200000	1167200000	977920000	1504000000	1207900000	2318800000	1234844000	0.00503234	0.532536	-0.90905
P09104;P09104-2;F5H0C8;F5H1C3;P13929-3;P13929-2;P13929;U3KQP4;U3KQQ1	P09104;P09104-2;F5H0C8	Gamma-enolase;Enolase	ENO2	>sp|P09104|ENOG_HUMAN Gamma-enolase OS=Homo sapiens GN=ENO2 PE=1 SV=3;>sp|P09104-2|ENOG_HUMAN Isoform 2 of Gamma-enolase OS=Homo sapiens GN=ENO2;>tr|F5H0C8|F5H0C8_HUMAN Enolase OS=Homo sapiens GN=ENO2 PE=1 SV=1	344949	344949	344949	344949	344949	306180000	1204800000	572390000	567790000	616800000	344949	653592000	0.0116456	1894.75	10.8878
P16444;H3BQS5;H3BP43	P16444	Dipeptidase 1	DPEP1	>sp|P16444|DPEP1_HUMAN Dipeptidase 1 OS=Homo sapiens GN=DPEP1 PE=1 SV=3	450240000	467720000	1226000000	477410000	1039800000	344949	344949	344949	344949	344949	732234000	344949	0.0116715	0.000471091	-11.0517
Q8N0X4;Q8N0X4-2;Q5JVC0;Q5JVC2;Q5JVC1;Q5JVB9	Q8N0X4;Q8N0X4-2	Citrate lyase subunit beta-like protein, mitochondrial	CLYBL	>sp|Q8N0X4|CLYBL_HUMAN Citrate lyase subunit beta-like protein, mitochondrial OS=Homo sapiens GN=CLYBL PE=2 SV=2;>sp|Q8N0X4-2|CLYBL_HUMAN Isoform 2 of Citrate lyase subunit beta-like protein, mitochondrial OS=Homo sapiens GN=CLYBL	125650000	84650000	168700000	115060000	136620000	100200000	344949	344949	344949	344949	126136000	2.0316e+07	0.0121641	0.161064	-2.63429
Q15365;F8VTZ0;H3BSP4;C9K0A2;F8WC71;C9IZV9;C9J7A9;C9JSA6;C9J5V4;C9JTY5;C9JZY3;C9J0A4;F6TJN8;P57723-2;P57723	Q15365	Poly(rC)-binding protein 1	PCBP1	>sp|Q15365|PCBP1_HUMAN Poly(rC)-binding protein 1 OS=Homo sapiens GN=PCBP1 PE=1 SV=2	400550000	406860000	298900000	437460000	395950000	582480000	513430000	628800000	524610000	747270000	387944000	599318000	0.0186177	1.54486	0.627473
P53597;H7C233	P53597	Succinyl-CoA ligase [ADP/GDP-forming] subunit alpha, mitochondrial	SUCLG1	>sp|P53597|SUCA_HUMAN Succinyl-CoA ligase [ADP/GDP-forming] subunit alpha, mitochondrial OS=Homo sapiens GN=SUCLG1 PE=1 SV=4	2256800000	631620000	1028500000	988260000	1541600000	222810000	344949	344949	41682000	14886000	1289356000	5.60136e+07	0.00745799	0.0434431	-4.52473
P14174	P14174	Macrophage migration inhibitory factor	MIF	>sp|P14174|MIF_HUMAN Macrophage migration inhibitory factor OS=Homo sapiens GN=MIF PE=1 SV=4	3716500000	2503300000	1959300000	2842600000	2388600000	12422000000	4569600000	7421100000	8315500000	8637800000	2682060000	8273200000	0.00624957	3.08464	1.6251
P06737-2;P06737;E9PK47	P06737-2;P06737;E9PK47	Glycogen phosphorylase, liver form;Phosphorylase	PYGL	>sp|P06737-2|PYGL_HUMAN Isoform 2 of Glycogen phosphorylase, liver form OS=Homo sapiens GN=PYGL;>sp|P06737|PYGL_HUMAN Glycogen phosphorylase, liver form OS=Homo sapiens GN=PYGL PE=1 SV=4;>tr|E9PK47|E9PK47_HUMAN Alpha-1,4 glucan phosphorylase OS=Homo sapien	344949	344949	344949	344949	344949	400640000	206110000	795170000	396080000	824080000	344949	524416000	0.0125831	1520.27	10.5701
P21291;E9PS42;E9PND2;E9PP21	P21291;E9PS42;E9PND2;E9PP21	Cysteine and glycine-rich protein 1	CSRP1	>sp|P21291|CSRP1_HUMAN Cysteine and glycine-rich protein 1 OS=Homo sapiens GN=CSRP1 PE=1 SV=3;>tr|E9PS42|E9PS42_HUMAN Cysteine and glycine-rich protein 1 OS=Homo sapiens GN=CSRP1 PE=1 SV=1;>tr|E9PND2|E9PND2_HUMAN Cysteine and glycine-rich protein 1 (Fragme	50695000	116280000	157530000	169930000	167620000	344949	63653000	36880000	344949	344949	132411000	2.03136e+07	0.0129315	0.153413	-2.70451
P42765;K7EME0;K7EJB1;K7EJ68;K7ER88	P42765;K7EME0	3-ketoacyl-CoA thiolase, mitochondrial	ACAA2	>sp|P42765|THIM_HUMAN 3-ketoacyl-CoA thiolase, mitochondrial OS=Homo sapiens GN=ACAA2 PE=1 SV=2;>tr|K7EME0|K7EME0_HUMAN 3-ketoacyl-CoA thiolase, mitochondrial OS=Homo sapiens GN=ACAA2 PE=1 SV=1	3144200000	3525000000	3366600000	3479300000	3737100000	940760000	1201100000	2987600000	1199000000	2288900000	3450440000	1723472000	0.00981792	0.499493	-1.00146
P12074;H0YIV9	P12074	Cytochrome c oxidase subunit 6A1, mitochondrial	COX6A1	>sp|P12074|CX6A1_HUMAN Cytochrome c oxidase subunit 6A1, mitochondrial OS=Homo sapiens GN=COX6A1 PE=1 SV=4	806840000	439680000	473070000	429540000	583380000	414130000	344949	344949	344949	344949	546502000	8.3102e+07	0.000140795	0.152062	-2.71727
P20618	P20618	Proteasome subunit beta type-1	PSMB1	>sp|P20618|PSB1_HUMAN Proteasome subunit beta type-1 OS=Homo sapiens GN=PSMB1 PE=1 SV=2	344949	344949	344949	103170000	344949	177280000	98485000	127970000	115600000	107780000	2.091e+07	125423000	0.0174301	5.99824	2.58454
P02545;P02545-6;P02545-3;P02545-5;P02545-4;H0YAB0	P02545;P02545-6;P02545-3;P02545-5;P02545-4	Prelamin-A/C;Lamin-A/C	LMNA	>sp|P02545|LMNA_HUMAN Prelamin-A/C OS=Homo sapiens GN=LMNA PE=1 SV=1;>sp|P02545-6|LMNA_HUMAN Isoform 6 of Prelamin-A/C OS=Homo sapiens GN=LMNA;>sp|P02545-3|LMNA_HUMAN Isoform ADelta10 of Prelamin-A/C OS=Homo sapiens GN=LMNA;>sp|P02545-5|LMNA_HUMAN Isoform	1035400000	1140800000	1537600000	1382500000	1375300000	1548000000	3094600000	2518800000	2342000000	2475500000	1294320000	2395780000	0.009448	1.851	0.888301
P31146;H3BRY3;H3BTU6;H3BRJ0;H3BNA2;H3BU76;H3BSL1	P31146;H3BRY3	Coronin-1A;Coronin	CORO1A	>sp|P31146|COR1A_HUMAN Coronin-1A OS=Homo sapiens GN=CORO1A PE=1 SV=4;>tr|H3BRY3|H3BRY3_HUMAN Coronin OS=Homo sapiens GN=CORO1A PE=1 SV=1	344949	344949	344949	344949	344949	48478000	95085000	72024000	183530000	81590000	344949	96141400	0.0143643	278.712	8.12263
Q96RQ3;E9PHF7;F5GYT8;E9PG35;G5E9X5;F8WDI3	Q96RQ3;E9PHF7;F5GYT8;E9PG35;G5E9X5	Methylcrotonoyl-CoA carboxylase subunit alpha, mitochondrial	MCCC1	>sp|Q96RQ3|MCCA_HUMAN Methylcrotonoyl-CoA carboxylase subunit alpha, mitochondrial OS=Homo sapiens GN=MCCC1 PE=1 SV=3;>tr|E9PHF7|E9PHF7_HUMAN Methylcrotonoyl-CoA carboxylase subunit alpha, mitochondrial OS=Homo sapiens GN=MCCC1 PE=1 SV=1;>tr|F5GYT8|F5GYT8_	396000000	163750000	104030000	246040000	153720000	344949	344949	344949	344949	344949	212708000	344949	0.0142709	0.0016217	-9.26828
P12110;P12110-3;P12110-2;C9JH44;H7C0M5	P12110;P12110-3;P12110-2	Collagen alpha-2(VI) chain	COL6A2	>sp|P12110|CO6A2_HUMAN Collagen alpha-2(VI) chain OS=Homo sapiens GN=COL6A2 PE=1 SV=4;>sp|P12110-3|CO6A2_HUMAN Isoform 2C2A of Collagen alpha-2(VI) chain OS=Homo sapiens GN=COL6A2;>sp|P12110-2|CO6A2_HUMAN Isoform 2C2A of Collagen alpha-2(VI) chain OS=Homo	84602000	344949	344949	344949	344949	79438000	439580000	631750000	727150000	578500000	1.71964e+07	491283600	0.0210398	28.569	4.83638
P51858;P51858-2;P51858-3;H3BPQ6;M0R0J3;Q9Y3E1;O75475-3;O75475-2;O75475;Q7Z4V5-2;Q7Z4V5;Q7Z4V5-4;Q7Z4V5-3	P51858;P51858-2;P51858-3	Hepatoma-derived growth factor	HDGF	>sp|P51858|HDGF_HUMAN Hepatoma-derived growth factor OS=Homo sapiens GN=HDGF PE=1 SV=1;>sp|P51858-2|HDGF_HUMAN Isoform 2 of Hepatoma-derived growth factor OS=Homo sapiens GN=HDGF;>sp|P51858-3|HDGF_HUMAN Isoform 3 of Hepatoma-derived growth factor OS=Homo s	344949	78849000	344949	86287000	79249000	152970000	99409000	170760000	157940000	149150000	4.9015e+07	146045800	0.0257529	2.97962	1.57513
H3BPK3;Q16775-2;Q16775;H3BPQ4;H3BV79;H3BQW8;Q16775-3	H3BPK3;Q16775-2;Q16775;H3BPQ4	Hydroxyacylglutathione hydrolase, mitochondrial	HAGH	>tr|H3BPK3|H3BPK3_HUMAN Hydroxyacylglutathione hydrolase, mitochondrial (Fragment) OS=Homo sapiens GN=HAGH PE=1 SV=1;>sp|Q16775-2|GLO2_HUMAN Isoform 2 of Hydroxyacylglutathione hydrolase, mitochondrial OS=Homo sapiens GN=HAGH;>sp|Q16775|GLO2_HUMAN Hydroxya	149040000	224670000	180420000	219610000	199440000	163240000	44130000	57197000	82017000	344949	194636000	6.93858e+07	0.0288162	0.35649	-1.48807
P09622;E9PEX6;P09622-2;F8WDM5;F2Z2E3	P09622;E9PEX6;P09622-2	Dihydrolipoyl dehydrogenase, mitochondrial	DLD	>sp|P09622|DLDH_HUMAN Dihydrolipoyl dehydrogenase, mitochondrial OS=Homo sapiens GN=DLD PE=1 SV=2;>tr|E9PEX6|E9PEX6_HUMAN Dihydrolipoyl dehydrogenase, mitochondrial OS=Homo sapiens GN=DLD PE=1 SV=1;>sp|P09622-2|DLDH_HUMAN Isoform 2 of Dihydrolipoyl dehydro	988090000	422810000	464370000	703170000	922910000	456540000	344949	49427000	40022000	26066000	700270000	1.1448e+08	0.00286058	0.16348	-2.61282
Q96C23;H7C320;F8WB82;B8ZZ75;H7C1B5	Q96C23;H7C320;F8WB82;B8ZZ75	Aldose 1-epimerase	GALM	>sp|Q96C23|GALM_HUMAN Aldose 1-epimerase OS=Homo sapiens GN=GALM PE=1 SV=1;>tr|H7C320|H7C320_HUMAN Aldose 1-epimerase (Fragment) OS=Homo sapiens GN=GALM PE=1 SV=1;>tr|F8WB82|F8WB82_HUMAN Aldose 1-epimerase OS=Homo sapiens GN=GALM PE=1 SV=1;>tr|B8ZZ75|B8ZZ7	499280000	405980000	397800000	351370000	430220000	376070000	96224000	125150000	344949	344949	416930000	1.19627e+08	0.00424074	0.286923	-1.80126
P02760;S4R3Y4;S4R471	P02760;S4R3Y4	Protein AMBP;Alpha-1-microglobulin;Inter-alpha-trypsin inhibitor light chain;Trypstatin	AMBP	>sp|P02760|AMBP_HUMAN Protein AMBP OS=Homo sapiens GN=AMBP PE=1 SV=1;>tr|S4R3Y4|S4R3Y4_HUMAN Protein AMBP OS=Homo sapiens GN=AMBP PE=3 SV=1	123200000	734390000	574190000	573740000	929680000	344949	344949	153430000	344949	344949	587040000	3.0962e+07	0.0154924	0.0527425	-4.24489
O75340-2;O75340;A0A024QZ42;A0A087WZ38;D6RA21;Q86W51;E7EPW6;H0Y9X3;O75340-3	O75340-2;O75340;A0A024QZ42	Programmed cell death protein 6	PDCD6;hCG_1985580	>sp|O75340-2|PDCD6_HUMAN Isoform 2 of Programmed cell death protein 6 OS=Homo sapiens GN=PDCD6;>sp|O75340|PDCD6_HUMAN Programmed cell death protein 6 OS=Homo sapiens GN=PDCD6 PE=1 SV=1;>tr|A0A024QZ42|A0A024QZ42_HUMAN HCG1985580, isoform CRA_c OS=Homo sapie	344949	39959000	344949	344949	344949	109260000	34585000	106970000	49254000	97358000	8.26776e+06	79485400	0.0318806	9.6139	3.26512
Q9H2U2;Q9H2U2-2;Q9H2U2-3;Q9H2U2-6;D6R967;H0Y9D8;D6RGV9;Q9H2U2-4;D6RGI1;H0YAK2;D6RAD3	Q9H2U2;Q9H2U2-2;Q9H2U2-3;Q9H2U2-6;D6R967;H0Y9D8	Inorganic pyrophosphatase 2, mitochondrial	PPA2	>sp|Q9H2U2|IPYR2_HUMAN Inorganic pyrophosphatase 2, mitochondrial OS=Homo sapiens GN=PPA2 PE=1 SV=2;>sp|Q9H2U2-2|IPYR2_HUMAN Isoform 2 of Inorganic pyrophosphatase 2, mitochondrial OS=Homo sapiens GN=PPA2;>sp|Q9H2U2-3|IPYR2_HUMAN Isoform 3 of Inorganic pyr	309840000	196750000	117800000	218960000	197150000	107270000	344949	110500000	344949	344949	208100000	4.3761e+07	0.0140985	0.210288	-2.24956
Q9H9B4;D6RFI0;D6RDG7;S4R2X2;D6RAE9	Q9H9B4;D6RFI0	Sideroflexin-1	SFXN1	>sp|Q9H9B4|SFXN1_HUMAN Sideroflexin-1 OS=Homo sapiens GN=SFXN1 PE=1 SV=4;>tr|D6RFI0|D6RFI0_HUMAN Sideroflexin-1 (Fragment) OS=Homo sapiens GN=SFXN1 PE=1 SV=3	361780000	340680000	428450000	362770000	385120000	314320000	344949	166060000	344949	165770000	375760000	1.29368e+08	0.011734	0.344284	-1.53833
P40926;G3XAL0;P40926-2	P40926;G3XAL0;P40926-2	Malate dehydrogenase, mitochondrial;Malate dehydrogenase	MDH2	>sp|P40926|MDHM_HUMAN Malate dehydrogenase, mitochondrial OS=Homo sapiens GN=MDH2 PE=1 SV=3;>tr|G3XAL0|G3XAL0_HUMAN Malate dehydrogenase OS=Homo sapiens GN=MDH2 PE=1 SV=1;>sp|P40926-2|MDHM_HUMAN Isoform 2 of Malate dehydrogenase, mitochondrial OS=Homo sapi	4010700000	4337000000	3809500000	2968400000	3140700000	3252800000	646380000	1416200000	627040000	1379900000	3653260000	1464464000	0.0101194	0.400865	-1.31881
P50454;E9PKH2;E9PR70;E9PPV6;E9PK86;E9PMI5;E9PJH8;E9PIG2;E9PRS3;E9PNX1;H0YEP8;E9PQ34;E9PLA6	P50454;E9PKH2;E9PR70;E9PPV6	Serpin H1	SERPINH1	>sp|P50454|SERPH_HUMAN Serpin H1 OS=Homo sapiens GN=SERPINH1 PE=1 SV=2;>tr|E9PKH2|E9PKH2_HUMAN Serpin H1 OS=Homo sapiens GN=SERPINH1 PE=1 SV=1;>tr|E9PR70|E9PR70_HUMAN Serpin H1 (Fragment) OS=Homo sapiens GN=SERPINH1 PE=1 SV=1;>tr|E9PPV6|E9PPV6_HUMAN Serpin	106860000	96290000	344949	344949	132730000	491510000	235900000	271120000	332350000	192060000	6.7314e+07	304588000	0.0171478	4.52488	2.17788
P56134-3;P56134;C9JJT5;C9JU26;G3V325;P56134-4;P56134-2	P56134-3;P56134;C9JJT5;C9JU26;G3V325;P56134-4;P56134-2	ATP synthase subunit f, mitochondrial	ATP5J2;ATP5J2-PTCD1	>sp|P56134-3|ATPK_HUMAN Isoform 3 of ATP synthase subunit f, mitochondrial OS=Homo sapiens GN=ATP5J2;>sp|P56134|ATPK_HUMAN ATP synthase subunit f, mitochondrial OS=Homo sapiens GN=ATP5J2 PE=1 SV=3;>tr|C9JJT5|C9JJT5_HUMAN Protein ATP5J2-PTCD1 OS=Homo sapien	311620000	223950000	141860000	163230000	156610000	104440000	73102000	66032000	344949	344949	199454000	4.88528e+07	0.00206846	0.244933	-2.02954
A0A087WX08;Q9UEY8-2;Q9UEY8	A0A087WX08;Q9UEY8-2;Q9UEY8	Gamma-adducin	ADD3	>tr|A0A087WX08|A0A087WX08_HUMAN Gamma-adducin OS=Homo sapiens GN=ADD3 PE=1 SV=1;>sp|Q9UEY8-2|ADDG_HUMAN Isoform 1 of Gamma-adducin OS=Homo sapiens GN=ADD3;>sp|Q9UEY8|ADDG_HUMAN Gamma-adducin OS=Homo sapiens GN=ADD3 PE=1 SV=1	60030000	36643000	32427000	59518000	59370000	344949	344949	344949	41565000	344949	49597600	8.58896e+06	0.00711459	0.173173	-2.52972
P32189-1;P32189-4;P32189-2;P32189;Q14409;F8WC39;A6NP46;F8WDA9;F8WBI8;F8WF44;H7C2A0;Q14410	P32189-1;P32189-4;P32189-2;P32189;Q14409	Glycerol kinase;Putative glycerol kinase 3	GK;GK3P	>sp|P32189-1|GLPK_HUMAN Isoform 1 of Glycerol kinase OS=Homo sapiens GN=GK;>sp|P32189-4|GLPK_HUMAN Isoform 4 of Glycerol kinase OS=Homo sapiens GN=GK;>sp|P32189-2|GLPK_HUMAN Isoform 2 of Glycerol kinase OS=Homo sapiens GN=GK;>sp|P32189|GLPK_HUMAN Glycerol	125280000	125240000	344949	126500000	110810000	344949	344949	344949	344949	344949	9.7635e+07	344949	0.0165095	0.00353305	-8.14487
P02749;J3QRN2;J3QLI0;J3KS17;CON__P17690	P02749;J3QRN2	Beta-2-glycoprotein 1	APOH	>sp|P02749|APOH_HUMAN Beta-2-glycoprotein 1 OS=Homo sapiens GN=APOH PE=1 SV=3;>tr|J3QRN2|J3QRN2_HUMAN Beta-2-glycoprotein 1 (Fragment) OS=Homo sapiens GN=APOH PE=4 SV=1	285390000	414560000	500900000	456270000	572320000	69814000	277270000	235920000	249570000	203640000	445888000	207242800	0.0033984	0.464787	-1.10536
P63104;E7EX29;E7ESK7;E5RIR4;E9PD24;E7EVZ2;B0AZS6;E5RGE1;P63104-2;B7Z2E6;H0YB80	P63104;E7EX29;E7ESK7;E5RIR4;E9PD24;E7EVZ2	14-3-3 protein zeta/delta	YWHAZ	>sp|P63104|1433Z_HUMAN 14-3-3 protein zeta/delta OS=Homo sapiens GN=YWHAZ PE=1 SV=1;>tr|E7EX29|E7EX29_HUMAN 14-3-3 protein zeta/delta (Fragment) OS=Homo sapiens GN=YWHAZ PE=1 SV=1;>tr|E7ESK7|E7ESK7_HUMAN 14-3-3 protein zeta/delta (Fragment) OS=Homo sapiens	381880000	626750000	633580000	539520000	651910000	1076600000	1425100000	1615300000	756240000	1081000000	566728000	1190848000	0.00998644	2.10127	1.07126
Q16777;Q6FI13	Q16777;Q6FI13	Histone H2A type 2-C;Histone H2A type 2-A	HIST2H2AC;HIST2H2AA3	>sp|Q16777|H2A2C_HUMAN Histone H2A type 2-C OS=Homo sapiens GN=HIST2H2AC PE=1 SV=4;>sp|Q6FI13|H2A2A_HUMAN Histone H2A type 2-A OS=Homo sapiens GN=HIST2H2AA3 PE=1 SV=3	2592400000	5416300000	1724100000	3031900000	2768700000	4781900000	6570100000	8895400000	6456700000	6563000000	3106680000	6653420000	0.0253662	2.14165	1.09872
H3BT57;P29590-14;P29590-10;P29590-4;P29590-12;P29590-2;P29590-5;P29590-9;P29590-13;P29590-3;P29590-8;P29590-11;P29590;H3BT29;H3BUJ5;H3BVD2	H3BT57;P29590-14;P29590-10;P29590-4;P29590-12;P29590-2;P29590-5;P29590-9;P29590-13;P29590-3;P29590-8;P29590-11;P29590;H3BT29;H3BUJ5	Protein PML	PML	>tr|H3BT57|H3BT57_HUMAN Protein PML OS=Homo sapiens GN=PML PE=1 SV=1;>sp|P29590-14|PML_HUMAN Isoform PML-14 of Protein PML OS=Homo sapiens GN=PML;>sp|P29590-10|PML_HUMAN Isoform PML-7 of Protein PML OS=Homo sapiens GN=PML;>sp|P29590-4|PML_HUMAN Isoform PML	344949	344949	344949	344949	344949	344949	49594000	46004000	57684000	52572000	344949	4.12398e+07	0.0170781	119.553	6.90151
C9J0J7;G5E9Q6;P35080-2;C9J712;C9JQ45;P35080	C9J0J7;G5E9Q6;P35080-2;C9J712;C9JQ45;P35080	Profilin;Profilin-2	PFN2	>tr|C9J0J7|C9J0J7_HUMAN Profilin-2 OS=Homo sapiens GN=PFN2 PE=1 SV=1;>tr|G5E9Q6|G5E9Q6_HUMAN Profilin OS=Homo sapiens GN=PFN2 PE=1 SV=1;>sp|P35080-2|PROF2_HUMAN Isoform IIb of Profilin-2 OS=Homo sapiens GN=PFN2;>tr|C9J712|C9J712_HUMAN Profilin-2 OS=Homo sa	51385000	49468000	344949	45087000	57423000	344949	344949	344949	344949	344949	4.07416e+07	344949	0.017174	0.00846675	-6.88398
A6NGU5;P19440;B5MCK8;E7ET76;P19440-2;P36268-2;P36268;P36268-3;E7ETR7;B5MC36;B5MC34;Q14390;P19440-3;B5MD39	A6NGU5;P19440;B5MCK8;E7ET76;P19440-2;P36268-2;P36268;P36268-3	Putative gamma-glutamyltranspeptidase 3;Putative gamma-glutamyltranspeptidase 3 heavy chain;Putative gamma-glutamyltranspeptidase 3 light chain;Gamma-glutamyltranspeptidase 1;Gamma-glutamyltranspeptidase 1 heavy chain;Gamma-glutamyltranspeptidase 1 light chain;Inactive gamma-glutamyltranspeptidase 2	GGT3P;GGT1;GGT2	>sp|A6NGU5|GGT3_HUMAN Putative gamma-glutamyltranspeptidase 3 OS=Homo sapiens GN=GGT3P PE=5 SV=2;>sp|P19440|GGT1_HUMAN Gamma-glutamyltranspeptidase 1 OS=Homo sapiens GN=GGT1 PE=1 SV=2;>tr|B5MCK8|B5MCK8_HUMAN Inactive gamma-glutamyltranspeptidase 2 OS=Homo	299450000	378610000	399830000	283660000	359820000	344949	344949	255510000	344949	225370000	344274000	9.6383e+07	0.00626729	0.27996	-1.83671
Q9UL12;Q9UL12-2;A0A0A0MT55;Q5SYV1;A0A087X242;Q5SYV2;Q5SYU9;Q9UL10	Q9UL12;Q9UL12-2;A0A0A0MT55;Q5SYV1	Sarcosine dehydrogenase, mitochondrial	SARDH	>sp|Q9UL12|SARDH_HUMAN Sarcosine dehydrogenase, mitochondrial OS=Homo sapiens GN=SARDH PE=1 SV=1;>sp|Q9UL12-2|SARDH_HUMAN Isoform 2 of Sarcosine dehydrogenase, mitochondrial OS=Homo sapiens GN=SARDH;>tr|A0A0A0MT55|A0A0A0MT55_HUMAN Sarcosine dehydrogenase,	82764000	301720000	204000000	448520000	177680000	344949	344949	344949	344949	344949	242936800	344949	0.0174538	0.00141991	-9.45998
P25311;C9JEV0;H7BZJ8	P25311;C9JEV0	Zinc-alpha-2-glycoprotein	AZGP1	>sp|P25311|ZA2G_HUMAN Zinc-alpha-2-glycoprotein OS=Homo sapiens GN=AZGP1 PE=1 SV=2;>tr|C9JEV0|C9JEV0_HUMAN Zinc-alpha-2-glycoprotein OS=Homo sapiens GN=AZGP1 PE=3 SV=1	105400000	275540000	402960000	372470000	578150000	344949	344949	344949	86276000	79632000	346904000	3.33886e+07	0.00909837	0.0962473	-3.37711
Q07812-5;Q07812-7;Q07812-8;Q07812;Q07812-2;K4JQN1;I6LPK7;Q07812-6	Q07812-5;Q07812-7;Q07812-8;Q07812;Q07812-2;K4JQN1	Apoptosis regulator BAX	BAX	>sp|Q07812-5|BAX_HUMAN Isoform Epsilon of Apoptosis regulator BAX OS=Homo sapiens GN=BAX;>sp|Q07812-7|BAX_HUMAN Isoform Psi of Apoptosis regulator BAX OS=Homo sapiens GN=BAX;>sp|Q07812-8|BAX_HUMAN Isoform Sigma of Apoptosis regulator BAX OS=Homo sapiens GN	344949	344949	344949	344949	344949	38147000	344949	36864000	33483000	44289000	344949	3.06256e+07	0.0175795	88.7829	6.47221
P30613-2;P30613	P30613-2;P30613	Pyruvate kinase PKLR	PKLR	>sp|P30613-2|KPYR_HUMAN Isoform L-type of Pyruvate kinase PKLR OS=Homo sapiens GN=PKLR;>sp|P30613|KPYR_HUMAN Pyruvate kinase PKLR OS=Homo sapiens GN=PKLR PE=1 SV=2	196960000	213320000	178930000	228070000	174120000	141700000	344949	112190000	344949	112660000	198280000	7.3448e+07	0.0331508	0.370426	-1.43274
O00151	O00151	PDZ and LIM domain protein 1	PDLIM1	>sp|O00151|PDLI1_HUMAN PDZ and LIM domain protein 1 OS=Homo sapiens GN=PDLIM1 PE=1 SV=4	344949	50747000	71167000	344949	344949	254360000	118980000	104330000	215830000	105940000	2.45898e+07	159888000	0.0337198	6.50222	2.70093
Q9NYQ3;Q9NYQ3-2;Q5QP02	Q9NYQ3;Q9NYQ3-2;Q5QP02	Hydroxyacid oxidase 2	HAO2	>sp|Q9NYQ3|HAOX2_HUMAN Hydroxyacid oxidase 2 OS=Homo sapiens GN=HAO2 PE=2 SV=1;>sp|Q9NYQ3-2|HAOX2_HUMAN Isoform 2 of Hydroxyacid oxidase 2 OS=Homo sapiens GN=HAO2;>tr|Q5QP02|Q5QP02_HUMAN Hydroxyacid oxidase 2 (Fragment) OS=Homo sapiens GN=HAO2 PE=4 SV=1	106340000	344949	99427000	132820000	106860000	344949	344949	344949	344949	344949	8.91584e+07	344949	0.0179228	0.00386895	-8.01384
Q14914;Q14914-2;F2Z3J9;Q5JVP2;F6XGT7	Q14914;Q14914-2	Prostaglandin reductase 1	PTGR1	>sp|Q14914|PTGR1_HUMAN Prostaglandin reductase 1 OS=Homo sapiens GN=PTGR1 PE=1 SV=2;>sp|Q14914-2|PTGR1_HUMAN Isoform 2 of Prostaglandin reductase 1 OS=Homo sapiens GN=PTGR1	325920000	473280000	461940000	629340000	556980000	318170000	266120000	311440000	251030000	284670000	489492000	286286000	0.0302985	0.584863	-0.773828
A0A087WUN7;H0YJ40;G3V4X6;G3V2S9;Q9GZT3-2;Q9GZT3;H0YJW7;H0YJI1;H0YJ07;H0YJU7	A0A087WUN7;H0YJ40;G3V4X6;G3V2S9;Q9GZT3-2;Q9GZT3;H0YJW7	SRA stem-loop-interacting RNA-binding protein, mitochondrial	SLIRP	>tr|A0A087WUN7|A0A087WUN7_HUMAN SRA stem-loop-interacting RNA-binding protein, mitochondrial OS=Homo sapiens GN=SLIRP PE=1 SV=1;>tr|H0YJ40|H0YJ40_HUMAN SRA stem-loop-interacting RNA-binding protein, mitochondrial (Fragment) OS=Homo sapiens GN=SLIRP PE=1 SV	107250000	344949	84836000	79481000	83967000	344949	344949	344949	344949	344949	7.11758e+07	344949	0.0181611	0.00484644	-7.68886
Q5TEC6	Q5TEC6	Histone H3	HIST2H3PS2	>tr|Q5TEC6|Q5TEC6_HUMAN Histone H3 OS=Homo sapiens GN=HIST2H3PS2 PE=1 SV=1	344949	344949	344949	344949	344949	344949	323720000	322710000	429790000	381940000	344949	2.91701e+08	0.0181838	845.635	9.72389
E7ES33;E7EPK1;Q16181-2;Q16181;G3V1Q4;H0Y3Y4;Q5JXL7;Q6ZU15	E7ES33;E7EPK1;Q16181-2;Q16181;G3V1Q4;H0Y3Y4	Septin-7	42254	>tr|E7ES33|E7ES33_HUMAN Septin-7 OS=Homo sapiens GN=SEPT7 PE=1 SV=3;>tr|E7EPK1|E7EPK1_HUMAN Septin-7 OS=Homo sapiens GN=SEPT7 PE=1 SV=2;>sp|Q16181-2|SEPT7_HUMAN Isoform 2 of Septin-7 OS=Homo sapiens GN=SEPT7;>sp|Q16181|SEPT7_HUMAN Septin-7 OS=Homo sapiens	128220000	344949	77141000	72756000	111200000	133290000	202280000	165370000	192190000	181140000	7.79324e+07	174854000	0.0396586	2.24366	1.16586
C9JRZ6;Q9NX63;F8WAR4;F8WD73	C9JRZ6;Q9NX63	MICOS complex subunit MIC19	CHCHD3	>tr|C9JRZ6|C9JRZ6_HUMAN MICOS complex subunit MIC19 OS=Homo sapiens GN=CHCHD3 PE=1 SV=1;>sp|Q9NX63|MIC19_HUMAN MICOS complex subunit MIC19 OS=Homo sapiens GN=CHCHD3 PE=1 SV=1	112720000	76829000	73441000	91549000	84977000	85141000	344949	344949	344949	344949	87903200	1.73042e+07	0.0032481	0.196855	-2.3448
Q9UIJ7;Q9UIJ7-2;Q9UIJ7-3	Q9UIJ7;Q9UIJ7-2;Q9UIJ7-3	GTP:AMP phosphotransferase AK3, mitochondrial	AK3	>sp|Q9UIJ7|KAD3_HUMAN GTP:AMP phosphotransferase AK3, mitochondrial OS=Homo sapiens GN=AK3 PE=1 SV=4;>sp|Q9UIJ7-2|KAD3_HUMAN Isoform 2 of GTP:AMP phosphotransferase AK3, mitochondrial OS=Homo sapiens GN=AK3;>sp|Q9UIJ7-3|KAD3_HUMAN Isoform 3 of GTP:AMP phos	102560000	33603000	34024000	66500000	47122000	21699000	344949	344949	344949	344949	56761800	4.61576e+06	0.00506125	0.0813181	-3.62028
Q14894;I3L2W5;I3NI53;I3L325;I3L3J9;I3L3Y1	Q14894;I3L2W5;I3NI53;I3L325	Ketimine reductase mu-crystallin	CRYM	>sp|Q14894|CRYM_HUMAN Ketimine reductase mu-crystallin OS=Homo sapiens GN=CRYM PE=1 SV=1;>tr|I3L2W5|I3L2W5_HUMAN Ketimine reductase mu-crystallin OS=Homo sapiens GN=CRYM PE=4 SV=1;>tr|I3NI53|I3NI53_HUMAN Ketimine reductase mu-crystallin (Fragment) OS=Homo	368250000	293990000	175200000	276000000	253570000	87140000	123140000	121830000	210140000	87211000	273402000	125892200	0.0235207	0.460466	-1.11883
Q14764;H3BQK6;H3BUK7;H3BNF6;H3BRL2;H3BP76;H3BNF2;H3BUP3;H3BQE7;H3BPZ2;I3L155	Q14764	Major vault protein	MVP	>sp|Q14764|MVP_HUMAN Major vault protein OS=Homo sapiens GN=MVP PE=1 SV=4	228360000	218540000	188950000	364710000	412080000	4011100000	3409300000	1317600000	4628000000	1299600000	282528000	2933120000	0.0186822	10.3817	3.37597
F5GY37;J3KPX7;Q99623;Q99623-2;F5H3X6;F5GWA7;F5H2D2;F5H0C5;U3KPZ5	F5GY37;J3KPX7;Q99623;Q99623-2;F5H3X6;F5GWA7	Prohibitin-2	PHB2	>tr|F5GY37|F5GY37_HUMAN Prohibitin-2 OS=Homo sapiens GN=PHB2 PE=1 SV=1;>tr|J3KPX7|J3KPX7_HUMAN Prohibitin-2 OS=Homo sapiens GN=PHB2 PE=1 SV=2;>sp|Q99623|PHB2_HUMAN Prohibitin-2 OS=Homo sapiens GN=PHB2 PE=1 SV=2;>sp|Q99623-2|PHB2_HUMAN Isoform 2 of Prohibit	797280000	725950000	900340000	624480000	705180000	695830000	246950000	393140000	304830000	383050000	750646000	404760000	0.00877856	0.539216	-0.891066
P68363;P68363-2	P68363;P68363-2	Tubulin alpha-1B chain	TUBA1B	>sp|P68363|TBA1B_HUMAN Tubulin alpha-1B chain OS=Homo sapiens GN=TUBA1B PE=1 SV=1;>sp|P68363-2|TBA1B_HUMAN Isoform 2 of Tubulin alpha-1B chain OS=Homo sapiens GN=TUBA1B	4406700000	4050400000	4714200000	3574100000	4434000000	8240300000	5322500000	7258800000	5337500000	6431600000	4235880000	6518140000	0.0064967	1.53879	0.621799
P40939;H0YFD6;P40939-2	P40939	Trifunctional enzyme subunit alpha, mitochondrial;Long-chain enoyl-CoA hydratase;Long chain 3-hydroxyacyl-CoA dehydrogenase	HADHA	>sp|P40939|ECHA_HUMAN Trifunctional enzyme subunit alpha, mitochondrial OS=Homo sapiens GN=HADHA PE=1 SV=2	2939900000	2707900000	3177200000	2803800000	3202600000	2887700000	612910000	1215300000	1026000000	1445700000	2966280000	1437522000	0.0150497	0.484621	-1.04507
Q15493;Q15493-2	Q15493;Q15493-2	Regucalcin	RGN	>sp|Q15493|RGN_HUMAN Regucalcin OS=Homo sapiens GN=RGN PE=1 SV=1;>sp|Q15493-2|RGN_HUMAN Isoform 2 of Regucalcin OS=Homo sapiens GN=RGN	22209000	32635000	344949	27305000	25961000	344949	344949	344949	344949	344949	2.1691e+07	344949	0.0188244	0.0159029	-5.97457
P24752;H0YEL7;P24752-2;E9PRQ6;E9PKF3	P24752	Acetyl-CoA acetyltransferase, mitochondrial	ACAT1	>sp|P24752|THIL_HUMAN Acetyl-CoA acetyltransferase, mitochondrial OS=Homo sapiens GN=ACAT1 PE=1 SV=1	5860400000	2166800000	5351000000	2667600000	6675600000	2116500000	57945000	956210000	31628000	946790000	4544280000	821814600	0.00441786	0.180846	-2.46717
P30405;H0Y548;R4GN99;P30405-2	P30405;H0Y548;R4GN99;P30405-2	Peptidyl-prolyl cis-trans isomerase F, mitochondrial;Peptidyl-prolyl cis-trans isomerase	PPIF	>sp|P30405|PPIF_HUMAN Peptidyl-prolyl cis-trans isomerase F, mitochondrial OS=Homo sapiens GN=PPIF PE=1 SV=1;>tr|H0Y548|H0Y548_HUMAN Peptidyl-prolyl cis-trans isomerase (Fragment) OS=Homo sapiens GN=PPIF PE=1 SV=1;>tr|R4GN99|R4GN99_HUMAN Peptidyl-prolyl ci	95699000	94015000	65184000	84503000	344949	344949	344949	344949	344949	344949	6.79492e+07	344949	0.0189626	0.00507657	-7.62193
P52907	P52907	F-actin-capping protein subunit alpha-1	CAPZA1	>sp|P52907|CAZA1_HUMAN F-actin-capping protein subunit alpha-1 OS=Homo sapiens GN=CAPZA1 PE=1 SV=3	344949	344949	95048000	344949	90058000	107890000	148850000	108420000	167400000	199760000	3.72282e+07	146464000	0.0146451	3.93423	1.97608
O14773-2;O14773	O14773-2;O14773	Tripeptidyl-peptidase 1	TPP1	>sp|O14773-2|TPP1_HUMAN Isoform 2 of Tripeptidyl-peptidase 1 OS=Homo sapiens GN=TPP1;>sp|O14773|TPP1_HUMAN Tripeptidyl-peptidase 1 OS=Homo sapiens GN=TPP1 PE=1 SV=2	577180000	397110000	361990000	444070000	365980000	910120000	554410000	593910000	879110000	790680000	429266000	745646000	0.00426324	1.73703	0.796619
P35579;P35579-2;Q5BKV1;B1AH99;A1L2Z2;REV__S4R3H4;REV__E7EQT4;REV__Q9UKV3-5;REV__Q9UKV3	P35579;P35579-2	Myosin-9	MYH9	>sp|P35579|MYH9_HUMAN Myosin-9 OS=Homo sapiens GN=MYH9 PE=1 SV=4;>sp|P35579-2|MYH9_HUMAN Isoform 2 of Myosin-9 OS=Homo sapiens GN=MYH9	2334300000	2662300000	3771700000	3438600000	4317200000	4423000000	6573700000	4896300000	6453200000	4981800000	3304820000	5465600000	0.0222831	1.65383	0.725808
O94760;O94760-2;H0Y7N1;Q5SSV3;Q5SRR8	O94760;O94760-2	N(G),N(G)-dimethylarginine dimethylaminohydrolase 1	DDAH1	>sp|O94760|DDAH1_HUMAN N(G),N(G)-dimethylarginine dimethylaminohydrolase 1 OS=Homo sapiens GN=DDAH1 PE=1 SV=3;>sp|O94760-2|DDAH1_HUMAN Isoform 2 of N(G),N(G)-dimethylarginine dimethylaminohydrolase 1 OS=Homo sapiens GN=DDAH1	740670000	604260000	908060000	770020000	767750000	537950000	416310000	452360000	561480000	637850000	758152000	521190000	0.0137059	0.687448	-0.540678
Q99798;A2A274	Q99798;A2A274	Aconitate hydratase, mitochondrial	ACO2	>sp|Q99798|ACON_HUMAN Aconitate hydratase, mitochondrial OS=Homo sapiens GN=ACO2 PE=1 SV=2;>tr|A2A274|A2A274_HUMAN Aconitate hydratase, mitochondrial OS=Homo sapiens GN=ACO2 PE=1 SV=1	3640000000	3790400000	3990100000	4297700000	4941700000	3934900000	714520000	1812900000	1012800000	1644600000	4131980000	1823944000	0.0277333	0.441421	-1.17977
Q96IU4;F8W9U3;B4DQI4;Q96IU4-2	Q96IU4;F8W9U3;B4DQI4	Alpha/beta hydrolase domain-containing protein 14B	ABHD14B	>sp|Q96IU4|ABHEB_HUMAN Alpha/beta hydrolase domain-containing protein 14B OS=Homo sapiens GN=ABHD14B PE=1 SV=1;>tr|F8W9U3|F8W9U3_HUMAN Alpha/beta hydrolase domain-containing protein 14B OS=Homo sapiens GN=ABHD14B PE=1 SV=1;>tr|B4DQI4|B4DQI4_HUMAN Alpha/bet	580920000	469250000	495850000	474190000	459070000	476250000	209090000	308130000	216200000	239440000	495856000	289822000	0.00198271	0.584488	-0.774754
P21912;A0A087WWT1;A0A087WXX8	P21912;A0A087WWT1;A0A087WXX8	Succinate dehydrogenase [ubiquinone] iron-sulfur subunit, mitochondrial	SDHB	>sp|P21912|SDHB_HUMAN Succinate dehydrogenase [ubiquinone] iron-sulfur subunit, mitochondrial OS=Homo sapiens GN=SDHB PE=1 SV=3;>tr|A0A087WWT1|A0A087WWT1_HUMAN Succinate dehydrogenase [ubiquinone] iron-sulfur subunit, mitochondrial (Fragment) OS=Homo sapie	232120000	856930000	324540000	395480000	357380000	84728000	344949	344949	344949	344949	433290000	1.72216e+07	0.0243355	0.039746	-4.65305
P25786;P25786-2;F5GX11;B4DEV8;F5H112	P25786;P25786-2;F5GX11;B4DEV8	Proteasome subunit alpha type-1;Proteasome subunit alpha type	PSMA1	>sp|P25786|PSA1_HUMAN Proteasome subunit alpha type-1 OS=Homo sapiens GN=PSMA1 PE=1 SV=1;>sp|P25786-2|PSA1_HUMAN Isoform Long of Proteasome subunit alpha type-1 OS=Homo sapiens GN=PSMA1;>tr|F5GX11|F5GX11_HUMAN Proteasome subunit alpha type-1 OS=Homo sapien	136810000	161290000	150280000	173670000	157100000	331040000	201900000	194410000	272730000	262840000	155830000	252584000	0.0254793	1.62089	0.69679
Q13162;H7C3T4;A6NG45;A6NJJ0	Q13162;H7C3T4	Peroxiredoxin-4	PRDX4	>sp|Q13162|PRDX4_HUMAN Peroxiredoxin-4 OS=Homo sapiens GN=PRDX4 PE=1 SV=1;>tr|H7C3T4|H7C3T4_HUMAN Peroxiredoxin-4 (Fragment) OS=Homo sapiens GN=PRDX4 PE=1 SV=1	344949	344949	344949	344949	344949	137220000	344949	85855000	136660000	120750000	344949	9.6166e+07	0.0203438	278.783	8.123
P23786	P23786	Carnitine O-palmitoyltransferase 2, mitochondrial	CPT2	>sp|P23786|CPT2_HUMAN Carnitine O-palmitoyltransferase 2, mitochondrial OS=Homo sapiens GN=CPT2 PE=1 SV=2	173760000	299450000	116120000	161420000	103220000	93969000	344949	28334000	344949	344949	170794000	2.46676e+07	0.0231447	0.144429	-2.79157
C9J8S3;P51149;C9J4V0;C9IZZ0;C9J4S4;C9J592;C9J7D1	C9J8S3;P51149;C9J4V0;C9IZZ0	Ras-related protein Rab-7a	RAB7A	>tr|C9J8S3|C9J8S3_HUMAN Ras-related protein Rab-7a OS=Homo sapiens GN=RAB7A PE=1 SV=1;>sp|P51149|RAB7A_HUMAN Ras-related protein Rab-7a OS=Homo sapiens GN=RAB7A PE=1 SV=1;>tr|C9J4V0|C9J4V0_HUMAN Ras-related protein Rab-7a OS=Homo sapiens GN=RAB7A PE=1 SV=1	344949	109680000	176670000	133400000	128210000	344949	344949	344949	344949	344949	1.09661e+08	344949	0.0206228	0.00314559	-8.31245
P07919	P07919	Cytochrome b-c1 complex subunit 6, mitochondrial	UQCRH	>sp|P07919|QCR6_HUMAN Cytochrome b-c1 complex subunit 6, mitochondrial OS=Homo sapiens GN=UQCRH PE=1 SV=2	344949	120450000	132010000	143400000	191770000	344949	344949	344949	344949	344949	1.17595e+08	344949	0.0209148	0.00293336	-8.41323
P43686-2;P43686	P43686-2;P43686	26S protease regulatory subunit 6B	PSMC4	>sp|P43686-2|PRS6B_HUMAN Isoform 2 of 26S protease regulatory subunit 6B OS=Homo sapiens GN=PSMC4;>sp|P43686|PRS6B_HUMAN 26S protease regulatory subunit 6B OS=Homo sapiens GN=PSMC4 PE=1 SV=2	344949	344949	344949	344949	344949	19282000	344949	13803000	23377000	17684000	344949	1.48982e+07	0.0211026	43.1895	5.43261
E7ENL6;P12111-4;P12111-2;P12111;P12111-3;P12111-5;C9JNG9	E7ENL6;P12111-4;P12111-2;P12111;P12111-3;P12111-5	Collagen alpha-3(VI) chain	COL6A3	>tr|E7ENL6|E7ENL6_HUMAN Collagen alpha-3(VI) chain OS=Homo sapiens GN=COL6A3 PE=4 SV=2;>sp|P12111-4|CO6A3_HUMAN Isoform 4 of Collagen alpha-3(VI) chain OS=Homo sapiens GN=COL6A3;>sp|P12111-2|CO6A3_HUMAN Isoform 2 of Collagen alpha-3(VI) chain OS=Homo sapie	354440000	49911000	249430000	29417000	204450000	72382000	3657200000	3083300000	4124200000	3089600000	177529600	2805336400	0.0263527	15.8021	3.98204
Q96HD9;E9PRA7	Q96HD9	N-acyl-aromatic-L-amino acid amidohydrolase (carboxylate-forming)	ACY3	>sp|Q96HD9|ACY3_HUMAN N-acyl-aromatic-L-amino acid amidohydrolase (carboxylate-forming) OS=Homo sapiens GN=ACY3 PE=1 SV=1	107450000	84069000	74143000	87751000	69781000	86000000	344949	344949	344949	344949	84638800	1.7476e+07	0.00482395	0.206477	-2.27595
O15230;O15230-2;A0A075B783	O15230	Laminin subunit alpha-5	LAMA5	>sp|O15230|LAMA5_HUMAN Laminin subunit alpha-5 OS=Homo sapiens GN=LAMA5 PE=1 SV=8	344949	46453000	72605000	344949	141320000	46380000	406630000	411200000	456730000	385860000	5.22136e+07	341360000	0.0141278	6.53776	2.7088
P62805	P62805	Histone H4	HIST1H4A	>sp|P62805|H4_HUMAN Histone H4 OS=Homo sapiens GN=HIST1H4A PE=1 SV=2	344949	186120000	97185000	344949	143320000	515710000	3841600000	4719500000	1960800000	2754700000	8.5463e+07	2758462000	0.0192173	32.2767	5.01242
P49189;P49189-2	P49189;P49189-2	4-trimethylaminobutyraldehyde dehydrogenase	ALDH9A1	>sp|P49189|AL9A1_HUMAN 4-trimethylaminobutyraldehyde dehydrogenase OS=Homo sapiens GN=ALDH9A1 PE=1 SV=3;>sp|P49189-2|AL9A1_HUMAN Isoform 2 of 4-trimethylaminobutyraldehyde dehydrogenase OS=Homo sapiens GN=ALDH9A1	1011600000	985000000	879740000	758900000	846400000	562010000	447660000	671390000	520010000	821270000	896328000	604468000	0.032808	0.674383	-0.568361
P35232;C9JW96;E9PCW0;C9JZ20;E7ESE2;P35232-2;D6RBK0	P35232;C9JW96;E9PCW0;C9JZ20;E7ESE2	Prohibitin	PHB	>sp|P35232|PHB_HUMAN Prohibitin OS=Homo sapiens GN=PHB PE=1 SV=1;>tr|C9JW96|C9JW96_HUMAN Prohibitin (Fragment) OS=Homo sapiens GN=PHB PE=1 SV=2;>tr|E9PCW0|E9PCW0_HUMAN Prohibitin (Fragment) OS=Homo sapiens GN=PHB PE=1 SV=2;>tr|C9JZ20|C9JZ20_HUMAN Prohibiti	728750000	419750000	571700000	690770000	647520000	480900000	316650000	374110000	310530000	419910000	611698000	380420000	0.00665746	0.621908	-0.685226
P17174;P17174-2	P17174;P17174-2	Aspartate aminotransferase, cytoplasmic	GOT1	>sp|P17174|AATC_HUMAN Aspartate aminotransferase, cytoplasmic OS=Homo sapiens GN=GOT1 PE=1 SV=3;>sp|P17174-2|AATC_HUMAN Isoform 2 of Aspartate aminotransferase, cytoplasmic OS=Homo sapiens GN=GOT1	1229700000	948090000	1144200000	843050000	827610000	783780000	575280000	592850000	685550000	718440000	998530000	671180000	0.0179222	0.672168	-0.573106
Q9UHD8;Q9UHD8-7;Q9UHD8-2;Q9UHD8-5;Q9UHD8-3;Q9UHD8-4;Q9UHD8-9;Q9UHD8-8;K7EL40;K7EK18;K7EJ51;K7ER52;K7EIE4;K7EQD7;K7ER34;K7EJZ2;K7ELJ9;K7ENL0;K7ER14;K7EIR4;K7EKN4;K7EN52;K7ENQ5;K7EJL9	Q9UHD8;Q9UHD8-7;Q9UHD8-2;Q9UHD8-5;Q9UHD8-3;Q9UHD8-4;Q9UHD8-9;Q9UHD8-8	Septin-9	42256	>sp|Q9UHD8|SEPT9_HUMAN Septin-9 OS=Homo sapiens GN=SEPT9 PE=1 SV=2;>sp|Q9UHD8-7|SEPT9_HUMAN Isoform 7 of Septin-9 OS=Homo sapiens GN=SEPT9;>sp|Q9UHD8-2|SEPT9_HUMAN Isoform 2 of Septin-9 OS=Homo sapiens GN=SEPT9;>sp|Q9UHD8-5|SEPT9_HUMAN Isoform 5 of Septin-	344949	344949	344949	344949	344949	273540000	79904000	89455000	224510000	82960000	344949	150073800	0.0220135	435.061	8.76507
P22626;A0A087WUI2	P22626;A0A087WUI2	Heterogeneous nuclear ribonucleoproteins A2/B1	HNRNPA2B1	>sp|P22626|ROA2_HUMAN Heterogeneous nuclear ribonucleoproteins A2/B1 OS=Homo sapiens GN=HNRNPA2B1 PE=1 SV=2;>tr|A0A087WUI2|A0A087WUI2_HUMAN Heterogeneous nuclear ribonucleoproteins A2/B1 OS=Homo sapiens GN=HNRNPA2B1 PE=1 SV=1	812320000	984750000	628940000	916360000	815830000	1181100000	1019200000	1069000000	1026800000	1077800000	831640000	1074780000	0.0331684	1.29236	0.37001
I3L1P8;Q02978;Q02978-2	I3L1P8;Q02978;Q02978-2	Mitochondrial 2-oxoglutarate/malate carrier protein	SLC25A11	>tr|I3L1P8|I3L1P8_HUMAN Mitochondrial 2-oxoglutarate/malate carrier protein (Fragment) OS=Homo sapiens GN=SLC25A11 PE=1 SV=1;>sp|Q02978|M2OM_HUMAN Mitochondrial 2-oxoglutarate/malate carrier protein OS=Homo sapiens GN=SLC25A11 PE=1 SV=3;>sp|Q02978-2|M2OM_H	112540000	183460000	160510000	191410000	144710000	127070000	344949	97043000	344949	344949	158526000	4.50296e+07	0.0442784	0.284052	-1.81577
Q9HAT2-2;Q9HAT2	Q9HAT2-2;Q9HAT2	Sialate O-acetylesterase	SIAE	>sp|Q9HAT2-2|SIAE_HUMAN Isoform 2 of Sialate O-acetylesterase OS=Homo sapiens GN=SIAE;>sp|Q9HAT2|SIAE_HUMAN Sialate O-acetylesterase OS=Homo sapiens GN=SIAE PE=1 SV=1	344949	102080000	70596000	65203000	63222000	344949	344949	344949	344949	344949	6.02892e+07	344949	0.0223221	0.00572157	-7.44937
O95168-2;O95168;F2Z3P9;C9JXQ9	O95168-2;O95168;F2Z3P9;C9JXQ9	NADH dehydrogenase [ubiquinone] 1 beta subcomplex subunit 4	NDUFB4	>sp|O95168-2|NDUB4_HUMAN Isoform 2 of NADH dehydrogenase [ubiquinone] 1 beta subcomplex subunit 4 OS=Homo sapiens GN=NDUFB4;>sp|O95168|NDUB4_HUMAN NADH dehydrogenase [ubiquinone] 1 beta subcomplex subunit 4 OS=Homo sapiens GN=NDUFB4 PE=1 SV=3;>tr|F2Z3P9|F2	206730000	134990000	344949	131290000	134290000	344949	344949	344949	344949	344949	1.21529e+08	344949	0.0223106	0.00283841	-8.4607
O60763;O60763-2	O60763;O60763-2	General vesicular transport factor p115	USO1	>sp|O60763|USO1_HUMAN General vesicular transport factor p115 OS=Homo sapiens GN=USO1 PE=1 SV=2;>sp|O60763-2|USO1_HUMAN Isoform 2 of General vesicular transport factor p115 OS=Homo sapiens GN=USO1	344949	344949	344949	344949	344949	29091000	344949	39625000	24136000	40635000	344949	2.67664e+07	0.0224471	77.5952	6.2779
P19827;P19827-2;P19827-3;F8WAS2;H7C0N0;CON__Q0VCM5;H7C5I0	P19827;P19827-2;P19827-3	Inter-alpha-trypsin inhibitor heavy chain H1	ITIH1	>sp|P19827|ITIH1_HUMAN Inter-alpha-trypsin inhibitor heavy chain H1 OS=Homo sapiens GN=ITIH1 PE=1 SV=3;>sp|P19827-2|ITIH1_HUMAN Isoform 2 of Inter-alpha-trypsin inhibitor heavy chain H1 OS=Homo sapiens GN=ITIH1;>sp|P19827-3|ITIH1_HUMAN Isoform 3 of Inter-a	344949	107130000	344949	69258000	344949	62022000	227470000	202950000	339230000	253870000	3.54846e+07	217108400	0.0102433	6.11839	2.61315
E9PPW7;O00217;E9PKH6;E9PN51;F8W9K7	E9PPW7;O00217;E9PKH6	NADH dehydrogenase [ubiquinone] iron-sulfur protein 8, mitochondrial	NDUFS8	>tr|E9PPW7|E9PPW7_HUMAN NADH dehydrogenase [ubiquinone] iron-sulfur protein 8, mitochondrial (Fragment) OS=Homo sapiens GN=NDUFS8 PE=1 SV=1;>sp|O00217|NDUS8_HUMAN NADH dehydrogenase [ubiquinone] iron-sulfur protein 8, mitochondrial OS=Homo sapiens GN=NDUFS	344949	77267000	142870000	138110000	132490000	344949	344949	344949	344949	344949	9.82164e+07	344949	0.0227475	0.00351213	-8.15344
P84090;G3V279	P84090;G3V279	Enhancer of rudimentary homolog	ERH	>sp|P84090|ERH_HUMAN Enhancer of rudimentary homolog OS=Homo sapiens GN=ERH PE=1 SV=1;>tr|G3V279|G3V279_HUMAN Enhancer of rudimentary homolog OS=Homo sapiens GN=ERH PE=1 SV=1	119550000	101360000	97901000	100640000	147090000	152010000	188330000	158240000	237890000	267220000	113308200	200738000	0.0102294	1.77161	0.825061
B9A067;Q16891-2;Q16891-4;Q16891;Q16891-3;C9J406;H7C463;A0A087WYS0;D6RAW4	B9A067;Q16891-2;Q16891-4;Q16891;Q16891-3;C9J406;H7C463	MICOS complex subunit MIC60	IMMT	>tr|B9A067|B9A067_HUMAN MICOS complex subunit MIC60 OS=Homo sapiens GN=IMMT PE=1 SV=2;>sp|Q16891-2|MIC60_HUMAN Isoform 2 of MICOS complex subunit MIC60 OS=Homo sapiens GN=IMMT;>sp|Q16891-4|MIC60_HUMAN Isoform 4 of MICOS complex subunit MIC60 OS=Homo sapien	277000000	477350000	521220000	506880000	497060000	441530000	52695000	63997000	344949	83419000	455902000	1.28397e+08	0.0575913	0.281633	-1.82811
Q01469;I6L8B7;A8MUU1	Q01469;I6L8B7	Fatty acid-binding protein, epidermal	FABP5	>sp|Q01469|FABP5_HUMAN Fatty acid-binding protein, epidermal OS=Homo sapiens GN=FABP5 PE=1 SV=3;>tr|I6L8B7|I6L8B7_HUMAN Fatty acid-binding protein, epidermal OS=Homo sapiens GN=FABP5 PE=1 SV=1	344949	344949	344949	344949	344949	147360000	344949	200240000	117070000	208550000	344949	1.34713e+08	0.0232956	390.53	8.60929
P04406;P04406-2;E7EUT5;O14556	P04406;P04406-2;E7EUT5	Glyceraldehyde-3-phosphate dehydrogenase	GAPDH	>sp|P04406|G3P_HUMAN Glyceraldehyde-3-phosphate dehydrogenase OS=Homo sapiens GN=GAPDH PE=1 SV=3;>sp|P04406-2|G3P_HUMAN Isoform 2 of Glyceraldehyde-3-phosphate dehydrogenase OS=Homo sapiens GN=GAPDH;>tr|E7EUT5|E7EUT5_HUMAN Glyceraldehyde-3-phosphate dehydr	13122000000	9875500000	12359000000	9876500000	11113000000	39316000000	22295000000	16891000000	26402000000	21086000000	11269200000	25198000000	0.0184894	2.23601	1.16092
P52566;H0YGX7;F5H6Q0;F5H3P3;F5H2R5	P52566;H0YGX7;F5H6Q0;F5H3P3;F5H2R5	Rho GDP-dissociation inhibitor 2	ARHGDIB	>sp|P52566|GDIR2_HUMAN Rho GDP-dissociation inhibitor 2 OS=Homo sapiens GN=ARHGDIB PE=1 SV=3;>tr|H0YGX7|H0YGX7_HUMAN Rho GDP-dissociation inhibitor 2 (Fragment) OS=Homo sapiens GN=ARHGDIB PE=1 SV=1;>tr|F5H6Q0|F5H6Q0_HUMAN Rho GDP-dissociation inhibitor 2 (	344949	344949	344949	344949	344949	344949	379540000	294140000	216000000	236290000	344949	2.25263e+08	0.0233547	653.033	9.35101
Q00325-2;Q00325;F8VVM2;F8VWQ0;F8VZL5;F8VWR4	Q00325-2;Q00325;F8VVM2	Phosphate carrier protein, mitochondrial	SLC25A3	>sp|Q00325-2|MPCP_HUMAN Isoform B of Phosphate carrier protein, mitochondrial OS=Homo sapiens GN=SLC25A3;>sp|Q00325|MPCP_HUMAN Phosphate carrier protein, mitochondrial OS=Homo sapiens GN=SLC25A3 PE=1 SV=2;>tr|F8VVM2|F8VVM2_HUMAN Phosphate carrier protein,	565220000	708190000	495750000	391150000	525460000	495070000	119890000	229840000	89588000	149380000	537154000	216753600	0.0188048	0.403522	-1.30928
P15121;E9PCX2;E9PEF9;C9JRZ8-2;C9JRZ8	P15121;E9PCX2	Aldose reductase	AKR1B1	>sp|P15121|ALDR_HUMAN Aldose reductase OS=Homo sapiens GN=AKR1B1 PE=1 SV=3;>tr|E9PCX2|E9PCX2_HUMAN Aldose reductase OS=Homo sapiens GN=AKR1B1 PE=1 SV=1	344949	144490000	344949	39522000	14613000	2818700000	1402300000	781480000	1457800000	635730000	3.9863e+07	1419202000	0.0238041	35.602	5.15389
A0A087X0S5;P12109	A0A087X0S5;P12109	Collagen alpha-1(VI) chain	COL6A1	>tr|A0A087X0S5|A0A087X0S5_HUMAN Collagen alpha-1(VI) chain OS=Homo sapiens GN=COL6A1 PE=1 SV=1;>sp|P12109|CO6A1_HUMAN Collagen alpha-1(VI) chain OS=Homo sapiens GN=COL6A1 PE=1 SV=3	98663000	344949	152530000	55450000	164500000	45687000	1050100000	850950000	1226700000	994040000	9.42976e+07	833495400	0.0261587	8.83899	3.14388
P62879;C9JIS1;C9JXA5;C9JZN1;E7EP32;P62879-2;Q9HAV0;C9JD14;H7C5J5	P62879;C9JIS1;C9JXA5;C9JZN1;E7EP32	Guanine nucleotide-binding protein G(I)/G(S)/G(T) subunit beta-2	GNB2	>sp|P62879|GBB2_HUMAN Guanine nucleotide-binding protein G(I)/G(S)/G(T) subunit beta-2 OS=Homo sapiens GN=GNB2 PE=1 SV=3;>tr|C9JIS1|C9JIS1_HUMAN Guanine nucleotide-binding protein G(I)/G(S)/G(T) subunit beta-2 (Fragment) OS=Homo sapiens GN=GNB2 PE=1 SV=1;>	107040000	125620000	103880000	107240000	110500000	178380000	157970000	123250000	147020000	132370000	110856000	147798000	0.0168013	1.33324	0.41494
P11047;R4GNC7;Q5JTC4;Q9Y6N6	P11047	Laminin subunit gamma-1	LAMC1	>sp|P11047|LAMC1_HUMAN Laminin subunit gamma-1 OS=Homo sapiens GN=LAMC1 PE=1 SV=3	344949	344949	344949	10157000	56879000	23108000	709250000	576250000	360920000	465090000	1.36142e+07	426923600	0.0236842	31.3588	4.9708
P31639;P31639-2	P31639;P31639-2	Sodium/glucose cotransporter 2	SLC5A2	>sp|P31639|SC5A2_HUMAN Sodium/glucose cotransporter 2 OS=Homo sapiens GN=SLC5A2 PE=1 SV=1;>sp|P31639-2|SC5A2_HUMAN Isoform 2 of Sodium/glucose cotransporter 2 OS=Homo sapiens GN=SLC5A2	344949	70564000	47117000	50086000	37085000	344949	344949	344949	344949	344949	4.10394e+07	344949	0.0242912	0.00840532	-6.89448
P17931;G3V3R6	P17931;G3V3R6	Galectin-3;Galectin	LGALS3	>sp|P17931|LEG3_HUMAN Galectin-3 OS=Homo sapiens GN=LGALS3 PE=1 SV=5;>tr|G3V3R6|G3V3R6_HUMAN Galectin OS=Homo sapiens GN=LGALS3 PE=1 SV=1	344949	344949	132410000	344949	344949	769110000	326500000	562050000	157880000	291110000	2.6758e+07	421330000	0.0187081	15.746	3.97691
P07237;H7BZ94;F5H8J2;H0Y3Z3;I3L398;I3L312;I3L4M2;I3L0S0;I3NI03;I3L3U6;I3L3P5;I3L514;I3L1Y5	P07237;H7BZ94;F5H8J2;H0Y3Z3	Protein disulfide-isomerase	P4HB	>sp|P07237|PDIA1_HUMAN Protein disulfide-isomerase OS=Homo sapiens GN=P4HB PE=1 SV=3;>tr|H7BZ94|H7BZ94_HUMAN Protein disulfide-isomerase OS=Homo sapiens GN=P4HB PE=1 SV=2;>tr|F5H8J2|F5H8J2_HUMAN Uncharacterized protein OS=Homo sapiens GN=P4HB PE=1 SV=1;>tr	333530000	491000000	366120000	448470000	451730000	3592600000	1774100000	1905000000	1274700000	1183400000	418170000	1945960000	0.028821	4.65351	2.21832
P62942;A0A087WZM5;Q5W0X3;Q1JUQ3;Q1JUQ5;A0A087WTS4;A0A087WV48;Q5VVH2	P62942;A0A087WZM5;Q5W0X3	Peptidyl-prolyl cis-trans isomerase FKBP1A;Peptidyl-prolyl cis-trans isomerase	FKBP1A	>sp|P62942|FKB1A_HUMAN Peptidyl-prolyl cis-trans isomerase FKBP1A OS=Homo sapiens GN=FKBP1A PE=1 SV=2;>tr|A0A087WZM5|A0A087WZM5_HUMAN Peptidyl-prolyl cis-trans isomerase OS=Homo sapiens GN=FKBP1A PE=1 SV=1;>tr|Q5W0X3|Q5W0X3_HUMAN Peptidyl-prolyl cis-trans	344949	92302000	344949	64145000	69294000	218720000	172840000	211510000	93097000	101190000	4.52862e+07	159471400	0.0533729	3.52141	1.81615
P18859;P18859-2;A8MUH2	P18859;P18859-2;A8MUH2	ATP synthase-coupling factor 6, mitochondrial	ATP5J	>sp|P18859|ATP5J_HUMAN ATP synthase-coupling factor 6, mitochondrial OS=Homo sapiens GN=ATP5J PE=1 SV=1;>sp|P18859-2|ATP5J_HUMAN Isoform 2 of ATP synthase-coupling factor 6, mitochondrial OS=Homo sapiens GN=ATP5J;>tr|A8MUH2|A8MUH2_HUMAN ATP synthase-coupli	246920000	637140000	290730000	232950000	226230000	159740000	344949	344949	344949	344949	326794000	3.2224e+07	0.0326723	0.0986063	-3.34218
P12236;I7HJJ0	P12236;I7HJJ0	ADP/ATP translocase 3;ADP/ATP translocase 3, N-terminally processed	SLC25A6	>sp|P12236|ADT3_HUMAN ADP/ATP translocase 3 OS=Homo sapiens GN=SLC25A6 PE=1 SV=4;>tr|I7HJJ0|I7HJJ0_HUMAN ADP/ATP translocase 3 (Fragment) OS=Homo sapiens GN=SLC25A6 PE=1 SV=1	550570000	1634900000	980410000	741270000	1014100000	531790000	344949	465400000	99970000	148270000	984250000	2.49155e+08	0.049721	0.253142	-1.98198
Q9Y2J2-4;A0A0A0MRA8;Q9Y2J2-2;Q9Y2J2;B2RB02;Q9Y2J2-3;J3KT37;J3QS83;P11171-7	Q9Y2J2-4;A0A0A0MRA8;Q9Y2J2-2;Q9Y2J2;B2RB02;Q9Y2J2-3	Band 4.1-like protein 3;Band 4.1-like protein 3, N-terminally processed	EPB41L3	>sp|Q9Y2J2-4|E41L3_HUMAN Isoform 4 of Band 4.1-like protein 3 OS=Homo sapiens GN=EPB41L3;>tr|A0A0A0MRA8|A0A0A0MRA8_HUMAN Band 4.1-like protein 3 OS=Homo sapiens GN=EPB41L3 PE=4 SV=1;>sp|Q9Y2J2-2|E41L3_HUMAN Isoform 2 of Band 4.1-like protein 3 OS=Homo sapi	344949	43504000	87341000	88259000	67340000	344949	344949	344949	344949	344949	5.73578e+07	344949	0.0255602	0.00601399	-7.37746
Q5SSJ5;B0QZK4;X6RGJ2;Q5SSJ5-2;Q5SWC8;B0QZK9;B0QZK8;Q5SSJ5-5;Q5SSJ5-3	Q5SSJ5;B0QZK4;X6RGJ2;Q5SSJ5-2;Q5SWC8	Heterochromatin protein 1-binding protein 3	HP1BP3	>sp|Q5SSJ5|HP1B3_HUMAN Heterochromatin protein 1-binding protein 3 OS=Homo sapiens GN=HP1BP3 PE=1 SV=1;>tr|B0QZK4|B0QZK4_HUMAN Heterochromatin protein 1-binding protein 3 (Fragment) OS=Homo sapiens GN=HP1BP3 PE=1 SV=1;>tr|X6RGJ2|X6RGJ2_HUMAN Heterochromati	344949	17513000	344949	26908000	344949	18120000	65833000	34008000	67070000	49712000	9.09117e+06	46948600	0.00280918	5.1642	2.36854
P40261;F5H0R4	P40261	Nicotinamide N-methyltransferase	NNMT	>sp|P40261|NNMT_HUMAN Nicotinamide N-methyltransferase OS=Homo sapiens GN=NNMT PE=1 SV=1	344949	344949	344949	344949	344949	647360000	438770000	365080000	94400000	167420000	344949	342606000	0.0256562	993.208	9.95595
P31153;P31153-2;Q00266	P31153;P31153-2	S-adenosylmethionine synthase isoform type-2	MAT2A	>sp|P31153|METK2_HUMAN S-adenosylmethionine synthase isoform type-2 OS=Homo sapiens GN=MAT2A PE=1 SV=1;>sp|P31153-2|METK2_HUMAN Isoform 2 of S-adenosylmethionine synthase isoform type-2 OS=Homo sapiens GN=MAT2A	91689000	107440000	100950000	202120000	130960000	193660000	187760000	261280000	208480000	305920000	126631800	231420000	0.0257276	1.8275	0.869874
Q13113	Q13113	PDZK1-interacting protein 1	PDZK1IP1	>sp|Q13113|PDZ1I_HUMAN PDZK1-interacting protein 1 OS=Homo sapiens GN=PDZK1IP1 PE=1 SV=1	344949	109430000	221060000	244980000	238750000	344949	344949	344949	344949	344949	1.62913e+08	344949	0.0267481	0.00211738	-8.8835
P00441;H7BYH4	P00441;H7BYH4	Superoxide dismutase [Cu-Zn]	SOD1	>sp|P00441|SODC_HUMAN Superoxide dismutase [Cu-Zn] OS=Homo sapiens GN=SOD1 PE=1 SV=2;>tr|H7BYH4|H7BYH4_HUMAN Superoxide dismutase [Cu-Zn] OS=Homo sapiens GN=SOD1 PE=1 SV=1	3896000000	4903600000	3975000000	4017100000	2636900000	2869300000	1354500000	2197400000	2307400000	2887500000	3885720000	2323220000	0.0642153	0.597887	-0.742056
Q13151	Q13151	Heterogeneous nuclear ribonucleoprotein A0	HNRNPA0	>sp|Q13151|ROA0_HUMAN Heterogeneous nuclear ribonucleoprotein A0 OS=Homo sapiens GN=HNRNPA0 PE=1 SV=1	344949	344949	344949	344949	344949	344949	35685000	58543000	29290000	37145000	344949	3.22016e+07	0.0272281	93.3517	6.54461
P13639;K7EJ74;K7EP67	P13639	Elongation factor 2	EEF2	>sp|P13639|EF2_HUMAN Elongation factor 2 OS=Homo sapiens GN=EEF2 PE=1 SV=4	537580000	580370000	520220000	443890000	472290000	1029800000	618090000	751700000	718670000	699680000	510870000	763588000	0.0252346	1.49468	0.579838
O75306-2;O75306	O75306-2;O75306	NADH dehydrogenase [ubiquinone] iron-sulfur protein 2, mitochondrial	NDUFS2	>sp|O75306-2|NDUS2_HUMAN Isoform 2 of NADH dehydrogenase [ubiquinone] iron-sulfur protein 2, mitochondrial OS=Homo sapiens GN=NDUFS2;>sp|O75306|NDUS2_HUMAN NADH dehydrogenase [ubiquinone] iron-sulfur protein 2, mitochondrial OS=Homo sapiens GN=NDUFS2 PE=1	180080000	195790000	103750000	111710000	344949	344949	344949	344949	344949	344949	1.18335e+08	344949	0.0271073	0.00291502	-8.42228
J3QTS8;Q15661;P20231;A0A087WUI4;A0A087X1U0;Q15661-2;Q9BZJ3;Q9BZJ3-2	J3QTS8;Q15661;P20231;A0A087WUI4;A0A087X1U0;Q15661-2	Tryptase alpha/beta-1;Tryptase beta-2	TPSAB1;TPSB2	>tr|J3QTS8|J3QTS8_HUMAN Tryptase alpha/beta-1 OS=Homo sapiens GN=TPSAB1 PE=3 SV=1;>sp|Q15661|TRYB1_HUMAN Tryptase alpha/beta-1 OS=Homo sapiens GN=TPSAB1 PE=1 SV=1;>sp|P20231|TRYB2_HUMAN Tryptase beta-2 OS=Homo sapiens GN=TPSB2 PE=1 SV=2;>tr|A0A087WUI4|A0A0	344949	344949	344949	344949	344949	344949	272800000	481730000	346450000	568590000	344949	3.33983e+08	0.0271659	968.21	9.91918
P63313;CON__P21752	P63313	Thymosin beta-10	TMSB10	>sp|P63313|TYB10_HUMAN Thymosin beta-10 OS=Homo sapiens GN=TMSB10 PE=1 SV=2	344949	344949	344949	154500000	209700000	269660000	787080000	918060000	384500000	344800000	7.3047e+07	540820000	0.0429388	7.40373	2.88825
P23284	P23284	Peptidyl-prolyl cis-trans isomerase B	PPIB	>sp|P23284|PPIB_HUMAN Peptidyl-prolyl cis-trans isomerase B OS=Homo sapiens GN=PPIB PE=1 SV=2	555370000	472770000	548390000	583720000	510960000	1157500000	729340000	874530000	706320000	706480000	534242000	834834000	0.0219251	1.56265	0.643996
Q14974;Q14974-2;J3QR48;J3KTM9;J3QKQ5	Q14974;Q14974-2	Importin subunit beta-1	KPNB1	>sp|Q14974|IMB1_HUMAN Importin subunit beta-1 OS=Homo sapiens GN=KPNB1 PE=1 SV=2;>sp|Q14974-2|IMB1_HUMAN Isoform 2 of Importin subunit beta-1 OS=Homo sapiens GN=KPNB1	38553000	344949	62934000	34158000	56682000	118730000	62955000	94330000	75551000	86160000	3.85344e+07	87545200	0.00738363	2.27187	1.18388
P62081;B5MCP9	P62081;B5MCP9	40S ribosomal protein S7	RPS7	>sp|P62081|RS7_HUMAN 40S ribosomal protein S7 OS=Homo sapiens GN=RPS7 PE=1 SV=1;>tr|B5MCP9|B5MCP9_HUMAN 40S ribosomal protein S7 OS=Homo sapiens GN=RPS7 PE=1 SV=1	344949	344949	344949	344949	344949	151470000	344949	69232000	94892000	108810000	344949	8.49498e+07	0.0276715	246.268	7.94408
P61970;H3BRV9	P61970;H3BRV9	Nuclear transport factor 2	NUTF2	>sp|P61970|NTF2_HUMAN Nuclear transport factor 2 OS=Homo sapiens GN=NUTF2 PE=1 SV=1;>tr|H3BRV9|H3BRV9_HUMAN Nuclear transport factor 2 (Fragment) OS=Homo sapiens GN=NUTF2 PE=1 SV=1	80083000	99624000	344949	344949	344949	149670000	98583000	95339000	129640000	118570000	3.61484e+07	118360400	0.0239452	3.27429	1.71118
G3V5Z7;P60900;G3V295;G3V3I1;P60900-2;G3V3U4;P60900-3;G3V4S5;G3V2S7;H0YJC4	G3V5Z7;P60900;G3V295;G3V3I1;P60900-2;G3V3U4	Proteasome subunit alpha type;Proteasome subunit alpha type-6	PSMA6	>tr|G3V5Z7|G3V5Z7_HUMAN Proteasome subunit alpha type OS=Homo sapiens GN=PSMA6 PE=1 SV=1;>sp|P60900|PSA6_HUMAN Proteasome subunit alpha type-6 OS=Homo sapiens GN=PSMA6 PE=1 SV=1;>tr|G3V295|G3V295_HUMAN Proteasome subunit alpha type OS=Homo sapiens GN=PSMA6	344949	201050000	344949	61132000	344949	495700000	150040000	250360000	305460000	235620000	5.26434e+07	287436000	0.053423	5.46006	2.44892
P09960;P09960-4;P09960-2;P09960-3;B4DEH5	P09960;P09960-4;P09960-2;P09960-3	Leukotriene A-4 hydrolase	LTA4H	>sp|P09960|LKHA4_HUMAN Leukotriene A-4 hydrolase OS=Homo sapiens GN=LTA4H PE=1 SV=2;>sp|P09960-4|LKHA4_HUMAN Isoform 4 of Leukotriene A-4 hydrolase OS=Homo sapiens GN=LTA4H;>sp|P09960-2|LKHA4_HUMAN Isoform 2 of Leukotriene A-4 hydrolase OS=Homo sapiens GN=	53263000	107250000	38352000	115180000	160550000	337110000	175560000	472640000	221110000	568190000	94919000	354922000	0.0259219	3.73921	1.90273
P61313;E7EQV9;E7EX53;E7ENU7;P61313-2;E7ERA2	P61313;E7EQV9;E7EX53;E7ENU7;P61313-2	60S ribosomal protein L15;Ribosomal protein L15	RPL15	>sp|P61313|RL15_HUMAN 60S ribosomal protein L15 OS=Homo sapiens GN=RPL15 PE=1 SV=2;>tr|E7EQV9|E7EQV9_HUMAN Ribosomal protein L15 (Fragment) OS=Homo sapiens GN=RPL15 PE=1 SV=1;>tr|E7EX53|E7EX53_HUMAN Ribosomal protein L15 (Fragment) OS=Homo sapiens GN=RPL15	344949	344949	344949	344949	344949	25995000	344949	34067000	45039000	20691000	344949	2.52274e+07	0.0288738	73.1337	6.19246
P13797;F8W8D8;A0A0A0MSQ0;P13797-3;P13797-2;U3KQI3;H7C4N2;F2Z2Z9	P13797;F8W8D8;A0A0A0MSQ0;P13797-3;P13797-2	Plastin-3	PLS3	>sp|P13797|PLST_HUMAN Plastin-3 OS=Homo sapiens GN=PLS3 PE=1 SV=4;>tr|F8W8D8|F8W8D8_HUMAN Plastin-3 OS=Homo sapiens GN=PLS3 PE=1 SV=1;>tr|A0A0A0MSQ0|A0A0A0MSQ0_HUMAN Plastin-3 OS=Homo sapiens GN=PLS3 PE=4 SV=1;>sp|P13797-3|PLST_HUMAN Isoform 3 of Plastin-3	108460000	164520000	107480000	73481000	121880000	95691000	43597000	50327000	344949	344949	115164200	3.8061e+07	0.0199165	0.330493	-1.59731
Q9BQ69	Q9BQ69	O-acetyl-ADP-ribose deacetylase MACROD1	MACROD1	>sp|Q9BQ69|MACD1_HUMAN O-acetyl-ADP-ribose deacetylase MACROD1 OS=Homo sapiens GN=MACROD1 PE=1 SV=2	344949	206900000	265350000	188840000	174230000	64527000	344949	344949	344949	344949	1.67133e+08	1.31814e+07	0.0532215	0.0788675	-3.66443
P02649;H0Y7L5;E9PEV4;E7ERP7;CON__Q03247	P02649;H0Y7L5;E9PEV4;E7ERP7	Apolipoprotein E	APOE	>sp|P02649|APOE_HUMAN Apolipoprotein E OS=Homo sapiens GN=APOE PE=1 SV=1;>tr|H0Y7L5|H0Y7L5_HUMAN Apolipoprotein E (Fragment) OS=Homo sapiens GN=APOE PE=1 SV=2;>tr|E9PEV4|E9PEV4_HUMAN Apolipoprotein E (Fragment) OS=Homo sapiens GN=APOE PE=1 SV=1;>tr|E7ERP7|	141200000	119500000	208180000	152640000	223330000	112370000	79277000	112000000	88979000	103400000	168970000	99205200	0.0148926	0.587117	-0.768279
Q9UI17;Q8TCC6;Q9UI17-2;E5RG50;E5RK15	Q9UI17;Q8TCC6;Q9UI17-2	Dimethylglycine dehydrogenase, mitochondrial	DMGDH	>sp|Q9UI17|M2GD_HUMAN Dimethylglycine dehydrogenase, mitochondrial OS=Homo sapiens GN=DMGDH PE=1 SV=2;>tr|Q8TCC6|Q8TCC6_HUMAN DMGDH protein (Fragment) OS=Homo sapiens GN=DMGDH PE=2 SV=1;>sp|Q9UI17-2|M2GD_HUMAN Isoform 2 of Dimethylglycine dehydrogenase, mi	1368300000	687430000	448330000	1256200000	433780000	458300000	344949	57493000	344949	75766000	838808000	1.1845e+08	0.0127382	0.141212	-2.82407
D6RGI3;D6RER5;Q9NVA2;Q9NVA2-2;D6RDU5;H0Y961;H0Y9G8;D6RDP1;D6R9Y6;B1AMS2;Q14141-2;Q14141-4;Q9P0V9-3;Q14141	D6RGI3;D6RER5;Q9NVA2;Q9NVA2-2;D6RDU5	Septin-11	42258	>tr|D6RGI3|D6RGI3_HUMAN Septin 11, isoform CRA_b OS=Homo sapiens GN=SEPT11 PE=1 SV=1;>tr|D6RER5|D6RER5_HUMAN Septin-11 OS=Homo sapiens GN=SEPT11 PE=1 SV=1;>sp|Q9NVA2|SEP11_HUMAN Septin-11 OS=Homo sapiens GN=SEPT11 PE=1 SV=3;>sp|Q9NVA2-2|SEP11_HUMAN Isoform	69951000	344949	93768000	344949	103140000	174510000	125170000	92287000	184870000	222850000	5.35098e+07	159937400	0.0244046	2.98894	1.57963
P19338;H7BY16	P19338;H7BY16	Nucleolin	NCL	>sp|P19338|NUCL_HUMAN Nucleolin OS=Homo sapiens GN=NCL PE=1 SV=3;>tr|H7BY16|H7BY16_HUMAN Nucleolin (Fragment) OS=Homo sapiens GN=NCL PE=1 SV=3	88722000	126290000	344949	126100000	90594000	163360000	184000000	220900000	255220000	400000000	8.64102e+07	244696000	0.0285963	2.8318	1.50172
Q9Y2S2;Q9Y2S2-2;A0A087WW38	Q9Y2S2;Q9Y2S2-2	Lambda-crystallin homolog	CRYL1	>sp|Q9Y2S2|CRYL1_HUMAN Lambda-crystallin homolog OS=Homo sapiens GN=CRYL1 PE=1 SV=3;>sp|Q9Y2S2-2|CRYL1_HUMAN Isoform 2 of Lambda-crystallin homolog OS=Homo sapiens GN=CRYL1	680370000	952480000	846410000	725570000	729080000	542940000	559240000	729860000	502880000	550230000	786782000	577030000	0.0131544	0.733405	-0.447318
P14543-2;P14543	P14543-2;P14543	Nidogen-1	NID1	>sp|P14543-2|NID1_HUMAN Isoform 2 of Nidogen-1 OS=Homo sapiens GN=NID1;>sp|P14543|NID1_HUMAN Nidogen-1 OS=Homo sapiens GN=NID1 PE=1 SV=3	77174000	344949	171250000	82103000	230280000	68047000	606470000	834150000	787380000	609390000	1.1223e+08	581087400	0.0238041	5.17763	2.37229
P31949	P31949	Protein S100-A11;Protein S100-A11, N-terminally processed	S100A11	>sp|P31949|S10AB_HUMAN Protein S100-A11 OS=Homo sapiens GN=S100A11 PE=1 SV=2	139570000	182720000	286710000	220490000	252820000	443690000	832650000	969640000	286640000	642120000	216462000	634948000	0.0215929	2.9333	1.55252
Q9Y617;Q9Y617-2	Q9Y617;Q9Y617-2	Phosphoserine aminotransferase	PSAT1	>sp|Q9Y617|SERC_HUMAN Phosphoserine aminotransferase OS=Homo sapiens GN=PSAT1 PE=1 SV=2;>sp|Q9Y617-2|SERC_HUMAN Isoform 2 of Phosphoserine aminotransferase OS=Homo sapiens GN=PSAT1	344949	430590000	280180000	218140000	207600000	344949	344949	344949	344949	344949	2.27371e+08	344949	0.0306425	0.00151712	-9.36445
P00325-2;P00325;P07327;P00326;A0A087WU81;H0Y9N0;A0A087WUC4	P00325-2;P00325;P07327	Alcohol dehydrogenase 1B;Alcohol dehydrogenase 1A	ADH1B;ADH1A	>sp|P00325-2|ADH1B_HUMAN Isoform 2 of Alcohol dehydrogenase 1B OS=Homo sapiens GN=ADH1B;>sp|P00325|ADH1B_HUMAN Alcohol dehydrogenase 1B OS=Homo sapiens GN=ADH1B PE=1 SV=2;>sp|P07327|ADH1A_HUMAN Alcohol dehydrogenase 1A OS=Homo sapiens GN=ADH1A PE=1 SV=2	232010000	226890000	344949	90812000	241280000	344949	344949	344949	344949	344949	1.58267e+08	344949	0.0306683	0.00217953	-8.84177
Q9H0W9;Q9H0W9-2;E9PQS1;A0A087WT99;Q9H0W9-4;E9PPB5;E9PJU8;Q9H0W9-3;E9PIP1;E9PSC3;E9PLC5;E9PLB3;E9PR95	Q9H0W9;Q9H0W9-2;E9PQS1;A0A087WT99;Q9H0W9-4;E9PPB5;E9PJU8;Q9H0W9-3	Ester hydrolase C11orf54	C11orf54	>sp|Q9H0W9|CK054_HUMAN Ester hydrolase C11orf54 OS=Homo sapiens GN=C11orf54 PE=1 SV=1;>sp|Q9H0W9-2|CK054_HUMAN Isoform 2 of Ester hydrolase C11orf54 OS=Homo sapiens GN=C11orf54;>tr|E9PQS1|E9PQS1_HUMAN Ester hydrolase C11orf54 (Fragment) OS=Homo sapiens GN=	1519100000	2288700000	1132500000	1350700000	1601500000	1343900000	572650000	803140000	442550000	638090000	1578500000	760066000	0.0399104	0.481512	-1.05436
P01023;P20742-2;P20742;CON__ENSEMBL:ENSBTAP00000024146;H0YFH1;F8W7L3	P01023	Alpha-2-macroglobulin	A2M	>sp|P01023|A2MG_HUMAN Alpha-2-macroglobulin OS=Homo sapiens GN=A2M PE=1 SV=3	664040000	987090000	315040000	1055800000	295630000	1009900000	1382100000	1858000000	1170200000	1412100000	663520000	1366460000	0.0591179	2.05941	1.04223
Q93099;H7C576;C9JTX9;H7C4R8;H7C5G7	Q93099	Homogentisate 1,2-dioxygenase	HGD	>sp|Q93099|HGD_HUMAN Homogentisate 1,2-dioxygenase OS=Homo sapiens GN=HGD PE=1 SV=2	190740000	481600000	298090000	324020000	213600000	262490000	65087000	344949	344949	344949	301610000	6.57224e+07	0.0475206	0.217905	-2.19823
O95336;M0R261;M0R1L2;M0R0U3	O95336;M0R261	6-phosphogluconolactonase	PGLS	>sp|O95336|6PGL_HUMAN 6-phosphogluconolactonase OS=Homo sapiens GN=PGLS PE=1 SV=2;>tr|M0R261|M0R261_HUMAN 6-phosphogluconolactonase (Fragment) OS=Homo sapiens GN=PGLS PE=1 SV=1	344949	79989000	344949	85694000	92859000	123460000	106980000	121890000	140900000	121770000	5.18464e+07	123000000	0.0295866	2.37239	1.24634
P13489;H0YCR7;E9PMJ3;E9PLZ3;E9PIM9;E9PIK5;E9PMN0;E9PMA9;E9PR82;E9PMI1	P13489;H0YCR7	Ribonuclease inhibitor	RNH1	>sp|P13489|RINI_HUMAN Ribonuclease inhibitor OS=Homo sapiens GN=RNH1 PE=1 SV=2;>tr|H0YCR7|H0YCR7_HUMAN Ribonuclease inhibitor (Fragment) OS=Homo sapiens GN=RNH1 PE=1 SV=1	331020000	268260000	345550000	200320000	209600000	477660000	352800000	468610000	507090000	320440000	270950000	425320000	0.0172671	1.56974	0.650522
Q9Y2Q3;Q9Y2Q3-3;Q9Y2Q3-2;E9PFN5;Q9Y2Q3-4;C9JNT3	Q9Y2Q3;Q9Y2Q3-3;Q9Y2Q3-2;E9PFN5;Q9Y2Q3-4	Glutathione S-transferase kappa 1	GSTK1	>sp|Q9Y2Q3|GSTK1_HUMAN Glutathione S-transferase kappa 1 OS=Homo sapiens GN=GSTK1 PE=1 SV=3;>sp|Q9Y2Q3-3|GSTK1_HUMAN Isoform 3 of Glutathione S-transferase kappa 1 OS=Homo sapiens GN=GSTK1;>sp|Q9Y2Q3-2|GSTK1_HUMAN Isoform 2 of Glutathione S-transferase kap	452770000	436650000	603910000	525220000	554130000	555530000	98857000	119180000	344949	173410000	514536000	1.89464e+08	0.0442229	0.368224	-1.44135
P56385	P56385	ATP synthase subunit e, mitochondrial	ATP5I	>sp|P56385|ATP5I_HUMAN ATP synthase subunit e, mitochondrial OS=Homo sapiens GN=ATP5I PE=1 SV=2	344949	78545000	167460000	196020000	225490000	344949	344949	344949	344949	344949	1.33572e+08	344949	0.0323338	0.0025825	-8.59702
Q04760;Q04760-2	Q04760;Q04760-2	Lactoylglutathione lyase	GLO1	>sp|Q04760|LGUL_HUMAN Lactoylglutathione lyase OS=Homo sapiens GN=GLO1 PE=1 SV=4;>sp|Q04760-2|LGUL_HUMAN Isoform 2 of Lactoylglutathione lyase OS=Homo sapiens GN=GLO1	258530000	187870000	344949	206610000	190380000	334390000	540220000	510870000	339900000	252460000	1.68747e+08	395568000	0.0615117	2.34415	1.22906
P13716;P13716-2;B7ZBK6	P13716;P13716-2	Delta-aminolevulinic acid dehydratase	ALAD	>sp|P13716|HEM2_HUMAN Delta-aminolevulinic acid dehydratase OS=Homo sapiens GN=ALAD PE=1 SV=1;>sp|P13716-2|HEM2_HUMAN Isoform 2 of Delta-aminolevulinic acid dehydratase OS=Homo sapiens GN=ALAD	113020000	267970000	318930000	369700000	426980000	344949	187870000	344949	183780000	344949	299320000	7.4537e+07	0.0258866	0.249021	-2.00566
P33121-2;P33121-3;P33121;E7EPM6;B7Z3Z9;D6RER0;H0Y9U7;H0Y9Z9;D6RG07	P33121-2;P33121-3;P33121;E7EPM6;B7Z3Z9;D6RER0	Long-chain-fatty-acid--CoA ligase 1	ACSL1	>sp|P33121-2|ACSL1_HUMAN Isoform 2 of Long-chain-fatty-acid--CoA ligase 1 OS=Homo sapiens GN=ACSL1;>sp|P33121-3|ACSL1_HUMAN Isoform 3 of Long-chain-fatty-acid--CoA ligase 1 OS=Homo sapiens GN=ACSL1;>sp|P33121|ACSL1_HUMAN Long-chain-fatty-acid--CoA ligase 1	385020000	309230000	207860000	309660000	718330000	106630000	344949	122250000	95847000	148400000	386020000	9.46944e+07	0.0215004	0.24531	-2.02732
P01008;Q8TCE1;CON__P41361	P01008;Q8TCE1	Antithrombin-III	SERPINC1	>sp|P01008|ANT3_HUMAN Antithrombin-III OS=Homo sapiens GN=SERPINC1 PE=1 SV=1;>tr|Q8TCE1|Q8TCE1_HUMAN Antithrombin-III OS=Homo sapiens GN=SERPINC1 PE=1 SV=1	165030000	300740000	215500000	244420000	190150000	74922000	145690000	106810000	194980000	88119000	223168000	122104200	0.00398879	0.54714	-0.870017
P23434	P23434	Glycine cleavage system H protein, mitochondrial	GCSH	>sp|P23434|GCSH_HUMAN Glycine cleavage system H protein, mitochondrial OS=Homo sapiens GN=GCSH PE=1 SV=2	344949	79485000	179890000	213490000	117020000	344949	344949	344949	344949	344949	1.18046e+08	344949	0.0351746	0.00292216	-8.41875
A0A087X0X3;P52272-2;P52272;M0QZM1;M0R019;M0R2I7;M0QY96;M0R2T0;M0QYL3;M0QYQ7;M0R0N3;M0R0Y6	A0A087X0X3;P52272-2;P52272;M0QZM1	Heterogeneous nuclear ribonucleoprotein M	HNRNPM	>tr|A0A087X0X3|A0A087X0X3_HUMAN Heterogeneous nuclear ribonucleoprotein M OS=Homo sapiens GN=HNRNPM PE=1 SV=1;>sp|P52272-2|HNRPM_HUMAN Isoform 2 of Heterogeneous nuclear ribonucleoprotein M OS=Homo sapiens GN=HNRNPM;>sp|P52272|HNRPM_HUMAN Heterogeneous nuc	342090000	247370000	166700000	252570000	218100000	315060000	313750000	345370000	426610000	391560000	245366000	358470000	0.0506115	1.46096	0.546917
Q00839-2;Q00839;Q5RI18	Q00839-2;Q00839	Heterogeneous nuclear ribonucleoprotein U	HNRNPU	>sp|Q00839-2|HNRPU_HUMAN Isoform Short of Heterogeneous nuclear ribonucleoprotein U OS=Homo sapiens GN=HNRNPU;>sp|Q00839|HNRPU_HUMAN Heterogeneous nuclear ribonucleoprotein U OS=Homo sapiens GN=HNRNPU PE=1 SV=6	210860000	273150000	168450000	283180000	272290000	338820000	258980000	365090000	438750000	438470000	241586000	368022000	0.0264643	1.52336	0.607255
P07305;P07305-2	P07305;P07305-2	Histone H1.0;Histone H1.0, N-terminally processed	H1F0	>sp|P07305|H10_HUMAN Histone H1.0 OS=Homo sapiens GN=H1F0 PE=1 SV=3;>sp|P07305-2|H10_HUMAN Isoform 2 of Histone H1.0 OS=Homo sapiens GN=H1F0	344949	344949	344949	344949	344949	344949	78856000	36332000	80967000	39013000	344949	4.71026e+07	0.0358959	136.549	7.09328
B4DUC8;Q13126-4;Q13126;Q13126-3;Q13126-2;J3QSB7;Q13126-7;Q13126-6;Q13126-5;F2Z2F3	B4DUC8;Q13126-4;Q13126;Q13126-3;Q13126-2;J3QSB7;Q13126-7;Q13126-6;Q13126-5	S-methyl-5-thioadenosine phosphorylase;Purine nucleoside phosphorylase	MTAP	>tr|B4DUC8|B4DUC8_HUMAN S-methyl-5-thioadenosine phosphorylase OS=Homo sapiens GN=MTAP PE=1 SV=1;>sp|Q13126-4|MTAP_HUMAN Isoform 4 of S-methyl-5-thioadenosine phosphorylase OS=Homo sapiens GN=MTAP;>sp|Q13126|MTAP_HUMAN S-methyl-5-thioadenosine phosphory	344949	344949	344949	344949	344949	51771000	20686000	40773000	24800000	344949	344949	2.7675e+07	0.0362817	80.2292	6.32606
P53634;H0YCY8;P53634-2;P53634-3	P53634;H0YCY8	Dipeptidyl peptidase 1;Dipeptidyl peptidase 1 exclusion domain chain;Dipeptidyl peptidase 1 heavy chain;Dipeptidyl peptidase 1 light chain	CTSC	>sp|P53634|CATC_HUMAN Dipeptidyl peptidase 1 OS=Homo sapiens GN=CTSC PE=1 SV=2;>tr|H0YCY8|H0YCY8_HUMAN Dipeptidyl peptidase 1 (Fragment) OS=Homo sapiens GN=CTSC PE=1 SV=3	157130000	280500000	119110000	179590000	138640000	98864000	73038000	119360000	344949	344949	174994000	5.83904e+07	0.0389536	0.333671	-1.5835
P00450;E9PFZ2;H7C5R1;D6RE86;H7C5N5	P00450;E9PFZ2;H7C5R1	Ceruloplasmin	CP	>sp|P00450|CERU_HUMAN Ceruloplasmin OS=Homo sapiens GN=CP PE=1 SV=1;>tr|E9PFZ2|E9PFZ2_HUMAN Ceruloplasmin OS=Homo sapiens GN=CP PE=4 SV=1;>tr|H7C5R1|H7C5R1_HUMAN Ceruloplasmin (Fragment) OS=Homo sapiens GN=CP PE=4 SV=1	222840000	390640000	164510000	302520000	247620000	294610000	533390000	670630000	449970000	496060000	265626000	488932000	0.0426262	1.84068	0.880237
P61981	P61981	14-3-3 protein gamma;14-3-3 protein gamma, N-terminally processed	YWHAG	>sp|P61981|1433G_HUMAN 14-3-3 protein gamma OS=Homo sapiens GN=YWHAG PE=1 SV=2	344949	122920000	135500000	133270000	105750000	366280000	199370000	276620000	131850000	242220000	9.9557e+07	243268000	0.0788312	2.4435	1.28895
Q08426;Q08426-2;C9JJE0	Q08426;Q08426-2	Peroxisomal bifunctional enzyme;Enoyl-CoA hydratase/3,2-trans-enoyl-CoA isomerase;3-hydroxyacyl-CoA dehydrogenase	EHHADH	>sp|Q08426|ECHP_HUMAN Peroxisomal bifunctional enzyme OS=Homo sapiens GN=EHHADH PE=1 SV=3;>sp|Q08426-2|ECHP_HUMAN Isoform 2 of Peroxisomal bifunctional enzyme OS=Homo sapiens GN=EHHADH	1611000000	1603800000	1416100000	1245500000	1458200000	1602900000	344949	502380000	344949	594650000	1466920000	5.40124e+08	0.0250376	0.368203	-1.44143
P23381;P23381-2;H0YJP3;G3V277;G3V3P2;G3V227;G3V2F2;G3V3R3;G3V4S4;G3V313;G3V339;G3V2C0;G3V4C7;G3V4N8;G3V5W1;G3V3S7;G3V3X0;G3V3H8;G3V3Y5;G3V423;G3V5U1;G3V456;G3V2Y7;G3V5H5;P78534;G3V4A3;G3V4Q0;G3V4N0	P23381;P23381-2	Tryptophan--tRNA ligase, cytoplasmic;T1-TrpRS;T2-TrpRS	WARS	>sp|P23381|SYWC_HUMAN Tryptophan--tRNA ligase, cytoplasmic OS=Homo sapiens GN=WARS PE=1 SV=2;>sp|P23381-2|SYWC_HUMAN Isoform 2 of Tryptophan--tRNA ligase, cytoplasmic OS=Homo sapiens GN=WARS	344949	109850000	344949	122290000	102340000	134810000	469980000	233830000	708340000	375710000	6.7034e+07	384534000	0.0141335	5.7364	2.52015
P61978-3;Q5T6W5;P61978;P61978-2;Q5T6W2;Q5T6W1;S4R457;S4R359	P61978-3;Q5T6W5;P61978;P61978-2;Q5T6W2;Q5T6W1	Heterogeneous nuclear ribonucleoprotein K	HNRNPK	>sp|P61978-3|HNRPK_HUMAN Isoform 3 of Heterogeneous nuclear ribonucleoprotein K OS=Homo sapiens GN=HNRNPK;>tr|Q5T6W5|Q5T6W5_HUMAN Heterogeneous nuclear ribonucleoprotein K OS=Homo sapiens GN=HNRNPK PE=1 SV=1;>sp|P61978|HNRPK_HUMAN Heterogeneous nuclear rib	459080000	326740000	466950000	498300000	397710000	419400000	676410000	731420000	640730000	832510000	429756000	660094000	0.0501007	1.53597	0.619154
Q9BPW8;H7C2U6;C9JDV8;F8WCR5	Q9BPW8;H7C2U6	Protein NipSnap homolog 1	NIPSNAP1	>sp|Q9BPW8|NIPS1_HUMAN Protein NipSnap homolog 1 OS=Homo sapiens GN=NIPSNAP1 PE=1 SV=1;>tr|H7C2U6|H7C2U6_HUMAN Protein NipSnap homolog 1 (Fragment) OS=Homo sapiens GN=NIPSNAP1 PE=1 SV=1	1243700000	1017100000	460370000	812600000	855410000	884560000	51505000	62724000	51967000	159750000	877836000	242101200	0.00511317	0.275793	-1.85834
O14818;O14818-2;H0Y586;Q8TAA3-2;Q8TAA3-5;Q8TAA3;A0A087WYS6;O14818-4;F5GY34	O14818;O14818-2;H0Y586;Q8TAA3-2;Q8TAA3-5;Q8TAA3	Proteasome subunit alpha type-7;Proteasome subunit alpha type-7-like	PSMA7;PSMA8	>sp|O14818|PSA7_HUMAN Proteasome subunit alpha type-7 OS=Homo sapiens GN=PSMA7 PE=1 SV=1;>sp|O14818-2|PSA7_HUMAN Isoform 2 of Proteasome subunit alpha type-7 OS=Homo sapiens GN=PSMA7;>tr|H0Y586|H0Y586_HUMAN Proteasome subunit alpha type-7 (Fragment) OS=Hom	344949	141210000	137380000	129260000	156760000	261690000	206050000	208630000	179510000	193800000	1.12991e+08	209936000	0.0798498	1.85799	0.893742
P08263;A0A087WYQ6;Q7RTV2;Q16772;Q5JW85;A0A087WXM2;Q5JW84	P08263	Glutathione S-transferase A1;Glutathione S-transferase A1, N-terminally processed	GSTA1	>sp|P08263|GSTA1_HUMAN Glutathione S-transferase A1 OS=Homo sapiens GN=GSTA1 PE=1 SV=3	5729600000	11069000000	3967800000	6877100000	4585400000	450730000	3035900000	2690400000	3217200000	2244700000	6445780000	2327786000	0.0255064	0.361133	-1.4694
P07998;G3V357	P07998;G3V357	Ribonuclease pancreatic	RNASE1	>sp|P07998|RNAS1_HUMAN Ribonuclease pancreatic OS=Homo sapiens GN=RNASE1 PE=1 SV=4;>tr|G3V357|G3V357_HUMAN Ribonuclease pancreatic OS=Homo sapiens GN=RNASE1 PE=3 SV=1	344949	38796000	88347000	57300000	112850000	344949	344949	344949	344949	344949	5.95276e+07	344949	0.0386373	0.00579478	-7.43103
Q9UBR2	Q9UBR2	Cathepsin Z	CTSZ	>sp|Q9UBR2|CATZ_HUMAN Cathepsin Z OS=Homo sapiens GN=CTSZ PE=1 SV=1	109490000	166990000	111700000	178680000	142310000	344949	344949	344949	344949	164920000	141834000	3.326e+07	0.0382784	0.234499	-2.09235
P07355;P07355-2;H0YN42;H0YMD0;H0YMU9;H0YM50;A6NMY6;H0YKS4;H0YN28;H0YL33;H0YNP5;H0YMM1;H0YKZ7;H0YLV6;H0YMT9;H0YKX9;H0YKL9;H0YMW4;H0YNA0;H0YKV8;H0YN52;H0YMD9;H0YKN4;H0YLE2;H0YNB8	P07355;P07355-2;H0YN42;H0YMD0;H0YMU9;H0YM50;A6NMY6;H0YKS4;H0YN28;H0YL33;H0YNP5	Annexin A2;Annexin;Putative annexin A2-like protein	ANXA2;ANXA2P2	>sp|P07355|ANXA2_HUMAN Annexin A2 OS=Homo sapiens GN=ANXA2 PE=1 SV=2;>sp|P07355-2|ANXA2_HUMAN Isoform 2 of Annexin A2 OS=Homo sapiens GN=ANXA2;>tr|H0YN42|H0YN42_HUMAN Annexin (Fragment) OS=Homo sapiens GN=ANXA2 PE=1 SV=1;>tr|H0YMD0|H0YMD0_HUMAN Annexin (Fr	1492900000	1073100000	1297400000	1138500000	1492300000	7471200000	2605700000	3127500000	3281500000	3439000000	1298840000	3984980000	0.031663	3.06811	1.61735
P00740-2;P00740	P00740-2;P00740	Coagulation factor IX;Coagulation factor IXa light chain;Coagulation factor IXa heavy chain	F9	>sp|P00740-2|FA9_HUMAN Isoform 2 of Coagulation factor IX OS=Homo sapiens GN=F9;>sp|P00740|FA9_HUMAN Coagulation factor IX OS=Homo sapiens GN=F9 PE=1 SV=2	344949	129880000	154900000	94690000	169900000	344949	344949	59001000	344949	344949	1.09943e+08	1.20762e+07	0.0251459	0.10984	-3.18652
P60842;J3KT12;P60842-2;J3KTB5;J3KSZ0;J3QL43;J3QS69;J3QR64;J3QLN6;J3KS25;J3KTN0;J3QKZ9;J3QL52	P60842;J3KT12;P60842-2;J3KTB5;J3KSZ0;J3QL43;J3QS69;J3QR64	Eukaryotic initiation factor 4A-I	EIF4A1	>sp|P60842|IF4A1_HUMAN Eukaryotic initiation factor 4A-I OS=Homo sapiens GN=EIF4A1 PE=1 SV=1;>tr|J3KT12|J3KT12_HUMAN Eukaryotic initiation factor 4A-I OS=Homo sapiens GN=EIF4A1 PE=1 SV=1;>sp|P60842-2|IF4A1_HUMAN Isoform 2 of Eukaryotic initiation factor 4A	344949	208000000	224270000	188250000	200350000	446140000	242270000	300860000	319460000	313130000	1.64243e+08	324372000	0.0943098	1.97495	0.981817
P00403	P00403	Cytochrome c oxidase subunit 2	MT-CO2	>sp|P00403|COX2_HUMAN Cytochrome c oxidase subunit 2 OS=Homo sapiens GN=MT-CO2 PE=1 SV=1	557240000	1212200000	217880000	544620000	427760000	249270000	344949	102420000	344949	344949	591940000	7.0545e+07	0.0491052	0.119176	-3.06884
Q15149-7;Q15149-8;Q15149-9;Q15149-5;Q15149-4;Q15149-6;Q15149-3;Q15149-2;Q15149;E9PMV1;H0YDN1;E9PQ28;E9PKG0;E9PIA2	Q15149-7;Q15149-8;Q15149-9;Q15149-5;Q15149-4;Q15149-6;Q15149-3;Q15149-2;Q15149	Plectin	PLEC	>sp|Q15149-7|PLEC_HUMAN Isoform 7 of Plectin OS=Homo sapiens GN=PLEC;>sp|Q15149-8|PLEC_HUMAN Isoform 8 of Plectin OS=Homo sapiens GN=PLEC;>sp|Q15149-9|PLEC_HUMAN Isoform 9 of Plectin OS=Homo sapiens GN=PLEC;>sp|Q15149-5|PLEC_HUMAN Isoform 5 of Plectin OS=H	96966000	30252000	97721000	91289000	123290000	2040800000	823600000	437780000	1210500000	431750000	87903600	988886000	0.0402216	11.2497	3.49181
P36955;I3L4F9;I3L107;I3L4N7;CON__Q95121	P36955	Pigment epithelium-derived factor	SERPINF1	>sp|P36955|PEDF_HUMAN Pigment epithelium-derived factor OS=Homo sapiens GN=SERPINF1 PE=1 SV=4	344949	65914000	159890000	65581000	94678000	344949	344949	344949	344949	344949	7.72816e+07	344949	0.0406538	0.00446353	-7.8076
P30040;F8VY02;F8W1G0;P30040-2	P30040;F8VY02	Endoplasmic reticulum resident protein 29	ERP29	>sp|P30040|ERP29_HUMAN Endoplasmic reticulum resident protein 29 OS=Homo sapiens GN=ERP29 PE=1 SV=4;>tr|F8VY02|F8VY02_HUMAN Endoplasmic reticulum resident protein 29 OS=Homo sapiens GN=ERP29 PE=1 SV=1	207490000	109880000	169470000	182060000	105980000	86448000	344949	74425000	98310000	103770000	154976000	7.26596e+07	0.0172555	0.468844	-1.09282
P00167;P00167-2;P00167-3;J3KNC7	P00167;P00167-2;P00167-3	Cytochrome b5	CYB5A	>sp|P00167|CYB5_HUMAN Cytochrome b5 OS=Homo sapiens GN=CYB5A PE=1 SV=2;>sp|P00167-2|CYB5_HUMAN Isoform 2 of Cytochrome b5 OS=Homo sapiens GN=CYB5A;>sp|P00167-3|CYB5_HUMAN Isoform 3 of Cytochrome b5 OS=Homo sapiens GN=CYB5A	880980000	900200000	1626100000	1273100000	1201400000	248900000	814010000	801010000	745130000	705150000	1176356000	662840000	0.0133315	0.563469	-0.827592
P50395;P50395-2;Q5SX87;Q5SX91;Q5SX86;V9GYF8;Q5SX90;V9GYJ7	P50395;P50395-2;Q5SX87	Rab GDP dissociation inhibitor beta	GDI2	>sp|P50395|GDIB_HUMAN Rab GDP dissociation inhibitor beta OS=Homo sapiens GN=GDI2 PE=1 SV=2;>sp|P50395-2|GDIB_HUMAN Isoform 2 of Rab GDP dissociation inhibitor beta OS=Homo sapiens GN=GDI2;>tr|Q5SX87|Q5SX87_HUMAN Rab GDP dissociation inhibitor beta (Fragme	556680000	491800000	557720000	537420000	591870000	992500000	592160000	846230000	618540000	823330000	547098000	774552000	0.0250181	1.41575	0.501563
P37802;X6RJP6;P37802-2;C9J5W6;Q9UI15	P37802;X6RJP6;P37802-2	Transgelin-2	TAGLN2	>sp|P37802|TAGL2_HUMAN Transgelin-2 OS=Homo sapiens GN=TAGLN2 PE=1 SV=3;>tr|X6RJP6|X6RJP6_HUMAN Transgelin-2 (Fragment) OS=Homo sapiens GN=TAGLN2 PE=1 SV=1;>sp|P37802-2|TAGL2_HUMAN Isoform 2 of Transgelin-2 OS=Homo sapiens GN=TAGLN2	893200000	413490000	579400000	588520000	743700000	850660000	1244900000	1087700000	872200000	848940000	643662000	980880000	0.0937378	1.52391	0.607773
P00491;G3V5M2;G3V2H3;G3V393	P00491;G3V5M2	Purine nucleoside phosphorylase	PNP	>sp|P00491|PNPH_HUMAN Purine nucleoside phosphorylase OS=Homo sapiens GN=PNP PE=1 SV=2;>tr|G3V5M2|G3V5M2_HUMAN Purine nucleoside phosphorylase (Fragment) OS=Homo sapiens GN=PNP PE=1 SV=1	419390000	838730000	531650000	756830000	569090000	470520000	259640000	348700000	361700000	424590000	623138000	373030000	0.0825703	0.598631	-0.74026
Q15274;C9JCJ5;H3BP73	Q15274;C9JCJ5	Nicotinate-nucleotide pyrophosphorylase [carboxylating]	QPRT	>sp|Q15274|NADC_HUMAN Nicotinate-nucleotide pyrophosphorylase [carboxylating] OS=Homo sapiens GN=QPRT PE=1 SV=3;>tr|C9JCJ5|C9JCJ5_HUMAN Uncharacterized protein (Fragment) OS=Homo sapiens PE=4 SV=5	162420000	231420000	108000000	124910000	68330000	126200000	344949	344949	26421000	344949	139016000	3.07312e+07	0.0309182	0.221062	-2.17748
P53396-2;P53396;P53396-3;K7ESG8;K7EIE7	P53396-2;P53396;P53396-3	ATP-citrate synthase	ACLY	>sp|P53396-2|ACLY_HUMAN Isoform 2 of ATP-citrate synthase OS=Homo sapiens GN=ACLY;>sp|P53396|ACLY_HUMAN ATP-citrate synthase OS=Homo sapiens GN=ACLY PE=1 SV=3;>sp|P53396-3|ACLY_HUMAN Isoform 3 of ATP-citrate synthase OS=Homo sapiens GN=ACLY	46649000	21989000	344949	344949	45666000	511680000	1128000000	492860000	2517900000	920770000	2.29988e+07	1114242000	0.0441184	48.4479	5.59836
Q07075;H0YA67	Q07075	Glutamyl aminopeptidase	ENPEP	>sp|Q07075|AMPE_HUMAN Glutamyl aminopeptidase OS=Homo sapiens GN=ENPEP PE=1 SV=3	89259000	155660000	183760000	133840000	139670000	133690000	344949	344949	78348000	57821000	140437800	5.41098e+07	0.0980159	0.385294	-1.37597
Q13423;D6RAI5;D6RHU2	Q13423	NAD(P) transhydrogenase, mitochondrial	NNT	>sp|Q13423|NNTM_HUMAN NAD(P) transhydrogenase, mitochondrial OS=Homo sapiens GN=NNT PE=1 SV=3	932540000	634060000	661260000	986780000	561170000	883000000	344949	32042000	344949	50425000	755162000	1.93231e+08	0.020379	0.255881	-1.96646
P52943;P52943-2;H0YFA4;H0YHD8	P52943;P52943-2;H0YFA4;H0YHD8	Cysteine-rich protein 2	CRIP2	>sp|P52943|CRIP2_HUMAN Cysteine-rich protein 2 OS=Homo sapiens GN=CRIP2 PE=1 SV=1;>sp|P52943-2|CRIP2_HUMAN Isoform 2 of Cysteine-rich protein 2 OS=Homo sapiens GN=CRIP2;>tr|H0YFA4|H0YFA4_HUMAN Cysteine-rich protein 2 (Fragment) OS=Homo sapiens GN=CRIP2 PE=	140850000	147110000	97234000	62155000	88490000	525750000	345010000	195360000	962600000	408740000	107167800	487492000	0.0522354	4.54887	2.18551
P04899;P04899-4;P04899-6;P04899-3;P04899-5;P04899-2;P63096;P63096-2;P08754;P09471-2;P11488;P19087;A8MTJ3;A0A087WTB6;A2A2R6;Q5JWD1;H0Y7E8;A0A087WZE5;Q5JWE9;H0Y7F4;P09471	P04899;P04899-4;P04899-6;P04899-3;P04899-5;P04899-2	Guanine nucleotide-binding protein G(i) subunit alpha-2	GNAI2	>sp|P04899|GNAI2_HUMAN Guanine nucleotide-binding protein G(i) subunit alpha-2 OS=Homo sapiens GN=GNAI2 PE=1 SV=3;>sp|P04899-4|GNAI2_HUMAN Isoform sGi2 of Guanine nucleotide-binding protein G(i) subunit alpha-2 OS=Homo sapiens GN=GNAI2;>sp|P04899-6|GNAI2_H	344949	344949	72489000	344949	344949	344949	122180000	114950000	181760000	192850000	1.47738e+07	1.22417e+08	0.0467479	8.28611	3.05069
P16403	P16403	Histone H1.2	HIST1H1C	>sp|P16403|H12_HUMAN Histone H1.2 OS=Homo sapiens GN=HIST1H1C PE=1 SV=2	344949	27121000	344949	344949	344949	344949	485040000	157920000	370030000	232240000	5.70016e+06	2.49115e+08	0.0386172	43.7032	5.44967
P53004;C9J1E1	P53004	Biliverdin reductase A	BLVRA	>sp|P53004|BIEA_HUMAN Biliverdin reductase A OS=Homo sapiens GN=BLVRA PE=1 SV=2	344949	52754000	344949	344949	38482000	314830000	97458000	126240000	78795000	114570000	1.84542e+07	146378600	0.0574268	7.93201	2.98769
P05091;P05091-2;F8VP50;S4R3S4;H0Y2X5;P47895	P05091;P05091-2	Aldehyde dehydrogenase, mitochondrial	ALDH2	>sp|P05091|ALDH2_HUMAN Aldehyde dehydrogenase, mitochondrial OS=Homo sapiens GN=ALDH2 PE=1 SV=2;>sp|P05091-2|ALDH2_HUMAN Isoform 2 of Aldehyde dehydrogenase, mitochondrial OS=Homo sapiens GN=ALDH2	5535000000	1865500000	2488500000	1726200000	2330600000	2075400000	38965000	344949	82450000	58786000	2789160000	4.51189e+08	0.00183308	0.161765	-2.62803
F5GYN4;J3KR44;Q96FW1;F5H6Q1;F5GYJ8;F5H3F0;Q96FW1-2	F5GYN4;J3KR44;Q96FW1;F5H6Q1;F5GYJ8;F5H3F0;Q96FW1-2	Ubiquitin thioesterase OTUB1	OTUB1	>tr|F5GYN4|F5GYN4_HUMAN Ubiquitin thioesterase OTUB1 OS=Homo sapiens GN=OTUB1 PE=1 SV=1;>tr|J3KR44|J3KR44_HUMAN Ubiquitin thioesterase OTUB1 OS=Homo sapiens GN=OTUB1 PE=1 SV=2;>sp|Q96FW1|OTUB1_HUMAN Ubiquitin thioesterase OTUB1 OS=Homo sapiens GN=OTUB1 PE=	344949	101670000	75010000	73975000	65150000	141100000	98869000	116360000	102810000	124470000	6.323e+07	116721800	0.0902397	1.84599	0.884393
Q9Y696;A6PVS0;O15247;Q96NY7-2;Q96NY7	Q9Y696	Chloride intracellular channel protein 4	CLIC4	>sp|Q9Y696|CLIC4_HUMAN Chloride intracellular channel protein 4 OS=Homo sapiens GN=CLIC4 PE=1 SV=4	676770000	346180000	455920000	627410000	609760000	244020000	402520000	192220000	447490000	314710000	543208000	320192000	0.0509308	0.589446	-0.762567
P42224;J3KPM9;P42224-2;E7ENM1;E7EPD2;D2KFR9;E9PH66	P42224;J3KPM9;P42224-2	Signal transducer and activator of transcription 1-alpha/beta;Signal transducer and activator of transcription	STAT1	>sp|P42224|STAT1_HUMAN Signal transducer and activator of transcription 1-alpha/beta OS=Homo sapiens GN=STAT1 PE=1 SV=2;>tr|J3KPM9|J3KPM9_HUMAN Signal transducer and activator of transcription OS=Homo sapiens GN=STAT1 PE=1 SV=1;>sp|P42224-2|STAT1_HUMAN Iso	344949	344949	344949	344949	344949	184160000	317390000	111250000	128840000	344949	344949	1.48397e+08	0.0458356	430.2	8.74886
Q8NBS9;Q86UY0;Q8NBS9-2	Q8NBS9;Q86UY0;Q8NBS9-2	Thioredoxin domain-containing protein 5	TXNDC5	>sp|Q8NBS9|TXND5_HUMAN Thioredoxin domain-containing protein 5 OS=Homo sapiens GN=TXNDC5 PE=1 SV=2;>tr|Q86UY0|Q86UY0_HUMAN Protein BLOC1S5-TXNDC5 OS=Homo sapiens GN=TXNDC5 PE=2 SV=1;>sp|Q8NBS9-2|TXND5_HUMAN Isoform 2 of Thioredoxin domain-containing protei	344949	41116000	47708000	57399000	93286000	142060000	98995000	128830000	51991000	139740000	4.79708e+07	112323200	0.0549842	2.34149	1.22743
Q04446;E9PGM4	Q04446;E9PGM4	1,4-alpha-glucan-branching enzyme	GBE1	>sp|Q04446|GLGB_HUMAN 1,4-alpha-glucan-branching enzyme OS=Homo sapiens GN=GBE1 PE=1 SV=3;>tr|E9PGM4|E9PGM4_HUMAN 1,4-alpha-glucan-branching enzyme OS=Homo sapiens GN=GBE1 PE=1 SV=1	158320000	344949	344949	344949	59698000	170520000	124620000	159770000	99587000	139330000	4.38106e+07	138765400	0.0181835	3.1674	1.6633
Q9Y490	Q9Y490	Talin-1	TLN1	>sp|Q9Y490|TLN1_HUMAN Talin-1 OS=Homo sapiens GN=TLN1 PE=1 SV=3	1029900000	836260000	765010000	738230000	877870000	1011400000	1312000000	999350000	1803600000	1316400000	849454000	1288550000	0.0708018	1.51692	0.601141
P47756-2;B1AK87;B1AK88;P47756;B1AK85	P47756-2;B1AK87;B1AK88;P47756;B1AK85	F-actin-capping protein subunit beta	CAPZB	>sp|P47756-2|CAPZB_HUMAN Isoform 2 of F-actin-capping protein subunit beta OS=Homo sapiens GN=CAPZB;>tr|B1AK87|B1AK87_HUMAN Capping protein (Actin filament) muscle Z-line, beta, isoform CRA_a OS=Homo sapiens GN=CAPZB PE=1 SV=1;>tr|B1AK88|B1AK88_HUMAN Cappi	153120000	120290000	163720000	216320000	194860000	166430000	243410000	276310000	288690000	258930000	169662000	246754000	0.0168929	1.45439	0.54041
K7EK07;P84243	K7EK07;P84243	Histone H3;Histone H3.3	H3F3B;H3F3A	>tr|K7EK07|K7EK07_HUMAN Histone H3 (Fragment) OS=Homo sapiens GN=H3F3B PE=1 SV=1;>sp|P84243|H33_HUMAN Histone H3.3 OS=Homo sapiens GN=H3F3A PE=1 SV=2	344949	344949	119240000	344949	100560000	139820000	987150000	735660000	2463100000	2276100000	4.4167e+07	1320366000	0.0466897	29.8949	4.90183
Q13885	Q13885	Tubulin beta-2A chain	TUBB2A	>sp|Q13885|TBB2A_HUMAN Tubulin beta-2A chain OS=Homo sapiens GN=TUBB2A PE=1 SV=1	247080000	121860000	101920000	115370000	162460000	64925000	55185000	82710000	64828000	95262000	149738000	72582000	0.0493324	0.484727	-1.04476
P63244;J3KPE3;H0YAF8;D6RAC2;H0Y8W2;D6RHH4;D6REE5;D6R9Z1;H0YAM7;D6R9L0;D6RFX4;H0Y8R5;D6RBD0;D6RF23;D6RFZ9;D6RAU2;E9PD14;H0Y9P0;D6RGK8;D6RHJ5;D6R909;D6RDI0	P63244;J3KPE3;H0YAF8;D6RAC2;H0Y8W2;D6RHH4;D6REE5;D6R9Z1;H0YAM7;D6R9L0;D6RFX4	Guanine nucleotide-binding protein subunit beta-2-like 1;Guanine nucleotide-binding protein subunit beta-2-like 1, N-terminally processed	GNB2L1	>sp|P63244|GBLP_HUMAN Guanine nucleotide-binding protein subunit beta-2-like 1 OS=Homo sapiens GN=GNB2L1 PE=1 SV=3;>tr|J3KPE3|J3KPE3_HUMAN Guanine nucleotide-binding protein subunit beta-2-like 1 OS=Homo sapiens GN=GNB2L1 PE=1 SV=1;>tr|H0YAF8|H0YAF8_HUMAN	344949	172670000	201850000	172010000	154980000	242250000	212470000	230540000	268150000	284470000	1.40371e+08	247576000	0.0491741	1.76373	0.818627
Q5STU3;Q13838;Q13838-2;O00148;F6S4E6;A0A0A0MT12;F6TRA5;F6WLT2;F6QYI9;F6R6M7;K7EN69;H0Y400;K7EPJ3;K7EQN7;B1Q2N1;O00148-2;K7ENP6;F6QWI5;K7EL56;K7EIL8;F6U6E2;F6S2B7;F6SXL5;K7EN25;F6UJC5;H0YCC6	Q5STU3;Q13838;Q13838-2;O00148;F6S4E6;A0A0A0MT12;F6TRA5;F6WLT2;F6QYI9;F6R6M7	Spliceosome RNA helicase DDX39B;ATP-dependent RNA helicase DDX39A	DDX39B;DDX39A	>tr|Q5STU3|Q5STU3_HUMAN Spliceosome RNA helicase DDX39B OS=Homo sapiens GN=DDX39B PE=1 SV=2;>sp|Q13838|DX39B_HUMAN Spliceosome RNA helicase DDX39B OS=Homo sapiens GN=DDX39B PE=1 SV=1;>sp|Q13838-2|DX39B_HUMAN Isoform 2 of Spliceosome RNA helicase DDX39B OS=	344949	112410000	344949	344949	344949	77839000	94394000	177620000	79479000	92685000	2.2758e+07	104403400	0.0579404	4.58756	2.19773
P14625;Q96GW1;H0YIV0;Q58FF3;F8W026	P14625	Endoplasmin	HSP90B1	>sp|P14625|ENPL_HUMAN Endoplasmin OS=Homo sapiens GN=HSP90B1 PE=1 SV=1	2060200000	1462800000	1892000000	1780800000	2039200000	3764400000	1987900000	2306500000	2679300000	3168400000	1847000000	2781300000	0.0156041	1.50585	0.590576
P61088;F8VSD4;F8VV71;F8VQQ8;F8VZ29;Q5JXB2	P61088;F8VSD4;F8VV71;F8VQQ8	Ubiquitin-conjugating enzyme E2 N	UBE2N	>sp|P61088|UBE2N_HUMAN Ubiquitin-conjugating enzyme E2 N OS=Homo sapiens GN=UBE2N PE=1 SV=1;>tr|F8VSD4|F8VSD4_HUMAN Ubiquitin-conjugating enzyme E2 N OS=Homo sapiens GN=UBE2N PE=1 SV=1;>tr|F8VV71|F8VV71_HUMAN Ubiquitin-conjugating enzyme E2 N OS=Homo sapie	344949	54170000	344949	84693000	344949	144660000	79000000	101770000	74773000	59845000	2.79796e+07	92009600	0.078665	3.28846	1.71741
P23528;E9PP50;G3V1A4;E9PK25;E9PQB7;E9PS23;Q9Y281-3;E9PLJ3	P23528;E9PP50;G3V1A4;E9PK25;E9PQB7	Cofilin-1	CFL1	>sp|P23528|COF1_HUMAN Cofilin-1 OS=Homo sapiens GN=CFL1 PE=1 SV=3;>tr|E9PP50|E9PP50_HUMAN Cofilin-1 (Fragment) OS=Homo sapiens GN=CFL1 PE=1 SV=3;>tr|G3V1A4|G3V1A4_HUMAN Cofilin 1 (Non-muscle), isoform CRA_a OS=Homo sapiens GN=CFL1 PE=1 SV=1;>tr|E9PK25|E9PK	657090000	896960000	799480000	650370000	992890000	1869400000	1202100000	1225600000	1137400000	937950000	799358000	1274490000	0.0832279	1.59439	0.673006
P10412;Q02539;P22492	P10412	Histone H1.4	HIST1H1E	>sp|P10412|H14_HUMAN Histone H1.4 OS=Homo sapiens GN=HIST1H1E PE=1 SV=2	83516000	105020000	186820000	208600000	179650000	81537000	920280000	693780000	1808700000	1689900000	152721200	1038839400	0.0430718	6.8022	2.766
P32754;P32754-2	P32754;P32754-2	4-hydroxyphenylpyruvate dioxygenase	HPD	>sp|P32754|HPPD_HUMAN 4-hydroxyphenylpyruvate dioxygenase OS=Homo sapiens GN=HPD PE=1 SV=2;>sp|P32754-2|HPPD_HUMAN Isoform 2 of 4-hydroxyphenylpyruvate dioxygenase OS=Homo sapiens GN=HPD	613850000	496200000	326080000	640620000	246220000	529280000	344949	344949	344949	344949	464594000	1.06132e+08	0.0207166	0.22844	-2.13011
P41250	P41250	Glycine--tRNA ligase	GARS	>sp|P41250|SYG_HUMAN Glycine--tRNA ligase OS=Homo sapiens GN=GARS PE=1 SV=3	344949	344949	344949	344949	344949	96426000	23579000	42092000	15758000	22585000	344949	40088000	0.0543646	116.214	6.86064
P23526;P23526-2	P23526;P23526-2	Adenosylhomocysteinase	AHCY	>sp|P23526|SAHH_HUMAN Adenosylhomocysteinase OS=Homo sapiens GN=AHCY PE=1 SV=4;>sp|P23526-2|SAHH_HUMAN Isoform 2 of Adenosylhomocysteinase OS=Homo sapiens GN=AHCY	528940000	604020000	621390000	753520000	701840000	722240000	154050000	334460000	241790000	335780000	641942000	357664000	0.0858305	0.557159	-0.843838
P07741;H3BQF1;P07741-2;H3BQZ9;H3BQB1;H3BSW3	P07741;H3BQF1;P07741-2;H3BQZ9;H3BQB1	Adenine phosphoribosyltransferase	APRT	>sp|P07741|APT_HUMAN Adenine phosphoribosyltransferase OS=Homo sapiens GN=APRT PE=1 SV=2;>tr|H3BQF1|H3BQF1_HUMAN Adenine phosphoribosyltransferase (Fragment) OS=Homo sapiens GN=APRT PE=1 SV=3;>sp|P07741-2|APT_HUMAN Isoform 2 of Adenine phosphoribosyltransf	154570000	172710000	121480000	114060000	180970000	387790000	212580000	193800000	210860000	250870000	148758000	251180000	0.0391944	1.68851	0.755754
P61224-2;P61224-3;P61224;P61224-4;F5H823;B7ZB78;F5GZG1;E7ESV4;F5H7Y6;A6NIZ1;A0A075B6Q0;F5GX62;F5H4H0;F5GYH7;F5H077;F5GWU8;F5H491;F5H0B7;F5H500;F5H6R7;F5H004;F5GYB5;F8WBC0	P61224-2;P61224-3;P61224;P61224-4;F5H823;B7ZB78;F5GZG1;E7ESV4;F5H7Y6;A6NIZ1;A0A075B6Q0;F5GX62	Ras-related protein Rap-1b;Ras-related protein Rap-1b-like protein	RAP1B;RAP1A	>sp|P61224-2|RAP1B_HUMAN Isoform 2 of Ras-related protein Rap-1b OS=Homo sapiens GN=RAP1B;>sp|P61224-3|RAP1B_HUMAN Isoform 3 of Ras-related protein Rap-1b OS=Homo sapiens GN=RAP1B;>sp|P61224|RAP1B_HUMAN Ras-related protein Rap-1b OS=Homo sapiens GN=RAP1B P	131860000	122870000	179590000	222620000	154750000	62545000	146290000	73788000	100270000	113550000	162338000	99288600	0.0710957	0.611617	-0.709301
Q09666;E9PQE3;E9PJZ0;E9PKR9;E9PJC6;E9PLK4;Q09666-2	Q09666	Neuroblast differentiation-associated protein AHNAK	AHNAK	>sp|Q09666|AHNK_HUMAN Neuroblast differentiation-associated protein AHNAK OS=Homo sapiens GN=AHNAK PE=1 SV=2	344949	344949	344949	344949	344949	2386000000	1080200000	997070000	525100000	138430000	344949	1025360000	0.0543462	2972.5	11.5375
P07996;CON__Q28194;P07996-2;A8MZG1;P35442	P07996;CON__Q28194;P07996-2	Thrombospondin-1	THBS1	>sp|P07996|TSP1_HUMAN Thrombospondin-1 OS=Homo sapiens GN=THBS1 PE=1 SV=2;>Q28194 TREMBL:Q28194 (Bos taurus) Thrombospondin-1;>sp|P07996-2|TSP1_HUMAN Isoform 2 of Thrombospondin-1 OS=Homo sapiens GN=THBS1	344949	344949	344949	55259000	344949	344949	75507000	72072000	99850000	83299000	1.13278e+07	6.62146e+07	0.0223824	5.84534	2.54729
P62937;F8WE65;C9J5S7;P62937-2;A0A075B767;A0A075B759;Q9Y536;F5H284;E5RIZ5;A2BFH1	P62937;F8WE65;C9J5S7;P62937-2	Peptidyl-prolyl cis-trans isomerase A;Peptidyl-prolyl cis-trans isomerase A, N-terminally processed;Peptidyl-prolyl cis-trans isomerase	PPIA	>sp|P62937|PPIA_HUMAN Peptidyl-prolyl cis-trans isomerase A OS=Homo sapiens GN=PPIA PE=1 SV=2;>tr|F8WE65|F8WE65_HUMAN Peptidyl-prolyl cis-trans isomerase OS=Homo sapiens GN=PPIA PE=1 SV=1;>tr|C9J5S7|C9J5S7_HUMAN Peptidyl-prolyl cis-trans isomerase OS=Homo	6216900000	3514500000	5437000000	4662300000	5244200000	8691100000	5493900000	5788200000	7427100000	7725000000	5014980000	7025060000	0.00976126	1.40082	0.486267
P09429;Q5T7C4;Q5T7C6;B2RPK0	P09429;Q5T7C4;Q5T7C6	High mobility group protein B1	HMGB1	>sp|P09429|HMGB1_HUMAN High mobility group protein B1 OS=Homo sapiens GN=HMGB1 PE=1 SV=3;>tr|Q5T7C4|Q5T7C4_HUMAN High mobility group protein B1 OS=Homo sapiens GN=HMGB1 PE=1 SV=1;>tr|Q5T7C6|Q5T7C6_HUMAN High mobility group protein B1 (Fragment) OS=Homo sap	230400000	309940000	112610000	104900000	177420000	306030000	304450000	353100000	603290000	298930000	187054000	373160000	0.100901	1.99493	0.99634
A0A087X1V9;P01617;A0A087X0Q4;A0A087WW87;A0A075B6R1;A0A075B6P5;P01614;P06309;A0A075B6S6	A0A087X1V9;P01617;A0A087X0Q4;A0A087WW87;A0A075B6R1;A0A075B6P5;P01614;P06309	Ig kappa chain V-II region TEW;Ig kappa chain V-II region Cum;Ig kappa chain V-II region GM607	IGKV2D-40;IGKV2D-28	>tr|A0A087X1V9|A0A087X1V9_HUMAN Protein IGKV2-28 OS=Homo sapiens GN=IGKV2-28 PE=4 SV=1;>sp|P01617|KV204_HUMAN Ig kappa chain V-II region TEW OS=Homo sapiens PE=1 SV=1;>tr|A0A087X0Q4|A0A087X0Q4_HUMAN Protein IGKV2-40 OS=Homo sapiens GN=IGKV2-40 PE=4 SV=1;>t	344949	344949	173570000	227420000	344949	172910000	227290000	181660000	275810000	253380000	8.0405e+07	222210000	0.0432504	2.76364	1.46657
P22234;E9PBS1;P22234-2;D6RF62	P22234;E9PBS1;P22234-2;D6RF62	Multifunctional protein ADE2;Phosphoribosylaminoimidazole-succinocarboxamide synthase;Phosphoribosylaminoimidazole carboxylase	PAICS	>sp|P22234|PUR6_HUMAN Multifunctional protein ADE2 OS=Homo sapiens GN=PAICS PE=1 SV=3;>tr|E9PBS1|E9PBS1_HUMAN Phosphoribosylaminoimidazole carboxylase (Fragment) OS=Homo sapiens GN=PAICS PE=1 SV=1;>sp|P22234-2|PUR6_HUMAN Isoform 2 of Multifunctional protei	344949	47044000	344949	54160000	344949	169110000	96790000	123180000	344949	208750000	2.04478e+07	1.19635e+08	0.099692	5.85076	2.54862
P35558;P35558-2	P35558	Phosphoenolpyruvate carboxykinase, cytosolic [GTP]	PCK1	>sp|P35558|PCKGC_HUMAN Phosphoenolpyruvate carboxykinase, cytosolic [GTP] OS=Homo sapiens GN=PCK1 PE=1 SV=3	563870000	603250000	47825000	687880000	19229000	7089400	344949	344949	13281000	344949	384410800	4.28105e+06	0.0564399	0.0111367	-6.48854
P22830;P22830-2;K7ELX4;K7EJX5;K7EPN2;K7EKP7	P22830;P22830-2;K7ELX4	Ferrochelatase, mitochondrial	FECH	>sp|P22830|HEMH_HUMAN Ferrochelatase, mitochondrial OS=Homo sapiens GN=FECH PE=1 SV=2;>sp|P22830-2|HEMH_HUMAN Isoform 2 of Ferrochelatase, mitochondrial OS=Homo sapiens GN=FECH;>tr|K7ELX4|K7ELX4_HUMAN Ferrochelatase, mitochondrial (Fragment) OS=Homo sapien	386370000	131330000	344949	144840000	154470000	344949	344949	344949	344949	344949	1.63471e+08	344949	0.0590334	0.00211015	-8.88844
P45974-2;P45974;F5H571;H7C5J3;Q92995-2;Q92995	P45974-2;P45974	Ubiquitin carboxyl-terminal hydrolase 5	USP5	>sp|P45974-2|UBP5_HUMAN Isoform Short of Ubiquitin carboxyl-terminal hydrolase 5 OS=Homo sapiens GN=USP5;>sp|P45974|UBP5_HUMAN Ubiquitin carboxyl-terminal hydrolase 5 OS=Homo sapiens GN=USP5 PE=1 SV=2	344949	344949	30183000	344949	53483000	50701000	41094000	44217000	44696000	46736000	1.69402e+07	45488800	0.0573013	2.68526	1.42506
Q96HC4;Q96HC4-7;Q96HC4-4;Q96HC4-6;H0Y8Y3;F5H7Y0;A0A0A0MSP3;Q96HC4-3;Q96HC4-2;D6RAA1;D6RGG6;H0YBI4;Q96HC4-5	Q96HC4;Q96HC4-7;Q96HC4-4;Q96HC4-6;H0Y8Y3;F5H7Y0	PDZ and LIM domain protein 5	PDLIM5	>sp|Q96HC4|PDLI5_HUMAN PDZ and LIM domain protein 5 OS=Homo sapiens GN=PDLIM5 PE=1 SV=5;>sp|Q96HC4-7|PDLI5_HUMAN Isoform 7 of PDZ and LIM domain protein 5 OS=Homo sapiens GN=PDLIM5;>sp|Q96HC4-4|PDLI5_HUMAN Isoform 4 of PDZ and LIM domain protein 5 OS=Homo	344949	26067000	29701000	40774000	38061000	23084000	344949	344949	344949	344949	2.69896e+07	4.89276e+06	0.127648	0.181283	-2.46368
P25325;P25325-2;B1AH49	P25325;P25325-2;B1AH49	3-mercaptopyruvate sulfurtransferase;Sulfurtransferase	MPST	>sp|P25325|THTM_HUMAN 3-mercaptopyruvate sulfurtransferase OS=Homo sapiens GN=MPST PE=1 SV=3;>sp|P25325-2|THTM_HUMAN Isoform 2 of 3-mercaptopyruvate sulfurtransferase OS=Homo sapiens GN=MPST;>tr|B1AH49|B1AH49_HUMAN Sulfurtransferase OS=Homo sapiens GN=MPST	277410000	127940000	47741000	120670000	57307000	71042000	344949	344949	344949	344949	126213600	1.44844e+07	0.0175513	0.114761	-3.1233
P13010;C9JZ81	P13010	X-ray repair cross-complementing protein 5	XRCC5	>sp|P13010|XRCC5_HUMAN X-ray repair cross-complementing protein 5 OS=Homo sapiens GN=XRCC5 PE=1 SV=3	86388000	67256000	344949	65901000	57209000	98099000	68016000	140920000	198210000	108760000	5.54198e+07	122801000	0.0841353	2.21583	1.14785
P04792;F8WE04;C9J3N8	P04792	Heat shock protein beta-1	HSPB1	>sp|P04792|HSPB1_HUMAN Heat shock protein beta-1 OS=Homo sapiens GN=HSPB1 PE=1 SV=2	2727700000	2755700000	2407600000	3550900000	2413100000	7777400000	3415800000	3370000000	4811900000	4955900000	2771000000	4866200000	0.0599235	1.75612	0.812389
A0A087WZW8;A0A087WUS2;A0A0A0MRZ8;P04433	A0A087WZW8			>tr|A0A087WZW8|A0A087WZW8_HUMAN Protein IGKV3-11 OS=Homo sapiens GN=IGKV3-11 PE=4 SV=1	2712800000	5159700000	2562200000	3046300000	2754600000	3967400000	4978100000	6851100000	4493200000	4687100000	3247120000	4995380000	0.0737647	1.5384	0.621434
P21980;P21980-2;A2A299;P21980-3;A2A2A0;A0A087WZC4;A0A087WVW4;A0A087WVS3;O43548-2;O43548	P21980;P21980-2	Protein-glutamine gamma-glutamyltransferase 2	TGM2	>sp|P21980|TGM2_HUMAN Protein-glutamine gamma-glutamyltransferase 2 OS=Homo sapiens GN=TGM2 PE=1 SV=2;>sp|P21980-2|TGM2_HUMAN Isoform 2 of Protein-glutamine gamma-glutamyltransferase 2 OS=Homo sapiens GN=TGM2	344949	344949	344949	344949	344949	6173500000	2243300000	1596800000	1117800000	1020100000	344949	2430300000	0.0646789	7045.39	12.7825
O15540;O15540-2	O15540;O15540-2	Fatty acid-binding protein, brain	FABP7	>sp|O15540|FABP7_HUMAN Fatty acid-binding protein, brain OS=Homo sapiens GN=FABP7 PE=1 SV=3;>sp|O15540-2|FABP7_HUMAN Isoform 2 of Fatty acid-binding protein, brain OS=Homo sapiens GN=FABP7	344949	344949	344949	344949	344949	1573000000	2033600000	10857000000	1845200000	9072700000	344949	5076300000	0.0655875	14716.1	13.8451
P50502;A0A087X1H6;Q8NFI4;H7C3I1;Q3KNR6;F6VDH7;Q8IZP2;F8WAQ7	P50502;A0A087X1H6;Q8NFI4;H7C3I1;Q3KNR6	Hsc70-interacting protein;Putative protein FAM10A5	ST13;ST13P5	>sp|P50502|F10A1_HUMAN Hsc70-interacting protein OS=Homo sapiens GN=ST13 PE=1 SV=2;>tr|A0A087X1H6|A0A087X1H6_HUMAN Hsc70-interacting protein OS=Homo sapiens GN=ST13 PE=4 SV=1;>sp|Q8NFI4|F10A5_HUMAN Putative protein FAM10A5 OS=Homo sapiens GN=ST13P5 PE=5 SV	182240000	210200000	155360000	285740000	268090000	445650000	309190000	387390000	208990000	335850000	220326000	337414000	0.12836	1.53143	0.61488
P47755;F8W9N7;C9JUG7;P47755-2	P47755;F8W9N7;C9JUG7;P47755-2	F-actin-capping protein subunit alpha-2	CAPZA2	>sp|P47755|CAZA2_HUMAN F-actin-capping protein subunit alpha-2 OS=Homo sapiens GN=CAPZA2 PE=1 SV=3;>tr|F8W9N7|F8W9N7_HUMAN F-actin-capping protein subunit alpha-2 OS=Homo sapiens GN=CAPZA2 PE=1 SV=1;>tr|C9JUG7|C9JUG7_HUMAN F-actin-capping protein subunit a	182400000	216710000	180150000	212980000	204480000	214100000	237360000	226490000	290180000	222550000	199344000	238136000	0.0230527	1.1946	0.256526
P17900;H0YBY3;E5RJD0	P17900	Ganglioside GM2 activator;Ganglioside GM2 activator isoform short	GM2A	>sp|P17900|SAP3_HUMAN Ganglioside GM2 activator OS=Homo sapiens GN=GM2A PE=1 SV=4	72936000	196750000	41530000	102880000	344949	344949	344949	344949	344949	344949	8.28882e+07	344949	0.0675205	0.00416162	-7.90864
P30153;B3KQV6;C9J9C1;P30154-4;P30154;P30154-3;P30154-2;E9PH38;H0YDG7;P30154-5	P30153;B3KQV6	Serine/threonine-protein phosphatase 2A 65 kDa regulatory subunit A alpha isoform	PPP2R1A	>sp|P30153|2AAA_HUMAN Serine/threonine-protein phosphatase 2A 65 kDa regulatory subunit A alpha isoform OS=Homo sapiens GN=PPP2R1A PE=1 SV=4;>tr|B3KQV6|B3KQV6_HUMAN Serine/threonine-protein phosphatase 2A 65 kDa regulatory subunit A alpha isoform OS=Homo s	114760000	107230000	131220000	90025000	158890000	253720000	199810000	181740000	136960000	136650000	120425000	181776000	0.083533	1.50945	0.594027
P30086	P30086	Phosphatidylethanolamine-binding protein 1;Hippocampal cholinergic neurostimulating peptide	PEBP1	>sp|P30086|PEBP1_HUMAN Phosphatidylethanolamine-binding protein 1 OS=Homo sapiens GN=PEBP1 PE=1 SV=3	4634100000	6696100000	4344900000	4943300000	5115400000	5018700000	2674800000	3996800000	3169600000	3820000000	5146760000	3735980000	0.133924	0.72589	-0.462178
P48643;E7ENZ3;B7ZAR1;E9PCA1;P48643-2;H0Y914;D6RIZ7	P48643;E7ENZ3;B7ZAR1;E9PCA1;P48643-2	T-complex protein 1 subunit epsilon	CCT5	>sp|P48643|TCPE_HUMAN T-complex protein 1 subunit epsilon OS=Homo sapiens GN=CCT5 PE=1 SV=1;>tr|E7ENZ3|E7ENZ3_HUMAN T-complex protein 1 subunit epsilon OS=Homo sapiens GN=CCT5 PE=1 SV=1;>tr|B7ZAR1|B7ZAR1_HUMAN T-complex protein 1 subunit epsilon OS=Homo sa	153570000	138430000	93161000	126630000	99126000	522560000	76819000	333680000	258390000	313760000	122183400	301041800	0.0658141	2.46385	1.30092
Q6P587;Q6P587-2;Q6P587-3	Q6P587;Q6P587-2;Q6P587-3	Acylpyruvase FAHD1, mitochondrial	FAHD1	>sp|Q6P587|FAHD1_HUMAN Acylpyruvase FAHD1, mitochondrial OS=Homo sapiens GN=FAHD1 PE=1 SV=2;>sp|Q6P587-2|FAHD1_HUMAN Isoform 2 of Acylpyruvase FAHD1, mitochondrial OS=Homo sapiens GN=FAHD1;>sp|Q6P587-3|FAHD1_HUMAN Isoform 3 of Acylpyruvase FAHD1, mitochond	248150000	244890000	104330000	210600000	223700000	171220000	87645000	164630000	82212000	127630000	206334000	126667400	0.101412	0.613895	-0.703936
Q9NQR4;H7C579;F8WF70	Q9NQR4;H7C579	Omega-amidase NIT2	NIT2	>sp|Q9NQR4|NIT2_HUMAN Omega-amidase NIT2 OS=Homo sapiens GN=NIT2 PE=1 SV=1;>tr|H7C579|H7C579_HUMAN Omega-amidase NIT2 (Fragment) OS=Homo sapiens GN=NIT2 PE=1 SV=3	258330000	434220000	262100000	308580000	254320000	290460000	156690000	141290000	233770000	113400000	303510000	187122000	0.0812175	0.616527	-0.697765
M0QYT0;M0R076;H7C464;B7WPG3;C9IYN3;D6W592;Q8WVV9-5;Q8WVV9-4;Q8WVV9	M0QYT0			>tr|M0QYT0|M0QYT0_HUMAN Uncharacterized protein (Fragment) OS=Homo sapiens PE=4 SV=1	344949	156390000	125410000	117580000	344949	140430000	143270000	197800000	192390000	160620000	8.0014e+07	166902000	0.0463386	2.08591	1.06068
O15143;C9J4Z7;F8VXW2;C9JEY1;C9JQM8;C9JFG9;C9J6C8;C9JBJ7;C9K057;C9JTT6;C9JM51;F8WEB3	O15143;C9J4Z7;F8VXW2;C9JEY1;C9JQM8;C9JFG9;C9J6C8;C9JBJ7;C9K057;C9JTT6	Actin-related protein 2/3 complex subunit 1B	ARPC1B	>sp|O15143|ARC1B_HUMAN Actin-related protein 2/3 complex subunit 1B OS=Homo sapiens GN=ARPC1B PE=1 SV=3;>tr|C9J4Z7|C9J4Z7_HUMAN Actin-related protein 2/3 complex subunit 1B (Fragment) OS=Homo sapiens GN=ARPC1B PE=1 SV=1;>tr|F8VXW2|F8VXW2_HUMAN Actin-relate	344949	41966000	344949	45715000	344949	286860000	75360000	74295000	62251000	121430000	1.77432e+07	124039200	0.0936888	6.99081	2.80546
P26447	P26447	Protein S100-A4	S100A4	>sp|P26447|S10A4_HUMAN Protein S100-A4 OS=Homo sapiens GN=S100A4 PE=1 SV=1	344949	344949	344949	344949	344949	344949	99408000	104310000	105560000	344949	344949	6.19936e+07	0.0706392	179.718	7.48959
P29401;P29401-2;E9PFF2;F8W888;F8WAX4	P29401;P29401-2;E9PFF2	Transketolase	TKT	>sp|P29401|TKT_HUMAN Transketolase OS=Homo sapiens GN=TKT PE=1 SV=3;>sp|P29401-2|TKT_HUMAN Isoform 2 of Transketolase OS=Homo sapiens GN=TKT;>tr|E9PFF2|E9PFF2_HUMAN Transketolase OS=Homo sapiens GN=TKT PE=1 SV=1	685670000	666270000	884800000	652460000	843800000	779010000	435210000	453970000	502590000	590590000	746600000	552274000	0.0849285	0.739719	-0.434951
Q02878;F8VZA3;F8VWR1;F8VU16;F8VZ45;U3KQR5	Q02878	60S ribosomal protein L6	RPL6	>sp|Q02878|RL6_HUMAN 60S ribosomal protein L6 OS=Homo sapiens GN=RPL6 PE=1 SV=3	344949	344949	344949	344949	344949	344949	344949	86340000	92413000	84975000	344949	5.28836e+07	0.0708008	153.308	7.26029
Q8TC12;G3V2G6;G3V234;Q8TC12-2;H0YJ10;H0YIZ8;H0YJ46;Q8TC12-3	Q8TC12;G3V2G6;G3V234;Q8TC12-2;H0YJ10;H0YIZ8;H0YJ46;Q8TC12-3	Retinol dehydrogenase 11	RDH11	>sp|Q8TC12|RDH11_HUMAN Retinol dehydrogenase 11 OS=Homo sapiens GN=RDH11 PE=1 SV=2;>tr|G3V2G6|G3V2G6_HUMAN Retinol dehydrogenase 11 (Fragment) OS=Homo sapiens GN=RDH11 PE=1 SV=1;>tr|G3V234|G3V234_HUMAN Retinol dehydrogenase 11 (Fragment) OS=Homo sapiens GN	344949	19886000	344949	20750000	18885000	344949	344949	344949	344949	344949	1.20422e+07	344949	0.0708391	0.0286451	-5.12557
P04083;Q5T3N1;Q5T3N0	P04083;Q5T3N1	Annexin A1;Annexin	ANXA1	>sp|P04083|ANXA1_HUMAN Annexin A1 OS=Homo sapiens GN=ANXA1 PE=1 SV=2;>tr|Q5T3N1|Q5T3N1_HUMAN Annexin (Fragment) OS=Homo sapiens GN=ANXA1 PE=1 SV=1	47362000	35377000	344949	344949	39181000	1915900000	877130000	92555000	1503400000	147450000	2.4522e+07	907287000	0.0699627	36.9989	5.20941
Q9Y5J7;G3V2F3;G3V502	Q9Y5J7	Mitochondrial import inner membrane translocase subunit Tim9	TIMM9	>sp|Q9Y5J7|TIM9_HUMAN Mitochondrial import inner membrane translocase subunit Tim9 OS=Homo sapiens GN=TIMM9 PE=1 SV=1	344949	344949	34555000	34671000	39489000	344949	344949	344949	344949	344949	2.1881e+07	344949	0.0714374	0.0157648	-5.98715
Q9Y2B0;H0YI18	Q9Y2B0;H0YI18	Protein canopy homolog 2	CNPY2	>sp|Q9Y2B0|CNPY2_HUMAN Protein canopy homolog 2 OS=Homo sapiens GN=CNPY2 PE=1 SV=1;>tr|H0YI18|H0YI18_HUMAN Protein canopy homolog 2 (Fragment) OS=Homo sapiens GN=CNPY2 PE=4 SV=1	344949	344949	344949	344949	344949	40297000	344949	41397000	344949	46986000	344949	2.5874e+07	0.0715849	75.0081	6.22898
Q53FZ2;H3BSM0;Q53FZ2-2;H3BVD5;H3BT38;H3BR33;H3BUF2;H3BV29	Q53FZ2;H3BSM0;Q53FZ2-2;H3BVD5	Acyl-coenzyme A synthetase ACSM3, mitochondrial	ACSM3	>sp|Q53FZ2|ACSM3_HUMAN Acyl-coenzyme A synthetase ACSM3, mitochondrial OS=Homo sapiens GN=ACSM3 PE=1 SV=2;>tr|H3BSM0|H3BSM0_HUMAN Acyl-coenzyme A synthetase ACSM3, mitochondrial (Fragment) OS=Homo sapiens GN=ACSM3 PE=1 SV=1;>sp|Q53FZ2-2|ACSM3_HUMAN Isoform	103620000	121970000	344949	109280000	344949	344949	344949	344949	344949	344949	6.7112e+07	344949	0.0715887	0.0051399	-7.60404
Q5VWZ2;Q5VWZ2-2	Q5VWZ2;Q5VWZ2-2	Lysophospholipase-like protein 1	LYPLAL1	>sp|Q5VWZ2|LYPL1_HUMAN Lysophospholipase-like protein 1 OS=Homo sapiens GN=LYPLAL1 PE=1 SV=3;>sp|Q5VWZ2-2|LYPL1_HUMAN Isoform 2 of Lysophospholipase-like protein 1 OS=Homo sapiens GN=LYPLAL1	344949	103760000	68424000	70307000	73123000	60720000	344949	344949	344949	344949	6.31918e+07	1.242e+07	0.149734	0.196544	-2.34708
O75489;E9PS48;O75489-2;E9PKL8;G3V194	O75489	NADH dehydrogenase [ubiquinone] iron-sulfur protein 3, mitochondrial	NDUFS3	>sp|O75489|NDUS3_HUMAN NADH dehydrogenase [ubiquinone] iron-sulfur protein 3, mitochondrial OS=Homo sapiens GN=NDUFS3 PE=1 SV=1	344949	194140000	192270000	166220000	344949	344949	344949	344949	344949	344949	1.10664e+08	344949	0.0716003	0.00311708	-8.32559
M0R0P1;M0QXL5;M0R2Q4;P22087;M0R2U2;M0R1H0;M0R2B0;M0R299;R4GMW7;A6NHQ2	M0R0P1;M0QXL5;M0R2Q4;P22087;M0R2U2;M0R1H0;M0R2B0;M0R299	rRNA 2-O-methyltransferase fibrillarin	FBL	>tr|M0R0P1|M0R0P1_HUMAN rRNA 2-O-methyltransferase fibrillarin (Fragment) OS=Homo sapiens GN=FBL PE=1 SV=1;>tr|M0QXL5|M0QXL5_HUMAN rRNA 2-O-methyltransferase fibrillarin (Fragment) OS=Homo sapiens GN=FBL PE=1 SV=1;>tr|M0R2Q4|M0R2Q4_HUMAN rRNA 2-O-methyl	344949	344949	344949	344949	344949	73865000	344949	64635000	344949	76131000	344949	4.30642e+07	0.0716172	124.842	6.96396
Q9H479	Q9H479	Fructosamine-3-kinase	FN3K	>sp|Q9H479|FN3K_HUMAN Fructosamine-3-kinase OS=Homo sapiens GN=FN3K PE=1 SV=1	344949	99803000	84013000	91853000	344949	344949	344949	344949	344949	344949	5.52718e+07	344949	0.0716362	0.00624096	-7.32402
P08294;M0R1V4	P08294	Extracellular superoxide dismutase [Cu-Zn]	SOD3	>sp|P08294|SODE_HUMAN Extracellular superoxide dismutase [Cu-Zn] OS=Homo sapiens GN=SOD3 PE=1 SV=2	61279000	344949	50311000	344949	58079000	344949	344949	344949	344949	344949	3.40718e+07	344949	0.0720437	0.0101242	-6.62605
Q9NZL9;Q9NZL9-2;Q9NZL9-4;Q9NZL9-3;E5RJR3;Q9NZL9-5;H7C0X7	Q9NZL9;Q9NZL9-2;Q9NZL9-4;Q9NZL9-3	Methionine adenosyltransferase 2 subunit beta	MAT2B	>sp|Q9NZL9|MAT2B_HUMAN Methionine adenosyltransferase 2 subunit beta OS=Homo sapiens GN=MAT2B PE=1 SV=1;>sp|Q9NZL9-2|MAT2B_HUMAN Isoform 2 of Methionine adenosyltransferase 2 subunit beta OS=Homo sapiens GN=MAT2B;>sp|Q9NZL9-4|MAT2B_HUMAN Isoform 4 of Methi	344949	344949	344949	77264000	344949	78822000	344949	117190000	84496000	122920000	1.57288e+07	8.07546e+07	0.0681894	5.1342	2.36014
A0A087WZP6;A0A0A0MTL9;Q14112-2;Q14112;H0YJV3	A0A087WZP6;A0A0A0MTL9;Q14112-2;Q14112;H0YJV3	Nidogen-2	NID2	>tr|A0A087WZP6|A0A087WZP6_HUMAN Nidogen-2 OS=Homo sapiens GN=NID2 PE=4 SV=1;>tr|A0A0A0MTL9|A0A0A0MTL9_HUMAN Nidogen-2 OS=Homo sapiens GN=NID2 PE=4 SV=1;>sp|Q14112-2|NID2_HUMAN Isoform 2 of Nidogen-2 OS=Homo sapiens GN=NID2;>sp|Q14112|NID2_HUMAN Nidogen-2 O	344949	344949	344949	344949	344949	344949	181490000	172020000	208500000	344949	344949	1.1254e+08	0.0720716	326.251	8.34984
P13861-2;P13861;H7C1L0;H7C330;P31323;H7C4A9;C9J830	P13861-2;P13861;H7C1L0	cAMP-dependent protein kinase type II-alpha regulatory subunit	PRKAR2A	>sp|P13861-2|KAP2_HUMAN Isoform 2 of cAMP-dependent protein kinase type II-alpha regulatory subunit OS=Homo sapiens GN=PRKAR2A;>sp|P13861|KAP2_HUMAN cAMP-dependent protein kinase type II-alpha regulatory subunit OS=Homo sapiens GN=PRKAR2A PE=1 SV=2;>tr|H7C	344949	344949	344949	344949	344949	38593000	344949	344949	42918000	47746000	344949	2.59894e+07	0.0722619	75.3427	6.2354
P40227;P40227-2	P40227;P40227-2	T-complex protein 1 subunit zeta	CCT6A	>sp|P40227|TCPZ_HUMAN T-complex protein 1 subunit zeta OS=Homo sapiens GN=CCT6A PE=1 SV=3;>sp|P40227-2|TCPZ_HUMAN Isoform 2 of T-complex protein 1 subunit zeta OS=Homo sapiens GN=CCT6A	83440000	76818000	344949	116200000	154900000	507440000	83839000	262580000	205790000	263870000	8.63406e+07	264703800	0.0734476	3.06581	1.61627
J3QL71;Q96FV2;Q96FV2-2;J3QQM9;J3QRJ1;J3KT79;J3QR84;J3KS57	J3QL71;Q96FV2;Q96FV2-2;J3QQM9;J3QRJ1	Secernin-2	SCRN2	>tr|J3QL71|J3QL71_HUMAN Secernin-2 OS=Homo sapiens GN=SCRN2 PE=1 SV=1;>sp|Q96FV2|SCRN2_HUMAN Secernin-2 OS=Homo sapiens GN=SCRN2 PE=1 SV=3;>sp|Q96FV2-2|SCRN2_HUMAN Isoform 2 of Secernin-2 OS=Homo sapiens GN=SCRN2;>tr|J3QQM9|J3QQM9_HUMAN Secernin-2 (Fragmen	55071000	344949	344949	66019000	53953000	344949	344949	344949	344949	344949	3.51466e+07	344949	0.0725307	0.00981458	-6.67086
P61106;X6RFL8	P61106;X6RFL8	Ras-related protein Rab-14	RAB14	>sp|P61106|RAB14_HUMAN Ras-related protein Rab-14 OS=Homo sapiens GN=RAB14 PE=1 SV=4;>tr|X6RFL8|X6RFL8_HUMAN Ras-related protein Rab-14 (Fragment) OS=Homo sapiens GN=RAB14 PE=1 SV=1	344949	344949	115050000	109920000	91137000	344949	344949	344949	344949	344949	6.33594e+07	344949	0.0727099	0.00544432	-7.52103
Q9BX68	Q9BX68	Histidine triad nucleotide-binding protein 2, mitochondrial	HINT2	>sp|Q9BX68|HINT2_HUMAN Histidine triad nucleotide-binding protein 2, mitochondrial OS=Homo sapiens GN=HINT2 PE=1 SV=1	186530000	241070000	344949	222660000	344949	344949	344949	344949	344949	344949	1.3019e+08	344949	0.0730303	0.00264958	-8.56002
K7ERG9;P00746	K7ERG9;P00746	Complement factor D	CFD	>tr|K7ERG9|K7ERG9_HUMAN Complement factor D OS=Homo sapiens GN=CFD PE=3 SV=1;>sp|P00746|CFAD_HUMAN Complement factor D OS=Homo sapiens GN=CFD PE=1 SV=5	344949	193150000	228260000	344949	178260000	344949	344949	344949	344949	344949	1.20072e+08	344949	0.073048	0.00287285	-8.4433
M0QZC5;P62280;M0R1H5;M0R1H6	M0QZC5;P62280	40S ribosomal protein S11	RPS11	>tr|M0QZC5|M0QZC5_HUMAN 40S ribosomal protein S11 OS=Homo sapiens GN=RPS11 PE=1 SV=1;>sp|P62280|RS11_HUMAN 40S ribosomal protein S11 OS=Homo sapiens GN=RPS11 PE=1 SV=3	344949	344949	344949	344949	344949	344949	344949	98466000	103410000	79982000	344949	5.65096e+07	0.0731799	163.82	7.35597
Q49AN9;F5H013;P62308;A8MWD9;C9JVQ0	Q49AN9;F5H013;P62308;A8MWD9;C9JVQ0	Small nuclear ribonucleoprotein G;Putative small nuclear ribonucleoprotein G-like protein 15	SNRPG;SNRPGP15	>tr|Q49AN9|Q49AN9_HUMAN SNRPG protein OS=Homo sapiens GN=SNRPG PE=2 SV=1;>tr|F5H013|F5H013_HUMAN Small nuclear ribonucleoprotein G OS=Homo sapiens GN=SNRPG PE=4 SV=1;>sp|P62308|RUXG_HUMAN Small nuclear ribonucleoprotein G OS=Homo sapiens GN=SNRPG PE=1 SV=1	344949	344949	344949	344949	344949	24172000	344949	20243000	344949	26517000	344949	1.43244e+07	0.0733518	41.5261	5.37595
D6RE83;P09936;D6R974;D6R956;D6RF53	D6RE83;P09936;D6R974;D6R956	Ubiquitin carboxyl-terminal hydrolase isozyme L1	UCHL1	>tr|D6RE83|D6RE83_HUMAN Ubiquitin carboxyl-terminal hydrolase OS=Homo sapiens GN=UCHL1 PE=1 SV=1;>sp|P09936|UCHL1_HUMAN Ubiquitin carboxyl-terminal hydrolase isozyme L1 OS=Homo sapiens GN=UCHL1 PE=1 SV=2;>tr|D6R974|D6R974_HUMAN Ubiquitin carboxyl-terminal	344949	344949	47395000	63965000	55102000	344949	344949	344949	344949	344949	3.34304e+07	344949	0.0739864	0.0103184	-6.59863
D6RDX1;D6RBV2;Q12907;D6RIU4;D6RBH1	D6RDX1;D6RBV2;Q12907;D6RIU4;D6RBH1	Vesicular integral-membrane protein VIP36	LMAN2	>tr|D6RDX1|D6RDX1_HUMAN Vesicular integral-membrane protein VIP36 (Fragment) OS=Homo sapiens GN=LMAN2 PE=1 SV=1;>tr|D6RBV2|D6RBV2_HUMAN Vesicular integral-membrane protein VIP36 OS=Homo sapiens GN=LMAN2 PE=1 SV=1;>sp|Q12907|LMAN2_HUMAN Vesicular integral-m	344949	344949	344949	344949	344949	76435000	344949	97952000	344949	104400000	344949	5.58954e+07	0.0743588	162.04	7.3402
P62701;A6NH36;Q8TD47;C9JEH7;P22090	P62701	40S ribosomal protein S4, X isoform	RPS4X	>sp|P62701|RS4X_HUMAN 40S ribosomal protein S4, X isoform OS=Homo sapiens GN=RPS4X PE=1 SV=2	344949	344949	344949	344949	344949	61724000	344949	77463000	84821000	344949	344949	4.49396e+07	0.0743877	130.279	7.02546
A0A087WZX2;O95139;O95139-2	A0A087WZX2;O95139;O95139-2	NADH dehydrogenase [ubiquinone] 1 beta subcomplex subunit 6	NDUFB6	>tr|A0A087WZX2|A0A087WZX2_HUMAN NADH dehydrogenase [ubiquinone] 1 beta subcomplex subunit 6 OS=Homo sapiens GN=NDUFB6 PE=1 SV=1;>sp|O95139|NDUB6_HUMAN NADH dehydrogenase [ubiquinone] 1 beta subcomplex subunit 6 OS=Homo sapiens GN=NDUFB6 PE=1 SV=3;>sp|O9513	344949	344949	87655000	66126000	66499000	344949	344949	344949	344949	344949	4.4194e+07	344949	0.0748882	0.00780534	-7.00132
K7ELJ7;P04632;A0A075B7C0;U3KQE2;K7EM73;K7EIV0;K7EKD8;U3KPR7;K7ES78;K7EMQ1;Q96L46	K7ELJ7;P04632;A0A075B7C0;U3KQE2;K7EM73;K7EIV0	Calpain small subunit 1	CAPNS1	>tr|K7ELJ7|K7ELJ7_HUMAN Calpain small subunit 1 OS=Homo sapiens GN=CAPNS1 PE=1 SV=1;>sp|P04632|CPNS1_HUMAN Calpain small subunit 1 OS=Homo sapiens GN=CAPNS1 PE=1 SV=1;>tr|A0A075B7C0|A0A075B7C0_HUMAN Calpain small subunit 1 (Fragment) OS=Homo sapiens GN=CAP	344949	344949	344949	344949	344949	150060000	344949	344949	121780000	106970000	344949	7.59e+07	0.0751655	220.032	7.78157
O43920	O43920	NADH dehydrogenase [ubiquinone] iron-sulfur protein 5	NDUFS5	>sp|O43920|NDUS5_HUMAN NADH dehydrogenase [ubiquinone] iron-sulfur protein 5 OS=Homo sapiens GN=NDUFS5 PE=1 SV=3	344949	52887000	344949	39249000	54959000	344949	344949	344949	344949	344949	2.9557e+07	344949	0.0752439	0.0116706	-6.42097
Q96AB3;Q96AB3-2;Q96AB3-3;K7EKW4;K7ENV7	Q96AB3;Q96AB3-2;Q96AB3-3;K7EKW4;K7ENV7	Isochorismatase domain-containing protein 2, mitochondrial	ISOC2	>sp|Q96AB3|ISOC2_HUMAN Isochorismatase domain-containing protein 2, mitochondrial OS=Homo sapiens GN=ISOC2 PE=1 SV=1;>sp|Q96AB3-2|ISOC2_HUMAN Isoform 2 of Isochorismatase domain-containing protein 2, mitochondrial OS=Homo sapiens GN=ISOC2;>sp|Q96AB3-3|ISOC	844040000	413600000	376810000	521290000	455890000	592880000	344949	148570000	114150000	201460000	522326000	2.11481e+08	0.00159664	0.404883	-1.30442
O75356;G3V4I0	O75356;G3V4I0	Ectonucleoside triphosphate diphosphohydrolase 5	ENTPD5	>sp|O75356|ENTP5_HUMAN Ectonucleoside triphosphate diphosphohydrolase 5 OS=Homo sapiens GN=ENTPD5 PE=1 SV=1;>tr|G3V4I0|G3V4I0_HUMAN Ectonucleoside triphosphate diphosphohydrolase 5 OS=Homo sapiens GN=ENTPD5 PE=3 SV=1	344949	36036000	48476000	55049000	344949	344949	344949	344949	344949	344949	2.80502e+07	344949	0.0772554	0.0122976	-6.34548
P0CW22;P08708;H0YN73;H0YN88;A0A075B716	P0CW22;P08708;H0YN73;H0YN88;A0A075B716	40S ribosomal protein S17-like;40S ribosomal protein S17	RPS17L;RPS17	>sp|P0CW22|RS17L_HUMAN 40S ribosomal protein S17-like OS=Homo sapiens GN=RPS17L PE=1 SV=1;>sp|P08708|RS17_HUMAN 40S ribosomal protein S17 OS=Homo sapiens GN=RPS17 PE=1 SV=2;>tr|H0YN73|H0YN73_HUMAN 40S ribosomal protein S17 (Fragment) OS=Homo sapiens GN=RPS	344949	344949	344949	344949	344949	69482000	344949	45258000	344949	60257000	344949	3.51374e+07	0.0773672	101.863	6.67048
Q969X5-2;Q969X5	Q969X5-2;Q969X5	Endoplasmic reticulum-Golgi intermediate compartment protein 1	ERGIC1	>sp|Q969X5-2|ERGI1_HUMAN Isoform 2 of Endoplasmic reticulum-Golgi intermediate compartment protein 1 OS=Homo sapiens GN=ERGIC1;>sp|Q969X5|ERGI1_HUMAN Endoplasmic reticulum-Golgi intermediate compartment protein 1 OS=Homo sapiens GN=ERGIC1 PE=1 SV=1	344949	344949	344949	344949	344949	57852000	344949	52930000	344949	37658000	344949	2.9826e+07	0.0775948	86.4649	6.43404
P62979;J3QS39;J3QTR3;F5H6Q2;F5GYU3;F5H2Z3;F5H265;B4DV12;F5H388;F5H747;F5GXK7;J3QKN0;Q5PY61;Q96C32;P62987;P0CG47;P0CG48;M0R1V7;A0A087WV77;J3QLP7;J3QRK5;J3QSA3;F5GZ39;M0R1M6;M0R2S1;K7EMA8;J3KSM4	P62979;J3QS39;J3QTR3;F5H6Q2;F5GYU3;F5H2Z3;F5H265;B4DV12;F5H388;F5H747;F5GXK7;J3QKN0;Q5PY61;Q96C32;P62987;P0CG47;P0CG48;M0R1V7;A0A087WV77;J3QLP7;J3QRK5;J3QSA3;F5GZ39;M0R1M6;M0R2S1	Ubiquitin-40S ribosomal protein S27a;Ubiquitin;40S ribosomal protein S27a;Ubiquitin-60S ribosomal protein L40;Ubiquitin;60S ribosomal protein L40;Polyubiquitin-B;Ubiquitin;Polyubiquitin-C;Ubiquitin	RPS27A;UBB;UBC;UBA52;UBBP4	>sp|P62979|RS27A_HUMAN Ubiquitin-40S ribosomal protein S27a OS=Homo sapiens GN=RPS27A PE=1 SV=2;>tr|J3QS39|J3QS39_HUMAN Ubiquitin (Fragment) OS=Homo sapiens GN=UBB PE=4 SV=1;>tr|J3QTR3|J3QTR3_HUMAN Ubiquitin (Fragment) OS=Homo sapiens GN=RPS27A PE=1 SV=1;>	344949	344949	344949	344949	344949	344949	133950000	166050000	344949	104890000	344949	8.1116e+07	0.0784791	235.154	7.87746
K7ELL7;P14314-2;P14314;K7EKX1;K7EJ70;K7EPW7	K7ELL7;P14314-2;P14314	Glucosidase 2 subunit beta	PRKCSH	>tr|K7ELL7|K7ELL7_HUMAN Glucosidase 2 subunit beta OS=Homo sapiens GN=PRKCSH PE=1 SV=1;>sp|P14314-2|GLU2B_HUMAN Isoform 2 of Glucosidase 2 subunit beta OS=Homo sapiens GN=PRKCSH;>sp|P14314|GLU2B_HUMAN Glucosidase 2 subunit beta OS=Homo sapiens GN=PRKCSH PE	344949	136280000	344949	129380000	202310000	157920000	206500000	168960000	241940000	197060000	9.3732e+07	194476000	0.0337112	2.07481	1.05298
Q8WW52;B1AQ20;Q8WW52-2	Q8WW52;B1AQ20;Q8WW52-2	Protein FAM151A	FAM151A	>sp|Q8WW52|F151A_HUMAN Protein FAM151A OS=Homo sapiens GN=FAM151A PE=2 SV=2;>tr|B1AQ20|B1AQ20_HUMAN Protein FAM151A OS=Homo sapiens GN=FAM151A PE=4 SV=1;>sp|Q8WW52-2|F151A_HUMAN Isoform 2 of Protein FAM151A OS=Homo sapiens GN=FAM151A	344949	97427000	155830000	127580000	344949	344949	344949	344949	344949	344949	7.63054e+07	344949	0.078723	0.00452064	-7.78926
H0YM31;A0A0A0MS74	H0YM31;A0A0A0MS74		PCK2	>tr|H0YM31|H0YM31_HUMAN Phosphoenolpyruvate carboxykinase [GTP], mitochondrial OS=Homo sapiens GN=PCK2 PE=1 SV=2;>tr|A0A0A0MS74|A0A0A0MS74_HUMAN Phosphoenolpyruvate carboxykinase [GTP], mitochondrial OS=Homo sapiens GN=PCK2 PE=4 SV=1	344949	344949	55559000	85929000	85961000	344949	344949	344949	344949	344949	4.56278e+07	344949	0.0788484	0.00756007	-7.04739
P07339;C9JH19;H7C469;F8WD96;H7C1V0;F8W787	P07339;C9JH19;H7C469;F8WD96	Cathepsin D;Cathepsin D light chain;Cathepsin D heavy chain	CTSD	>sp|P07339|CATD_HUMAN Cathepsin D OS=Homo sapiens GN=CTSD PE=1 SV=1;>tr|C9JH19|C9JH19_HUMAN Cathepsin D light chain (Fragment) OS=Homo sapiens GN=CTSD PE=1 SV=1;>tr|H7C469|H7C469_HUMAN Uncharacterized protein (Fragment) OS=Homo sapiens PE=3 SV=2;>tr|F8WD96	943890000	1129300000	1252000000	1444600000	1378600000	4065100000	1257800000	2640800000	1424100000	2867600000	1229678000	2451080000	0.0978176	1.99327	0.995137
Q03591;B1AKG0;V9GYE7;P36980-2;P36980;Q9BXR6	Q03591;B1AKG0	Complement factor H-related protein 1	CFHR1	>sp|Q03591|FHR1_HUMAN Complement factor H-related protein 1 OS=Homo sapiens GN=CFHR1 PE=1 SV=2;>tr|B1AKG0|B1AKG0_HUMAN Complement factor H-related protein 1 OS=Homo sapiens GN=CFHR1 PE=4 SV=1	344949	344949	58340000	39765000	65723000	344949	344949	344949	344949	344949	3.29036e+07	344949	0.0798867	0.0104836	-6.57572
P55809;E9PDW2;P55809-2;Q9BYC2	P55809;E9PDW2;P55809-2	Succinyl-CoA:3-ketoacid coenzyme A transferase 1, mitochondrial	OXCT1	>sp|P55809|SCOT1_HUMAN Succinyl-CoA:3-ketoacid coenzyme A transferase 1, mitochondrial OS=Homo sapiens GN=OXCT1 PE=1 SV=1;>tr|E9PDW2|E9PDW2_HUMAN Succinyl-CoA:3-ketoacid coenzyme A transferase 1, mitochondrial OS=Homo sapiens GN=OXCT1 PE=1 SV=1;>sp|P55809-	34310000	344949	344949	55182000	40907000	344949	344949	344949	344949	344949	2.62178e+07	344949	0.0799579	0.0131571	-6.24802
Q15847	Q15847	Adipogenesis regulatory factor	ADIRF	>sp|Q15847|ADIRF_HUMAN Adipogenesis regulatory factor OS=Homo sapiens GN=ADIRF PE=1 SV=1	551680000	249520000	344949	344949	344949	1261100000	334100000	429710000	666490000	438890000	1.60447e+08	626058000	0.0137985	3.90196	1.9642
A8MUD9;P18124;C9JZ88;C9JIJ5	A8MUD9;P18124	60S ribosomal protein L7	RPL7	>tr|A8MUD9|A8MUD9_HUMAN 60S ribosomal protein L7 OS=Homo sapiens GN=RPL7 PE=1 SV=1;>sp|P18124|RL7_HUMAN 60S ribosomal protein L7 OS=Homo sapiens GN=RPL7 PE=1 SV=1	344949	344949	344949	344949	344949	344949	344949	85134000	50194000	69276000	344949	4.10588e+07	0.08077	119.029	6.89516
Q9UI09;F8VXI1;F8VRD8;Q9UI09-2;H0YID5	Q9UI09	NADH dehydrogenase [ubiquinone] 1 alpha subcomplex subunit 12	NDUFA12	>sp|Q9UI09|NDUAC_HUMAN NADH dehydrogenase [ubiquinone] 1 alpha subcomplex subunit 12 OS=Homo sapiens GN=NDUFA12 PE=1 SV=1	344949	139030000	344949	117530000	80689000	344949	344949	344949	344949	344949	6.75878e+07	344949	0.0812082	0.00510372	-7.61424
Q16658;C9JPH9;C9JFC0;A0A0A0MSB2	Q16658	Fascin	FSCN1	>sp|Q16658|FSCN1_HUMAN Fascin OS=Homo sapiens GN=FSCN1 PE=1 SV=3	344949	344949	344949	344949	41632000	344949	105050000	45076000	100400000	40351000	8.60236e+06	5.82444e+07	0.0979005	6.77075	2.75931
A0A0A0MTC7;A0A0A0MQS9;Q16363-2;Q16363;H0Y351;H0YAQ5;H0YAP9;E5RFQ2	A0A0A0MTC7;A0A0A0MQS9;Q16363-2;Q16363	Laminin subunit alpha-4	LAMA4	>tr|A0A0A0MTC7|A0A0A0MTC7_HUMAN Laminin subunit alpha-4 OS=Homo sapiens GN=LAMA4 PE=4 SV=1;>tr|A0A0A0MQS9|A0A0A0MQS9_HUMAN Laminin subunit alpha-4 OS=Homo sapiens GN=LAMA4 PE=4 SV=1;>sp|Q16363-2|LAMA4_HUMAN Isoform 2 of Laminin subunit alpha-4 OS=Homo sapi	344949	344949	344949	344949	344949	344949	344949	46183000	38421000	64038000	344949	2.98664e+07	0.0815114	86.582	6.436
A3KMH1-2;A3KMH1-3;A3KMH1	A3KMH1-2;A3KMH1-3;A3KMH1	von Willebrand factor A domain-containing protein 8	VWA8	>sp|A3KMH1-2|VWA8_HUMAN Isoform 2 of von Willebrand factor A domain-containing protein 8 OS=Homo sapiens GN=VWA8;>sp|A3KMH1-3|VWA8_HUMAN Isoform 3 of von Willebrand factor A domain-containing protein 8 OS=Homo sapiens GN=VWA8;>sp|A3KMH1|VWA8_HUMAN von Will	344949	36255000	344949	25224000	22122000	344949	344949	344949	344949	344949	1.68582e+07	344949	0.0817532	0.0204618	-5.61092
P36578;H3BM89;H3BU31;H3BTP7	P36578;H3BM89;H3BU31	60S ribosomal protein L4	RPL4	>sp|P36578|RL4_HUMAN 60S ribosomal protein L4 OS=Homo sapiens GN=RPL4 PE=1 SV=5;>tr|H3BM89|H3BM89_HUMAN 60S ribosomal protein L4 OS=Homo sapiens GN=RPL4 PE=1 SV=1;>tr|H3BU31|H3BU31_HUMAN 60S ribosomal protein L4 (Fragment) OS=Homo sapiens GN=RPL4 PE=1 SV=1	344949	344949	344949	344949	344949	28423000	344949	49466000	344949	42954000	344949	2.43066e+07	0.0817423	70.4643	6.13882
Q5T985;P19823;A0A087WTE1;Q5T987;CON__Q9TRI1	Q5T985;P19823;A0A087WTE1;Q5T987	Inter-alpha-trypsin inhibitor heavy chain H2	ITIH2	>tr|Q5T985|Q5T985_HUMAN Inter-alpha-trypsin inhibitor heavy chain H2 OS=Homo sapiens GN=ITIH2 PE=1 SV=1;>sp|P19823|ITIH2_HUMAN Inter-alpha-trypsin inhibitor heavy chain H2 OS=Homo sapiens GN=ITIH2 PE=1 SV=2;>tr|A0A087WTE1|A0A087WTE1_HUMAN Inter-alpha-tryps	128590000	276330000	68110000	200760000	115430000	116870000	329920000	314190000	515580000	361970000	157844000	327706000	0.0541275	2.07614	1.0539
C9J0K6;P30626-2;P30626;P30626-3;B4DHQ6	C9J0K6;P30626-2;P30626;P30626-3	Sorcin	SRI	>tr|C9J0K6|C9J0K6_HUMAN Sorcin OS=Homo sapiens GN=SRI PE=1 SV=1;>sp|P30626-2|SORCN_HUMAN Isoform 2 of Sorcin OS=Homo sapiens GN=SRI;>sp|P30626|SORCN_HUMAN Sorcin OS=Homo sapiens GN=SRI PE=1 SV=1;>sp|P30626-3|SORCN_HUMAN Isoform 3 of Sorcin OS=Homo sapiens	111080000	93580000	344949	75373000	344949	672670000	96494000	183420000	233010000	277000000	5.61446e+07	292518800	0.0628481	5.2101	2.38131
P28074;H0YJM8;P28074-2;P28074-3	P28074;H0YJM8;P28074-2	Proteasome subunit beta type-5	PSMB5	>sp|P28074|PSB5_HUMAN Proteasome subunit beta type-5 OS=Homo sapiens GN=PSMB5 PE=1 SV=3;>tr|H0YJM8|H0YJM8_HUMAN Proteasome subunit beta type-5 (Fragment) OS=Homo sapiens GN=PSMB5 PE=1 SV=1;>sp|P28074-2|PSB5_HUMAN Isoform 2 of Proteasome subunit beta type-5	344949	27157000	344949	20564000	15618000	344949	344949	344949	344949	344949	1.28058e+07	344949	0.0825028	0.026937	-5.21427
Q14204;H0YJ21	Q14204	Cytoplasmic dynein 1 heavy chain 1	DYNC1H1	>sp|Q14204|DYHC1_HUMAN Cytoplasmic dynein 1 heavy chain 1 OS=Homo sapiens GN=DYNC1H1 PE=1 SV=5	40542000	42120000	183020000	120700000	173570000	197270000	140370000	169310000	404630000	353320000	111990400	252980000	0.0450259	2.25894	1.17565
P07585;F8VXZ8;F8VUF6;F8VWU0;P07585-2;P07585-3;H0YI87;H0YIH3;F8VNV6;P07585-4	P07585;F8VXZ8;F8VUF6;F8VWU0;P07585-2	Decorin	DCN	>sp|P07585|PGS2_HUMAN Decorin OS=Homo sapiens GN=DCN PE=1 SV=1;>tr|F8VXZ8|F8VXZ8_HUMAN Decorin (Fragment) OS=Homo sapiens GN=DCN PE=4 SV=1;>tr|F8VUF6|F8VUF6_HUMAN Decorin (Fragment) OS=Homo sapiens GN=DCN PE=4 SV=1;>tr|F8VWU0|F8VWU0_HUMAN Decorin (Fragment	135850000	344949	75993000	344949	106100000	344949	344949	344949	344949	344949	6.37266e+07	344949	0.082899	0.00541295	-7.52937
P30049	P30049	ATP synthase subunit delta, mitochondrial	ATP5D	>sp|P30049|ATPD_HUMAN ATP synthase subunit delta, mitochondrial OS=Homo sapiens GN=ATP5D PE=1 SV=2	344949	73166000	133450000	110770000	344949	344949	344949	344949	344949	344949	6.36152e+07	344949	0.0833776	0.00542243	-7.52684
P13760;Q30167;P13762	P13760	HLA class II histocompatibility antigen, DRB1-4 beta chain	HLA-DRB1	>sp|P13760|2B14_HUMAN HLA class II histocompatibility antigen, DRB1-4 beta chain OS=Homo sapiens GN=HLA-DRB1 PE=1 SV=1	344949	344949	344949	344949	344949	129040000	344949	159160000	344949	226340000	344949	1.03046e+08	0.0835802	298.728	8.22269
K7EKM7;O75264	K7EKM7;O75264	Small integral membrane protein 24	SMIM24	>tr|K7EKM7|K7EKM7_HUMAN Small integral membrane protein 24 OS=Homo sapiens GN=SMIM24 PE=4 SV=1;>sp|O75264|SIM24_HUMAN Small integral membrane protein 24 OS=Homo sapiens GN=SMIM24 PE=2 SV=2	344949	344949	51966000	93795000	70340000	344949	344949	344949	344949	344949	4.33582e+07	344949	0.08371	0.0079558	-6.97378
Q5TD07;P16083;Q5TD05;A2A2U4	Q5TD07;P16083;Q5TD05	Ribosyldihydronicotinamide dehydrogenase [quinone]	NQO2	>tr|Q5TD07|Q5TD07_HUMAN Ribosyldihydronicotinamide dehydrogenase [quinone] OS=Homo sapiens GN=NQO2 PE=1 SV=1;>sp|P16083|NQO2_HUMAN Ribosyldihydronicotinamide dehydrogenase [quinone] OS=Homo sapiens GN=NQO2 PE=1 SV=5;>tr|Q5TD05|Q5TD05_HUMAN Ribosyldihydroni	90056000	680800000	71435000	720590000	133640000	344949	344949	344949	344949	344949	339304200	344949	0.0838554	0.00101664	-9.94198
P51570;P51570-2;K7ERJ9;K7EII7;K7ERN9	P51570;P51570-2	Galactokinase	GALK1	>sp|P51570|GALK1_HUMAN Galactokinase OS=Homo sapiens GN=GALK1 PE=1 SV=1;>sp|P51570-2|GALK1_HUMAN Isoform 2 of Galactokinase OS=Homo sapiens GN=GALK1	82974000	84899000	344949	82200000	79308000	74636000	344949	344949	344949	344949	6.59452e+07	1.52032e+07	0.0564195	0.230542	-2.1169
Q9ULV4;Q9ULV4-2;Q9ULV4-3;B4E3S0;F8W1H8;F8VUX3;F8VSA4;F8VRE9;F8VTT6;F8VVB7;H0YHL7;F8VV53	Q9ULV4;Q9ULV4-2;Q9ULV4-3;B4E3S0	Coronin-1C;Coronin	CORO1C	>sp|Q9ULV4|COR1C_HUMAN Coronin-1C OS=Homo sapiens GN=CORO1C PE=1 SV=1;>sp|Q9ULV4-2|COR1C_HUMAN Isoform 2 of Coronin-1C OS=Homo sapiens GN=CORO1C;>sp|Q9ULV4-3|COR1C_HUMAN Isoform 3 of Coronin-1C OS=Homo sapiens GN=CORO1C;>tr|B4E3S0|B4E3S0_HUMAN Coronin OS=H	62615000	344949	344949	344949	43703000	188260000	344949	88170000	91149000	115600000	2.14706e+07	9.67048e+07	0.022253	4.50406	2.17123
K7EMH1;K7ERI7;P35268;K7EP65;K7EKS7;K7ELC4;K7EJT5	K7EMH1;K7ERI7;P35268;K7EP65;K7EKS7;K7ELC4	60S ribosomal protein L22	RPL22	>tr|K7EMH1|K7EMH1_HUMAN 60S ribosomal protein L22 (Fragment) OS=Homo sapiens GN=RPL22 PE=1 SV=1;>tr|K7ERI7|K7ERI7_HUMAN 60S ribosomal protein L22 OS=Homo sapiens GN=RPL22 PE=1 SV=1;>sp|P35268|RL22_HUMAN 60S ribosomal protein L22 OS=Homo sapiens GN=RPL22 PE	344949	344949	344949	344949	344949	76968000	344949	344949	134090000	143410000	344949	7.10316e+07	0.0848966	205.919	7.68593
O43707;O43707-2;F5GXS2;O43707-3;H7C144;P35609-2;P35609;Q08043;A0A087WSZ2;K7EP19;F6THM6;G3V5M4;G3V2E8	O43707;O43707-2	Alpha-actinin-4	ACTN4	>sp|O43707|ACTN4_HUMAN Alpha-actinin-4 OS=Homo sapiens GN=ACTN4 PE=1 SV=2;>sp|O43707-2|ACTN4_HUMAN Isoform ACTN4ISO of Alpha-actinin-4 OS=Homo sapiens GN=ACTN4	3241100000	4098500000	4189000000	3812200000	4190900000	3954600000	3626600000	2527800000	2918400000	2101100000	3906340000	3025700000	0.146004	0.774561	-0.368549
E5RIW3;E5RJD8;O75347;E5RHG6;O75347-2;E5RIX8	E5RIW3;E5RJD8;O75347;E5RHG6;O75347-2	Tubulin-specific chaperone A	TBCA	>tr|E5RIW3|E5RIW3_HUMAN Tubulin-specific chaperone A OS=Homo sapiens GN=TBCA PE=1 SV=1;>tr|E5RJD8|E5RJD8_HUMAN Tubulin-specific chaperone A OS=Homo sapiens GN=TBCA PE=1 SV=1;>sp|O75347|TBCA_HUMAN Tubulin-specific chaperone A OS=Homo sapiens GN=TBCA PE=1 SV	344949	87024000	124700000	120260000	128410000	149140000	119430000	165830000	142430000	225870000	9.21478e+07	160540000	0.0462038	1.7422	0.800911
P09211;A8MX94;A0A087X2E9;A0A087X243	P09211;A8MX94	Glutathione S-transferase P	GSTP1	>sp|P09211|GSTP1_HUMAN Glutathione S-transferase P OS=Homo sapiens GN=GSTP1 PE=1 SV=2;>tr|A8MX94|A8MX94_HUMAN Glutathione S-transferase P OS=Homo sapiens GN=GSTP1 PE=1 SV=1	2422300000	2488500000	1095600000	1862400000	1217800000	1739800000	2711900000	2846000000	2928000000	3264700000	1817320000	2698080000	0.153769	1.48465	0.570121
Q96IX5	Q96IX5	Up-regulated during skeletal muscle growth protein 5	USMG5	>sp|Q96IX5|USMG5_HUMAN Up-regulated during skeletal muscle growth protein 5 OS=Homo sapiens GN=USMG5 PE=1 SV=1	344949	99111000	65810000	53798000	344949	344949	344949	344949	344949	344949	4.38818e+07	344949	0.086655	0.00786087	-6.9911
P37235;P84074;E9PC71;C9JW46;H7BZC1;P61601	P37235;P84074;E9PC71	Hippocalcin-like protein 1;Neuron-specific calcium-binding protein hippocalcin	HPCAL1;HPCA	>sp|P37235|HPCL1_HUMAN Hippocalcin-like protein 1 OS=Homo sapiens GN=HPCAL1 PE=1 SV=3;>sp|P84074|HPCA_HUMAN Neuron-specific calcium-binding protein hippocalcin OS=Homo sapiens GN=HPCA PE=1 SV=2;>tr|E9PC71|E9PC71_HUMAN Hippocalcin-like protein 1 OS=Homo sap	344949	344949	344949	344949	344949	344949	106910000	188950000	344949	115870000	344949	8.2484e+07	0.0871772	239.119	7.90159
D6RHI9;O00584;D6REQ6;A0A087WZM2;H0YAE9;J3QQ64;A0A087WWI1;O00584-2	D6RHI9;O00584;D6REQ6;A0A087WZM2;H0YAE9	Ribonuclease T2	RNASET2	>tr|D6RHI9|D6RHI9_HUMAN Ribonuclease T2 (Fragment) OS=Homo sapiens GN=RNASET2 PE=1 SV=3;>sp|O00584|RNT2_HUMAN Ribonuclease T2 OS=Homo sapiens GN=RNASET2 PE=1 SV=2;>tr|D6REQ6|D6REQ6_HUMAN Ribonuclease T2 OS=Homo sapiens GN=RNASET2 PE=1 SV=1;>tr|A0A087WZM2|A	126480000	216460000	119820000	161640000	344949	130570000	344949	344949	344949	344949	1.24949e+08	2.639e+07	0.0878375	0.211206	-2.24328
P62424;Q5T8U2;Q5T8U3	P62424;Q5T8U2	60S ribosomal protein L7a	RPL7A	>sp|P62424|RL7A_HUMAN 60S ribosomal protein L7a OS=Homo sapiens GN=RPL7A PE=1 SV=2;>tr|Q5T8U2|Q5T8U2_HUMAN 60S ribosomal protein L7a OS=Homo sapiens GN=RPL7A PE=1 SV=1	344949	344949	344949	344949	344949	344949	344949	37165000	73471000	79585000	344949	3.81822e+07	0.0908821	110.689	6.79037
Q01082;A0A087WUZ3	Q01082;A0A087WUZ3	Spectrin beta chain, non-erythrocytic 1	SPTBN1	>sp|Q01082|SPTB2_HUMAN Spectrin beta chain, non-erythrocytic 1 OS=Homo sapiens GN=SPTBN1 PE=1 SV=2;>tr|A0A087WUZ3|A0A087WUZ3_HUMAN Spectrin beta chain, non-erythrocytic 1 OS=Homo sapiens GN=SPTBN1 PE=1 SV=1	1552800000	1537400000	1363100000	1393800000	1567700000	1096800000	1397000000	1288500000	1467500000	1321800000	1482960000	1314320000	0.129655	0.886281	-0.174163
Q12906-5;Q12906-4;Q12906-2;Q12906-6;Q12906-3;Q12906;Q12906-7;K7ERM6;K7ENK6;K7EM82;K7EJ09;K7ER69;K7EKJ9;K7EQR9;Q96SI9-2;Q96SI9	Q12906-5;Q12906-4;Q12906-2;Q12906-6;Q12906-3;Q12906;Q12906-7	Interleukin enhancer-binding factor 3	ILF3	>sp|Q12906-5|ILF3_HUMAN Isoform 5 of Interleukin enhancer-binding factor 3 OS=Homo sapiens GN=ILF3;>sp|Q12906-4|ILF3_HUMAN Isoform 4 of Interleukin enhancer-binding factor 3 OS=Homo sapiens GN=ILF3;>sp|Q12906-2|ILF3_HUMAN Isoform 2 of Interleukin enhancer-	344949	344949	344949	344949	344949	81158000	344949	41190000	344949	49560000	344949	3.45196e+07	0.0916068	100.072	6.64489
Q969H8;M0QXF7;M0QYN0	Q969H8;M0QXF7;M0QYN0	UPF0556 protein C19orf10	C19orf10	>sp|Q969H8|CS010_HUMAN UPF0556 protein C19orf10 OS=Homo sapiens GN=C19orf10 PE=1 SV=1;>tr|M0QXF7|M0QXF7_HUMAN UPF0556 protein C19orf10 (Fragment) OS=Homo sapiens GN=C19orf10 PE=1 SV=1;>tr|M0QYN0|M0QYN0_HUMAN UPF0556 protein C19orf10 OS=Homo sapiens GN=C19o	344949	344949	344949	344949	344949	118850000	344949	344949	54151000	90266000	344949	5.27914e+07	0.0917021	153.041	7.25778
Q93077;Q7L7L0;P04908	Q93077;Q7L7L0;P04908	Histone H2A type 1-C;Histone H2A type 3;Histone H2A type 1-B/E	HIST1H2AC;HIST3H2A;HIST1H2AB	>sp|Q93077|H2A1C_HUMAN Histone H2A type 1-C OS=Homo sapiens GN=HIST1H2AC PE=1 SV=3;>sp|Q7L7L0|H2A3_HUMAN Histone H2A type 3 OS=Homo sapiens GN=HIST3H2A PE=1 SV=3;>sp|P04908|H2A1B_HUMAN Histone H2A type 1-B/E OS=Homo sapiens GN=HIST1H2AB PE=1 SV=2	344949	329170000	344949	1153300000	273050000	712970000	1112500000	606190000	2874200000	3605800000	3.51242e+08	1782332000	0.0500475	5.07437	2.34323
P55072;C9JUP7;C9IZA5	P55072	Transitional endoplasmic reticulum ATPase	VCP	>sp|P55072|TERA_HUMAN Transitional endoplasmic reticulum ATPase OS=Homo sapiens GN=VCP PE=1 SV=4	593240000	660690000	519600000	524330000	516400000	654920000	704480000	693950000	582030000	594640000	562852000	646004000	0.0238905	1.14773	0.198787
O15144;C9JTV5;G5E9J0;H7C3F9	O15144	Actin-related protein 2/3 complex subunit 2	ARPC2	>sp|O15144|ARPC2_HUMAN Actin-related protein 2/3 complex subunit 2 OS=Homo sapiens GN=ARPC2 PE=1 SV=1	344949	81131000	344949	344949	344949	82919000	78070000	91777000	88432000	344949	1.65022e+07	6.83086e+07	0.0765192	4.13937	2.04941
Q9NUP9;G3V1D4;H0YI92;H0YIA8;O14910	Q9NUP9;G3V1D4	Protein lin-7 homolog C	LIN7C	>sp|Q9NUP9|LIN7C_HUMAN Protein lin-7 homolog C OS=Homo sapiens GN=LIN7C PE=1 SV=1;>tr|G3V1D4|G3V1D4_HUMAN Lin-7 homolog C (C. elegans), isoform CRA_b OS=Homo sapiens GN=LIN7C PE=1 SV=1	31879000	48539000	344949	33263000	36625000	34228000	344949	344949	344949	344949	3.01302e+07	7.12156e+06	0.0871017	0.23636	-2.08094
P68871;F8W6P5	P68871;F8W6P5	Hemoglobin subunit beta;LVV-hemorphin-7;Spinorphin	HBB	>sp|P68871|HBB_HUMAN Hemoglobin subunit beta OS=Homo sapiens GN=HBB PE=1 SV=2;>tr|F8W6P5|F8W6P5_HUMAN LVV-hemorphin-7 (Fragment) OS=Homo sapiens GN=HBB PE=1 SV=1	181380000000	146380000000	138740000000	158620000000	120530000000	115030000000	247900000000	218490000000	288340000000	209440000000	149130000000	215840000000	0.123797	1.44733	0.533392
P04844-2;P04844;Q5JYR7;Q5JYR4;F2Z3K5	P04844-2;P04844;Q5JYR7;Q5JYR4	Dolichyl-diphosphooligosaccharide--protein glycosyltransferase subunit 2	RPN2	>sp|P04844-2|RPN2_HUMAN Isoform 2 of Dolichyl-diphosphooligosaccharide--protein glycosyltransferase subunit 2 OS=Homo sapiens GN=RPN2;>sp|P04844|RPN2_HUMAN Dolichyl-diphosphooligosaccharide--protein glycosyltransferase subunit 2 OS=Homo sapiens GN=RPN2 PE=	344949	344949	344949	344949	344949	39875000	84920000	53093000	344949	344949	344949	3.57156e+07	0.0942502	103.539	6.69403
O60888-3;O60888;O60888-2;C9IZG4	O60888-3;O60888;O60888-2;C9IZG4	Protein CutA	CUTA	>sp|O60888-3|CUTA_HUMAN Isoform C of Protein CutA OS=Homo sapiens GN=CUTA;>sp|O60888|CUTA_HUMAN Protein CutA OS=Homo sapiens GN=CUTA PE=1 SV=2;>sp|O60888-2|CUTA_HUMAN Isoform A of Protein CutA OS=Homo sapiens GN=CUTA;>tr|C9IZG4|C9IZG4_HUMAN Protein CutA OS	344949	344949	344949	48723000	344949	344949	49143000	39462000	77116000	59326000	1.00206e+07	4.50784e+07	0.0257738	4.49859	2.16947
P49773;D6REP8;D6RE99;D6RD60;D6RC06	P49773	Histidine triad nucleotide-binding protein 1	HINT1	>sp|P49773|HINT1_HUMAN Histidine triad nucleotide-binding protein 1 OS=Homo sapiens GN=HINT1 PE=1 SV=2	509590000	432650000	658040000	527710000	623240000	2011800000	559790000	754030000	1222400000	984580000	550246000	1106520000	0.0987866	2.01096	1.00788
P51991	P51991	Heterogeneous nuclear ribonucleoprotein A3	HNRNPA3	>sp|P51991|ROA3_HUMAN Heterogeneous nuclear ribonucleoprotein A3 OS=Homo sapiens GN=HNRNPA3 PE=1 SV=2	62777000	213160000	100880000	159830000	134380000	98423000	345930000	402600000	269400000	200620000	134205400	263394600	0.0493049	1.96262	0.972783
A0A087X079;A0A087WV47;A0A075B7F0;P01781;P01763;P01767	A0A087X079;A0A087WV47			>tr|A0A087X079|A0A087X079_HUMAN Ig gamma-1 chain C region OS=Homo sapiens GN=IGHG1 PE=1 SV=1;>tr|A0A087WV47|A0A087WV47_HUMAN Ig gamma-1 chain C region OS=Homo sapiens GN=IGHG1 PE=1 SV=1	8400600000	14801000000	8729300000	12150000000	7209800000	11275000000	18464000000	18816000000	12784000000	12716000000	10258140000	14811000000	0.045688	1.44383	0.5299
P02751-10;P02751-6;P02751-9;P02751-14;P02751-13;P02751-8;P02751-17;P02751-3;P02751;P02751-7;P02751-15;P02751-5;P02751-12;P02751-11;P02751-4;P02751-16;P02751-2;H0Y7Z1;H0Y4K8	P02751-10;P02751-6;P02751-9;P02751-14;P02751-13;P02751-8;P02751-17;P02751-3;P02751;P02751-7;P02751-15;P02751-5;P02751-12;P02751-11;P02751-4	Fibronectin;Anastellin;Ugl-Y1;Ugl-Y2;Ugl-Y3	FN1	>sp|P02751-10|FINC_HUMAN Isoform 10 of Fibronectin OS=Homo sapiens GN=FN1;>sp|P02751-6|FINC_HUMAN Isoform 6 of Fibronectin OS=Homo sapiens GN=FN1;>sp|P02751-9|FINC_HUMAN Isoform 9 of Fibronectin OS=Homo sapiens GN=FN1;>sp|P02751-14|FINC_HUMAN Isoform 14 of	58287000	238590000	99515000	225340000	69027000	344949	392150000	451890000	632350000	400470000	138151800	3.75441e+08	0.0495146	2.7176	1.44233
Q6PCB0;J3QLP3;J3QRR0;Q6PCB0-2	Q6PCB0;J3QLP3	von Willebrand factor A domain-containing protein 1	VWA1	>sp|Q6PCB0|VWA1_HUMAN von Willebrand factor A domain-containing protein 1 OS=Homo sapiens GN=VWA1 PE=2 SV=1;>tr|J3QLP3|J3QLP3_HUMAN von Willebrand factor A domain-containing protein 1 (Fragment) OS=Homo sapiens GN=VWA1 PE=4 SV=1	344949	344949	344949	344949	344949	344949	316540000	344949	564080000	256100000	344949	2.27482e+08	0.0990466	659.466	9.36515
P08238;Q58FF7;Q5T9W8	P08238	Heat shock protein HSP 90-beta	HSP90AB1	>sp|P08238|HS90B_HUMAN Heat shock protein HSP 90-beta OS=Homo sapiens GN=HSP90AB1 PE=1 SV=4	1610200000	1956400000	1818800000	1947600000	1974400000	3565200000	1933200000	2405600000	1911700000	2959800000	1861480000	2555100000	0.133878	1.37262	0.45693
Q9BUF5;K7ESM5;K7EL29;K7EN98;K7ESQ3;K7EQT3;K7EJ64;K7ERA8;K7EJZ4;K7ES63;K7EPE5	Q9BUF5;K7ESM5	Tubulin beta-6 chain	TUBB6	>sp|Q9BUF5|TBB6_HUMAN Tubulin beta-6 chain OS=Homo sapiens GN=TUBB6 PE=1 SV=1;>tr|K7ESM5|K7ESM5_HUMAN Tubulin beta-6 chain (Fragment) OS=Homo sapiens GN=TUBB6 PE=1 SV=1	344949	344949	344949	344949	344949	104060000	344949	344949	68391000	42454000	344949	4.3119e+07	0.0994137	125.001	6.9658
Q02338;E9PCG9;H7C2W1;C9K0G7;C9JM78;C9JQ90;C9JEB9	Q02338;E9PCG9;H7C2W1;C9K0G7	D-beta-hydroxybutyrate dehydrogenase, mitochondrial	BDH1	>sp|Q02338|BDH_HUMAN D-beta-hydroxybutyrate dehydrogenase, mitochondrial OS=Homo sapiens GN=BDH1 PE=1 SV=3;>tr|E9PCG9|E9PCG9_HUMAN D-beta-hydroxybutyrate dehydrogenase, mitochondrial OS=Homo sapiens GN=BDH1 PE=3 SV=1;>tr|H7C2W1|H7C2W1_HUMAN D-beta-hydroxyb	75919000	344949	344949	38284000	37706000	344949	344949	344949	344949	344949	3.05198e+07	344949	0.0996159	0.0113025	-6.46722
E5RFU2;P34913;P34913-3;P34913-2;E5RFH6;E5RI53;H0YAW7	E5RFU2;P34913;P34913-3;P34913-2;E5RFH6	Bifunctional epoxide hydrolase 2;Cytosolic epoxide hydrolase 2;Lipid-phosphate phosphatase	EPHX2	>tr|E5RFU2|E5RFU2_HUMAN Lipid-phosphate phosphatase OS=Homo sapiens GN=EPHX2 PE=1 SV=1;>sp|P34913|HYES_HUMAN Bifunctional epoxide hydrolase 2 OS=Homo sapiens GN=EPHX2 PE=1 SV=2;>sp|P34913-3|HYES_HUMAN Isoform 3 of Bifunctional epoxide hydrolase 2 OS=Homo s	56547000	40891000	244480000	60910000	252530000	344949	344949	344949	344949	100970000	131071600	2.047e+07	0.0458612	0.156174	-2.67877
P27348;E9PG15	P27348;E9PG15	14-3-3 protein theta	YWHAQ	>sp|P27348|1433T_HUMAN 14-3-3 protein theta OS=Homo sapiens GN=YWHAQ PE=1 SV=1;>tr|E9PG15|E9PG15_HUMAN 14-3-3 protein theta (Fragment) OS=Homo sapiens GN=YWHAQ PE=1 SV=1	78846000	105840000	156340000	138660000	202860000	242580000	141600000	201100000	243580000	449710000	136509200	255714000	0.0388367	1.87324	0.905533
Q15084-3;Q15084;Q15084-4;Q15084-5;Q15084-2	Q15084-3;Q15084;Q15084-4;Q15084-5;Q15084-2	Protein disulfide-isomerase A6	PDIA6	>sp|Q15084-3|PDIA6_HUMAN Isoform 3 of Protein disulfide-isomerase A6 OS=Homo sapiens GN=PDIA6;>sp|Q15084|PDIA6_HUMAN Protein disulfide-isomerase A6 OS=Homo sapiens GN=PDIA6 PE=1 SV=1;>sp|Q15084-4|PDIA6_HUMAN Isoform 4 of Protein disulfide-isomerase A6 OS=H	417870000	255070000	463820000	406660000	454190000	809780000	434850000	450560000	573720000	542820000	399522000	562346000	0.0714559	1.40755	0.493183
P15954;D6R9Z7	P15954;D6R9Z7	Cytochrome c oxidase subunit 7C, mitochondrial	COX7C	>sp|P15954|COX7C_HUMAN Cytochrome c oxidase subunit 7C, mitochondrial OS=Homo sapiens GN=COX7C PE=1 SV=1;>tr|D6R9Z7|D6R9Z7_HUMAN Cytochrome c oxidase subunit 7C, mitochondrial OS=Homo sapiens GN=COX7C PE=1 SV=1	281110000	159110000	344949	344949	117960000	344949	344949	344949	344949	344949	1.11774e+08	344949	0.102509	0.00308613	-8.33999
P60953;P60953-1;Q5JYX0;F8WET9;B1AH79;G3V4H1;G3V476;Q9H4E5-2;P17081;Q9H4E5	P60953;P60953-1	Cell division control protein 42 homolog	CDC42	>sp|P60953|CDC42_HUMAN Cell division control protein 42 homolog OS=Homo sapiens GN=CDC42 PE=1 SV=2;>sp|P60953-1|CDC42_HUMAN Isoform 1 of Cell division control protein 42 homolog OS=Homo sapiens GN=CDC42	344949	35414000	46772000	45394000	35298000	47268000	80063000	78715000	40227000	44779000	3.26446e+07	58210400	0.0656001	1.78316	0.834433
J3QL56;O75880	J3QL56;O75880	Protein SCO1 homolog, mitochondrial	SCO1	>tr|J3QL56|J3QL56_HUMAN Protein SCO1 homolog, mitochondrial OS=Homo sapiens GN=SCO1 PE=1 SV=1;>sp|O75880|SCO1_HUMAN Protein SCO1 homolog, mitochondrial OS=Homo sapiens GN=SCO1 PE=1 SV=1	344949	102150000	87616000	344949	196910000	344949	344949	344949	344949	344949	7.74732e+07	344949	0.103179	0.0044525	-7.81117
P01034	P01034	Cystatin-C	CST3	>sp|P01034|CYTC_HUMAN Cystatin-C OS=Homo sapiens GN=CST3 PE=1 SV=1	344949	344949	418400000	147530000	362330000	344949	344949	344949	344949	344949	1.8579e+08	344949	0.103302	0.00185666	-9.07307
P60903	P60903	Protein S100-A10	S100A10	>sp|P60903|S10AA_HUMAN Protein S100-A10 OS=Homo sapiens GN=S100A10 PE=1 SV=2	344949	146510000	344949	344949	344949	746040000	264260000	393710000	126040000	344949	2.9578e+07	3.06079e+08	0.107706	10.3482	3.37131
P04181;P04181-2	P04181;P04181-2	Ornithine aminotransferase, mitochondrial;Ornithine aminotransferase, hepatic form;Ornithine aminotransferase, renal form	OAT	>sp|P04181|OAT_HUMAN Ornithine aminotransferase, mitochondrial OS=Homo sapiens GN=OAT PE=1 SV=1;>sp|P04181-2|OAT_HUMAN Isoform 2 of Ornithine aminotransferase, mitochondrial OS=Homo sapiens GN=OAT	264120000	92347000	344949	344949	197140000	344949	344949	344949	344949	344949	1.10859e+08	344949	0.104347	0.00311159	-8.32813
Q95IE3	Q95IE3	HLA class II histocompatibility antigen, DRB1-12 beta chain	HLA-DRB1	>sp|Q95IE3|2B1C_HUMAN HLA class II histocompatibility antigen, DRB1-12 beta chain OS=Homo sapiens GN=HLA-DRB1 PE=1 SV=1	344949	344949	344949	344949	344949	172410000	493940000	344949	355650000	344949	344949	2.04538e+08	0.104898	592.951	9.21177
P00918;E5RID5;E5RK37	P00918	Carbonic anhydrase 2	CA2	>sp|P00918|CAH2_HUMAN Carbonic anhydrase 2 OS=Homo sapiens GN=CA2 PE=1 SV=2	1338200000	3192900000	1689900000	1947600000	1210700000	536710000	1678800000	1159900000	1117900000	592600000	1875860000	1017182000	0.00771021	0.542248	-0.882974
A0A087WYR3;O43399;O43399-5;O43399-7;O43399-2;O43399-4;O43399-3;O43399-6;A0A087WZ51	A0A087WYR3;O43399;O43399-5;O43399-7;O43399-2;O43399-4;O43399-3;O43399-6	Tumor protein D54	TPD52L2	>tr|A0A087WYR3|A0A087WYR3_HUMAN Tumor protein D54 OS=Homo sapiens GN=TPD52L2 PE=1 SV=1;>sp|O43399|TPD54_HUMAN Tumor protein D54 OS=Homo sapiens GN=TPD52L2 PE=1 SV=2;>sp|O43399-5|TPD54_HUMAN Isoform 5 of Tumor protein D54 OS=Homo sapiens GN=TPD52L2;>sp|O433	344949	344949	344949	344949	344949	451530000	344949	111030000	114090000	119570000	344949	1.59313e+08	0.105805	461.845	8.85127
P31946-2	P31946-2	14-3-3 protein beta/alpha;14-3-3 protein beta/alpha, N-terminally processed	YWHAB	>sp|P31946-2|1433B_HUMAN Isoform Short of 14-3-3 protein beta/alpha OS=Homo sapiens GN=YWHAB	271370000	136750000	474210000	417190000	512210000	613870000	446870000	383250000	648450000	648670000	362346000	548222000	0.0752779	1.51298	0.597392
Q9UQ80-2;Q9UQ80;H0YIN7;F8W0A3;F8VR77	Q9UQ80-2;Q9UQ80	Proliferation-associated protein 2G4	PA2G4	>sp|Q9UQ80-2|PA2G4_HUMAN Isoform 2 of Proliferation-associated protein 2G4 OS=Homo sapiens GN=PA2G4;>sp|Q9UQ80|PA2G4_HUMAN Proliferation-associated protein 2G4 OS=Homo sapiens GN=PA2G4 PE=1 SV=3	344949	56143000	344949	44753000	344949	127470000	344949	62391000	84131000	78211000	2.03862e+07	7.05096e+07	0.171711	3.4587	1.79023
P32455;P32456;H3BNS1;Q9H0R5-4;Q9H0R5	P32455	Interferon-induced guanylate-binding protein 1	GBP1	>sp|P32455|GBP1_HUMAN Interferon-induced guanylate-binding protein 1 OS=Homo sapiens GN=GBP1 PE=1 SV=2	344949	344949	344949	344949	344949	23385000	179760000	49860000	382660000	57784000	344949	138689800	0.106676	402.059	8.65126
J3KMY5;G3V3E8;E7EMS2;G3V3D1;P61916;G3V2V8;H0YIZ1;P61916-2	J3KMY5;G3V3E8;E7EMS2;G3V3D1;P61916;G3V2V8;H0YIZ1;P61916-2	Epididymal secretory protein E1	NPC2	>tr|J3KMY5|J3KMY5_HUMAN Epididymal secretory protein E1 OS=Homo sapiens GN=NPC2 PE=1 SV=1;>tr|G3V3E8|G3V3E8_HUMAN Epididymal secretory protein E1 OS=Homo sapiens GN=NPC2 PE=1 SV=1;>tr|E7EMS2|E7EMS2_HUMAN Epididymal secretory protein E1 OS=Homo sapiens GN=N	344949	728190000	254340000	217910000	134310000	344949	344949	53580000	344949	344949	2.67019e+08	1.0992e+07	0.107903	0.0411655	-4.60242
P21695-2;P21695	P21695-2;P21695	Glycerol-3-phosphate dehydrogenase [NAD(+)], cytoplasmic	GPD1	>sp|P21695-2|GPDA_HUMAN Isoform 2 of Glycerol-3-phosphate dehydrogenase [NAD(+)], cytoplasmic OS=Homo sapiens GN=GPD1;>sp|P21695|GPDA_HUMAN Glycerol-3-phosphate dehydrogenase [NAD(+)], cytoplasmic OS=Homo sapiens GN=GPD1 PE=1 SV=4	2026100000	2382000000	1763800000	1724500000	1814700000	3114200000	344949	344949	74601000	344949	1942220000	6.37967e+08	0.0998212	0.328473	-1.60615
P08603;P08603-2;Q5TFM2	P08603	Complement factor H	CFH	>sp|P08603|CFAH_HUMAN Complement factor H OS=Homo sapiens GN=CFH PE=1 SV=4	344949	186870000	63823000	140700000	55490000	77130000	295500000	224020000	225320000	143080000	8.94456e+07	193010000	0.00236996	2.15785	1.10959
F8W1R7;G3V1V0;P60660-2;P60660;J3KND3;G8JLA2;B7Z6Z4;F8VPF3;G3V1Y7;F8VZU9;F8W1I5;F8W180;P14649;F8VXL3;H0YI43	F8W1R7;G3V1V0;P60660-2;P60660;J3KND3;G8JLA2;B7Z6Z4;F8VPF3;G3V1Y7	Myosin light polypeptide 6	PDE6H;MYL6	>tr|F8W1R7|F8W1R7_HUMAN Myosin light polypeptide 6 OS=Homo sapiens GN=MYL6 PE=1 SV=1;>tr|G3V1V0|G3V1V0_HUMAN Myosin light polypeptide 6 OS=Homo sapiens GN=MYL6 PE=1 SV=1;>sp|P60660-2|MYL6_HUMAN Isoform Smooth muscle of Myosin light polypeptide 6 OS=Homo sa	977640000	746010000	982910000	925890000	1112000000	943290000	1441800000	1111200000	1341300000	1044500000	948890000	1176418000	0.191498	1.23978	0.310088
P11021	P11021	78 kDa glucose-regulated protein	HSPA5	>sp|P11021|GRP78_HUMAN 78 kDa glucose-regulated protein OS=Homo sapiens GN=HSPA5 PE=1 SV=2	1274700000	973200000	1432100000	1294000000	1315500000	1659000000	1223800000	1455900000	1459200000	1906000000	1257900000	1540780000	0.0429838	1.22488	0.292644
A6NKZ2;P51606;H7C2G7	A6NKZ2;P51606;H7C2G7	N-acylglucosamine 2-epimerase	RENBP	>tr|A6NKZ2|A6NKZ2_HUMAN N-acylglucosamine 2-epimerase OS=Homo sapiens GN=RENBP PE=4 SV=2;>sp|P51606|RENBP_HUMAN N-acylglucosamine 2-epimerase OS=Homo sapiens GN=RENBP PE=1 SV=2;>tr|H7C2G7|H7C2G7_HUMAN N-acylglucosamine 2-epimerase (Fragment) OS=Homo sapien	344949	56628000	30969000	90317000	344949	344949	344949	344949	344949	344949	3.57208e+07	344949	0.109424	0.00965682	-6.69424
P05937;P05937-2;E5RG14;E5RIZ8;H3BN14;P22676	P05937;P05937-2	Calbindin	CALB1	>sp|P05937|CALB1_HUMAN Calbindin OS=Homo sapiens GN=CALB1 PE=1 SV=2;>sp|P05937-2|CALB1_HUMAN Isoform 2 of Calbindin OS=Homo sapiens GN=CALB1	144340000	535340000	131850000	344949	122360000	344949	344949	344949	344949	344949	1.86847e+08	344949	0.109448	0.00184616	-9.08126
P16152;E9PQ63;A8MTM1;P16152-2	P16152	Carbonyl reductase [NADPH] 1	CBR1	>sp|P16152|CBR1_HUMAN Carbonyl reductase [NADPH] 1 OS=Homo sapiens GN=CBR1 PE=1 SV=3	1339700000	1004400000	1066000000	812080000	1005200000	843120000	710340000	848760000	883900000	976270000	1045476000	852478000	0.125825	0.815397	-0.294425
P78371;F5GWF6;P78371-2;F8VQ14	P78371;F5GWF6;P78371-2;F8VQ14	T-complex protein 1 subunit beta	CCT2	>sp|P78371|TCPB_HUMAN T-complex protein 1 subunit beta OS=Homo sapiens GN=CCT2 PE=1 SV=4;>tr|F5GWF6|F5GWF6_HUMAN T-complex protein 1 subunit beta OS=Homo sapiens GN=CCT2 PE=1 SV=2;>sp|P78371-2|TCPB_HUMAN Isoform 2 of T-complex protein 1 subunit beta OS=Hom	169670000	261290000	110030000	227630000	181030000	655760000	231140000	373150000	226280000	299130000	189930000	357092000	0.153426	1.88012	0.910828
P60891;B1ALA9;P60891-2;P21108;B1ALA7	P60891;B1ALA9;P60891-2;P21108	Ribose-phosphate pyrophosphokinase 1;Ribose-phosphate pyrophosphokinase 3	PRPS1;PRPS1L1	>sp|P60891|PRPS1_HUMAN Ribose-phosphate pyrophosphokinase 1 OS=Homo sapiens GN=PRPS1 PE=1 SV=2;>tr|B1ALA9|B1ALA9_HUMAN Ribose-phosphate pyrophosphokinase 1 OS=Homo sapiens GN=PRPS1 PE=1 SV=1;>sp|P60891-2|PRPS1_HUMAN Isoform 2 of Ribose-phosphate pyrophosph	344949	75598000	344949	344949	95403000	146570000	344949	93277000	150190000	131340000	3.44072e+07	1.04344e+08	0.169735	3.03264	1.60057
P98082-2;P98082-3;P98082;D6REB1;D6RIA5;D6RFF7;D6RGZ1	P98082-2;P98082-3;P98082	Disabled homolog 2	DAB2	>sp|P98082-2|DAB2_HUMAN Isoform 2 of Disabled homolog 2 OS=Homo sapiens GN=DAB2;>sp|P98082-3|DAB2_HUMAN Isoform 3 of Disabled homolog 2 OS=Homo sapiens GN=DAB2;>sp|P98082|DAB2_HUMAN Disabled homolog 2 OS=Homo sapiens GN=DAB2 PE=1 SV=3	107120000	214260000	127670000	139960000	137040000	145560000	344949	161870000	344949	344949	145210000	6.1693e+07	0.175831	0.424853	-1.23496
P05976-2;P05976;P08590	P05976-2;P05976;P08590	Myosin light chain 1/3, skeletal muscle isoform;Myosin light chain 3	MYL1;MYL3	>sp|P05976-2|MYL1_HUMAN Isoform MLC3 of Myosin light chain 1/3, skeletal muscle isoform OS=Homo sapiens GN=MYL1;>sp|P05976|MYL1_HUMAN Myosin light chain 1/3, skeletal muscle isoform OS=Homo sapiens GN=MYL1 PE=1 SV=3;>sp|P08590|MYL3_HUMAN Myosin light chain	344949	67353000	344949	66247000	55861000	137460000	158140000	173400000	74475000	344949	3.80302e+07	1.08764e+08	0.166709	2.85994	1.51598
P68402;P68402-3;P68402-2;P68402-4;J3KNE3	P68402;P68402-3;P68402-2;P68402-4	Platelet-activating factor acetylhydrolase IB subunit beta	PAFAH1B2	>sp|P68402|PA1B2_HUMAN Platelet-activating factor acetylhydrolase IB subunit beta OS=Homo sapiens GN=PAFAH1B2 PE=1 SV=1;>sp|P68402-3|PA1B2_HUMAN Isoform 3 of Platelet-activating factor acetylhydrolase IB subunit beta OS=Homo sapiens GN=PAFAH1B2;>sp|P68402-	344949	47189000	114160000	344949	41887000	111710000	64512000	71849000	73367000	116920000	4.07852e+07	87671600	0.156189	2.14959	1.10406
P07148;A8MW49;Q9NQV6-6	P07148;A8MW49	Fatty acid-binding protein, liver	FABP1	>sp|P07148|FABPL_HUMAN Fatty acid-binding protein, liver OS=Homo sapiens GN=FABP1 PE=1 SV=1;>tr|A8MW49|A8MW49_HUMAN Fatty acid-binding protein, liver OS=Homo sapiens GN=FABP1 PE=1 SV=1	344949	965450000	313720000	199870000	174430000	344949	344949	344949	344949	344949	3.30763e+08	344949	0.118053	0.00104289	-9.9052
Q12931-2;Q12931;I3L0K7;I3L239;I3L253	Q12931-2;Q12931;I3L0K7	Heat shock protein 75 kDa, mitochondrial	TRAP1	>sp|Q12931-2|TRAP1_HUMAN Isoform 2 of Heat shock protein 75 kDa, mitochondrial OS=Homo sapiens GN=TRAP1;>sp|Q12931|TRAP1_HUMAN Heat shock protein 75 kDa, mitochondrial OS=Homo sapiens GN=TRAP1 PE=1 SV=3;>tr|I3L0K7|I3L0K7_HUMAN Heat shock protein 75 kDa, mi	120260000	146430000	141460000	125750000	123580000	150830000	344949	105710000	344949	96396000	131496000	7.07252e+07	0.137798	0.53785	-0.894723
O14975-2;O14975;G3V1R7	O14975-2;O14975;G3V1R7	Very long-chain acyl-CoA synthetase	SLC27A2	>sp|O14975-2|S27A2_HUMAN Isoform 2 of Very long-chain acyl-CoA synthetase OS=Homo sapiens GN=SLC27A2;>sp|O14975|S27A2_HUMAN Very long-chain acyl-CoA synthetase OS=Homo sapiens GN=SLC27A2 PE=1 SV=2;>tr|G3V1R7|G3V1R7_HUMAN Solute carrier family 27 (Fatty aci	344949	136430000	120000000	117700000	100350000	126760000	344949	344949	344949	344949	9.4965e+07	2.5628e+07	0.232099	0.269867	-1.88968
E7EQR4;P15311	E7EQR4;P15311	Ezrin	EZR	>tr|E7EQR4|E7EQR4_HUMAN Ezrin OS=Homo sapiens GN=EZR PE=1 SV=3;>sp|P15311|EZRI_HUMAN Ezrin OS=Homo sapiens GN=EZR PE=1 SV=4	898990000	702690000	975440000	983340000	1103600000	990930000	1134800000	1860100000	1047400000	2318800000	932812000	1470406000	0.0753279	1.57632	0.656556
P78417;Q5TA02;P78417-3;P78417-2;Q5TA01	P78417;Q5TA02;P78417-3;P78417-2;Q5TA01	Glutathione S-transferase omega-1	GSTO1	>sp|P78417|GSTO1_HUMAN Glutathione S-transferase omega-1 OS=Homo sapiens GN=GSTO1 PE=1 SV=2;>tr|Q5TA02|Q5TA02_HUMAN Glutathione S-transferase omega-1 (Fragment) OS=Homo sapiens GN=GSTO1 PE=1 SV=1;>sp|P78417-3|GSTO1_HUMAN Isoform 3 of Glutathione S-transfer	290260000	332120000	191970000	263090000	237020000	432650000	288600000	352550000	291620000	304820000	262892000	334048000	0.130233	1.27067	0.345585
P84103-2;P84103;A0A087X2D0	P84103-2;P84103;A0A087X2D0	Serine/arginine-rich splicing factor 3	SRSF3	>sp|P84103-2|SRSF3_HUMAN Isoform 2 of Serine/arginine-rich splicing factor 3 OS=Homo sapiens GN=SRSF3;>sp|P84103|SRSF3_HUMAN Serine/arginine-rich splicing factor 3 OS=Homo sapiens GN=SRSF3 PE=1 SV=1;>tr|A0A087X2D0|A0A087X2D0_HUMAN Serine/arginine-rich-spli	344949	133630000	91863000	112690000	117760000	92545000	112070000	172010000	195220000	207870000	9.12576e+07	155943000	0.0405845	1.70882	0.773002
E9PEJ4;P10515;H0YDD4	E9PEJ4;P10515;H0YDD4	Acetyltransferase component of pyruvate dehydrogenase complex;Dihydrolipoyllysine-residue acetyltransferase component of pyruvate dehydrogenase complex, mitochondrial	DLAT	>tr|E9PEJ4|E9PEJ4_HUMAN Acetyltransferase component of pyruvate dehydrogenase complex OS=Homo sapiens GN=DLAT PE=1 SV=1;>sp|P10515|ODP2_HUMAN Dihydrolipoyllysine-residue acetyltransferase component of pyruvate dehydrogenase complex, mitochondrial OS=Homo s	204380000	57252000	109330000	344949	140930000	108360000	344949	344949	344949	344949	1.02447e+08	2.1948e+07	0.0291509	0.214236	-2.22272
Q9UL25	Q9UL25	Ras-related protein Rab-21	RAB21	>sp|Q9UL25|RAB21_HUMAN Ras-related protein Rab-21 OS=Homo sapiens GN=RAB21 PE=1 SV=3	344949	344949	23435000	44954000	344949	48157000	344949	57501000	42109000	57993000	1.38848e+07	4.1221e+07	0.0909452	2.96879	1.56988
P32119;A6NIW5;P32119-2	P32119;A6NIW5	Peroxiredoxin-2	PRDX2	>sp|P32119|PRDX2_HUMAN Peroxiredoxin-2 OS=Homo sapiens GN=PRDX2 PE=1 SV=5;>tr|A6NIW5|A6NIW5_HUMAN Peroxiredoxin 2, isoform CRA_a OS=Homo sapiens GN=PRDX2 PE=1 SV=2	2386000000	1345200000	1971600000	2514900000	2093600000	2573000000	2278600000	2126400000	3003100000	3568800000	2062260000	2709980000	0.0604301	1.31408	0.394056
D6R9P3;D6RD18;D6RBZ0;A0A087WZV1;Q99729-3;Q99729-2;Q99729-4;Q99729	D6R9P3;D6RD18;D6RBZ0;A0A087WZV1;Q99729-3;Q99729-2;Q99729-4;Q99729	Heterogeneous nuclear ribonucleoprotein A/B	HNRNPAB	>tr|D6R9P3|D6R9P3_HUMAN Heterogeneous nuclear ribonucleoprotein A/B OS=Homo sapiens GN=HNRNPAB PE=1 SV=1;>tr|D6RD18|D6RD18_HUMAN Heterogeneous nuclear ribonucleoprotein A/B OS=Homo sapiens GN=HNRNPAB PE=1 SV=1;>tr|D6RBZ0|D6RBZ0_HUMAN Heterogeneous nuclear	344949	344949	344949	344949	166870000	344949	224910000	684420000	300900000	129090000	3.365e+07	2.67933e+08	0.144829	7.96236	2.9932
P62136;P62136-2;P62136-3;F8VYE8;F8W0W8;P36873;P36873-2;E9PMD7;F8VR82	P62136;P62136-2;P62136-3;F8VYE8;F8W0W8;P36873;P36873-2;E9PMD7;F8VR82	Serine/threonine-protein phosphatase PP1-alpha catalytic subunit;Serine/threonine-protein phosphatase;Serine/threonine-protein phosphatase PP1-gamma catalytic subunit	PPP1CA;PPP1CC	>sp|P62136|PP1A_HUMAN Serine/threonine-protein phosphatase PP1-alpha catalytic subunit OS=Homo sapiens GN=PPP1CA PE=1 SV=1;>sp|P62136-2|PP1A_HUMAN Isoform 2 of Serine/threonine-protein phosphatase PP1-alpha catalytic subunit OS=Homo sapiens GN=PPP1CA;>sp|P	344949	74142000	344949	344949	110900000	207640000	344949	137140000	111480000	125420000	3.72154e+07	1.16405e+08	0.182511	3.12787	1.64518
Q9NR45;Q5TBR0;Q5TBR1	Q9NR45	Sialic acid synthase	NANS	>sp|Q9NR45|SIAS_HUMAN Sialic acid synthase OS=Homo sapiens GN=NANS PE=1 SV=2	36048000	66623000	344949	344949	344949	46642000	344949	116440000	88619000	87427000	2.07412e+07	6.78946e+07	0.23026	3.27342	1.7108
F5H6E2;O00159-2;O00159-3;O00159;I3L204;I3L4D4;I3L501;I3L3Y6;I3L168;I3L3F5	F5H6E2;O00159-2;O00159-3;O00159	Unconventional myosin-Ic	MYO1C	>tr|F5H6E2|F5H6E2_HUMAN Unconventional myosin-Ic OS=Homo sapiens GN=MYO1C PE=1 SV=1;>sp|O00159-2|MYO1C_HUMAN Isoform 2 of Unconventional myosin-Ic OS=Homo sapiens GN=MYO1C;>sp|O00159-3|MYO1C_HUMAN Isoform 3 of Unconventional myosin-Ic OS=Homo sapiens GN=MY	344949	344949	344949	344949	45385000	344949	344949	84892000	117560000	115150000	9.35296e+06	6.36584e+07	0.0816181	6.80623	2.76686
P01861	P01861	Ig gamma-4 chain C region	IGHG4	>sp|P01861|IGHG4_HUMAN Ig gamma-4 chain C region OS=Homo sapiens GN=IGHG4 PE=1 SV=1	344949	352790000	344949	309810000	344949	396930000	251570000	258110000	318050000	265630000	1.32727e+08	298058000	0.145339	2.24565	1.16713
B1AHC9;P12956;P12956-2	B1AHC9;P12956;P12956-2	X-ray repair cross-complementing protein 6	XRCC6	>tr|B1AHC9|B1AHC9_HUMAN X-ray repair cross-complementing protein 6 OS=Homo sapiens GN=XRCC6 PE=1 SV=1;>sp|P12956|XRCC6_HUMAN X-ray repair cross-complementing protein 6 OS=Homo sapiens GN=XRCC6 PE=1 SV=2;>sp|P12956-2|XRCC6_HUMAN Isoform 2 of X-ray repair cr	124510000	93727000	91745000	133580000	128850000	93151000	120350000	198270000	203380000	195750000	114482400	162180200	0.111864	1.41664	0.502472
A0A087WW43;Q06033-2;Q06033;E7ET33;CON__Q0V8M9	A0A087WW43;Q06033-2;Q06033;E7ET33	Inter-alpha-trypsin inhibitor heavy chain H3	ITIH3	>tr|A0A087WW43|A0A087WW43_HUMAN Inter-alpha-trypsin inhibitor heavy chain H3 OS=Homo sapiens GN=ITIH3 PE=4 SV=1;>sp|Q06033-2|ITIH3_HUMAN Isoform 2 of Inter-alpha-trypsin inhibitor heavy chain H3 OS=Homo sapiens GN=ITIH3;>sp|Q06033|ITIH3_HUMAN Inter-alpha-t	344949	344949	344949	344949	344949	344949	198030000	130740000	579670000	68882000	344949	1.95533e+08	0.126731	566.847	9.14682
P07711	P07711	Cathepsin L1;Cathepsin L1 heavy chain;Cathepsin L1 light chain	CTSL	>sp|P07711|CATL1_HUMAN Cathepsin L1 OS=Homo sapiens GN=CTSL PE=1 SV=2	344949	95052000	97537000	133440000	113490000	35082000	344949	41671000	65878000	51806000	8.79728e+07	3.89564e+07	0.0895052	0.442823	-1.1752
P62328;Q5T4B6	P62328	Thymosin beta-4;Hematopoietic system regulatory peptide	TMSB4X	>sp|P62328|TYB4_HUMAN Thymosin beta-4 OS=Homo sapiens GN=TMSB4X PE=1 SV=2	344949	139400000	684480000	772160000	573290000	296370000	2243900000	1250100000	970420000	828270000	4.33935e+08	1117812000	0.13086	2.57599	1.36513
P06727;CON__Q32PJ2	P06727	Apolipoprotein A-IV	APOA4	>sp|P06727|APOA4_HUMAN Apolipoprotein A-IV OS=Homo sapiens GN=APOA4 PE=1 SV=3	332710000	323550000	809400000	267030000	2018800000	344949	374930000	82207000	344949	50532000	750298000	1.01672e+08	0.139491	0.135509	-2.88354
P50990-2;P50990;P50990-3;H7C4C8;H7C2U0	P50990-2;P50990;P50990-3;H7C4C8	T-complex protein 1 subunit theta	CCT8	>sp|P50990-2|TCPQ_HUMAN Isoform 2 of T-complex protein 1 subunit theta OS=Homo sapiens GN=CCT8;>sp|P50990|TCPQ_HUMAN T-complex protein 1 subunit theta OS=Homo sapiens GN=CCT8 PE=1 SV=4;>sp|P50990-3|TCPQ_HUMAN Isoform 3 of T-complex protein 1 subunit theta	399140000	322070000	260890000	329320000	343390000	894520000	132790000	613940000	565620000	639240000	330962000	569222000	0.107435	1.7199	0.782326
E9PGF5;E9PF55;Q9HBL0;A0A087WWW7;Q59G71;E7ERH1;C9JFT7;C9JI43;C9J8K5;E7EMG1;Q9HBL0-2;F8VV64;Q68CZ2-2;Q63HR2-5;Q63HR2-2;Q63HR2-6;Q63HR2;Q63HR2-4;Q68CZ2	E9PGF5;E9PF55;Q9HBL0;A0A087WWW7	Tensin-1	TNS1	>tr|E9PGF5|E9PGF5_HUMAN Tensin-1 OS=Homo sapiens GN=TNS1 PE=1 SV=1;>tr|E9PF55|E9PF55_HUMAN Tensin-1 OS=Homo sapiens GN=TNS1 PE=1 SV=1;>sp|Q9HBL0|TENS1_HUMAN Tensin-1 OS=Homo sapiens GN=TNS1 PE=1 SV=2;>tr|A0A087WWW7|A0A087WWW7_HUMAN Tensin-1 OS=Homo sapiens	93940000	344949	344949	51197000	62732000	344949	68675000	148770000	191610000	237010000	4.17118e+07	1.29282e+08	0.145812	3.09941	1.63199
O43570-2;O43570;B3KUB4	O43570-2;O43570;B3KUB4	Carbonic anhydrase 12	CA12	>sp|O43570-2|CAH12_HUMAN Isoform 2 of Carbonic anhydrase 12 OS=Homo sapiens GN=CA12;>sp|O43570|CAH12_HUMAN Carbonic anhydrase 12 OS=Homo sapiens GN=CA12 PE=1 SV=1;>tr|B3KUB4|B3KUB4_HUMAN Carbonic anhydrase 12 OS=Homo sapiens GN=CA12 PE=2 SV=1	87307000	119950000	61763000	91093000	151170000	156700000	344949	33774000	344949	344949	102256600	3.83018e+07	0.176468	0.374565	-1.41671
Q9UBI6	Q9UBI6	Guanine nucleotide-binding protein G(I)/G(S)/G(O) subunit gamma-12	GNG12	>sp|Q9UBI6|GBG12_HUMAN Guanine nucleotide-binding protein G(I)/G(S)/G(O) subunit gamma-12 OS=Homo sapiens GN=GNG12 PE=1 SV=3	344949	40839000	39523000	344949	45913000	344949	344949	21000000	344949	344949	2.5393e+07	4.47596e+06	0.0966506	0.176268	-2.50416
P00387-2;P00387;P00387-3;B1AHF3	P00387-2;P00387;P00387-3;B1AHF3	NADH-cytochrome b5 reductase 3;NADH-cytochrome b5 reductase 3 membrane-bound form;NADH-cytochrome b5 reductase 3 soluble form	CYB5R3	>sp|P00387-2|NB5R3_HUMAN Isoform 2 of NADH-cytochrome b5 reductase 3 OS=Homo sapiens GN=CYB5R3;>sp|P00387|NB5R3_HUMAN NADH-cytochrome b5 reductase 3 OS=Homo sapiens GN=CYB5R3 PE=1 SV=3;>sp|P00387-3|NB5R3_HUMAN Isoform 3 of NADH-cytochrome b5 reductase 3 OS	94713000	104120000	344949	344949	73020000	979660000	113060000	246420000	166420000	270770000	5.45086e+07	355266000	0.117843	6.51762	2.70434
A0A075B730;A0A087X1U6;P58107	A0A075B730;A0A087X1U6;P58107	Epiplakin	EPPK1	>tr|A0A075B730|A0A075B730_HUMAN Epiplakin OS=Homo sapiens GN=EPPK1 PE=1 SV=2;>tr|A0A087X1U6|A0A087X1U6_HUMAN Epiplakin OS=Homo sapiens GN=EPPK1 PE=1 SV=1;>sp|P58107|EPIPL_HUMAN Epiplakin OS=Homo sapiens GN=EPPK1 PE=1 SV=2	344949	344949	344949	344949	344949	289640000	128380000	344949	82677000	344949	344949	1.00277e+08	0.134357	290.702	8.1834
P04217;P04217-2;M0R009;CON__Q2KJF1	P04217;P04217-2;M0R009	Alpha-1B-glycoprotein	A1BG	>sp|P04217|A1BG_HUMAN Alpha-1B-glycoprotein OS=Homo sapiens GN=A1BG PE=1 SV=4;>sp|P04217-2|A1BG_HUMAN Isoform 2 of Alpha-1B-glycoprotein OS=Homo sapiens GN=A1BG;>tr|M0R009|M0R009_HUMAN Alpha-1B-glycoprotein (Fragment) OS=Homo sapiens GN=A1BG PE=4 SV=3	82451000	165820000	82265000	172880000	90675000	85696000	198160000	216960000	275290000	168490000	118818200	188919200	0.0413037	1.58999	0.669013
P04843;B7Z4L4;F8WF32	P04843;B7Z4L4	Dolichyl-diphosphooligosaccharide--protein glycosyltransferase subunit 1	RPN1	>sp|P04843|RPN1_HUMAN Dolichyl-diphosphooligosaccharide--protein glycosyltransferase subunit 1 OS=Homo sapiens GN=RPN1 PE=1 SV=1;>tr|B7Z4L4|B7Z4L4_HUMAN Dolichyl-diphosphooligosaccharide--protein glycosyltransferase subunit 1 OS=Homo sapiens GN=RPN1 PE=1 S	104670000	344949	344949	68461000	153820000	120390000	131800000	93422000	132700000	136550000	6.55282e+07	122972400	0.0966503	1.87663	0.908147
P52565;J3KRE2;J3KTF8;J3QQX2;J3KRY1;P52565-2;J3KS60	P52565;J3KRE2;J3KTF8;J3QQX2;J3KRY1;P52565-2	Rho GDP-dissociation inhibitor 1	ARHGDIA	>sp|P52565|GDIR1_HUMAN Rho GDP-dissociation inhibitor 1 OS=Homo sapiens GN=ARHGDIA PE=1 SV=3;>tr|J3KRE2|J3KRE2_HUMAN Rho GDP-dissociation inhibitor 1 OS=Homo sapiens GN=ARHGDIA PE=1 SV=1;>tr|J3KTF8|J3KTF8_HUMAN Rho GDP-dissociation inhibitor 1 (Fragment) O	344949	141690000	530660000	352090000	361820000	243330000	608590000	615530000	530900000	455160000	2.77321e+08	490702000	0.0376679	1.76944	0.82329
Q06830;A0A0A0MSI0;A0A0A0MRQ5	Q06830;A0A0A0MSI0	Peroxiredoxin-1	PRDX1	>sp|Q06830|PRDX1_HUMAN Peroxiredoxin-1 OS=Homo sapiens GN=PRDX1 PE=1 SV=1;>tr|A0A0A0MSI0|A0A0A0MSI0_HUMAN Peroxiredoxin-1 (Fragment) OS=Homo sapiens GN=PRDX1 PE=4 SV=1	4303300000	4969700000	3584000000	4016500000	3489600000	5100900000	3646400000	5542700000	4592700000	6288500000	4072620000	5034240000	0.240801	1.23612	0.305817
P13284	P13284	Gamma-interferon-inducible lysosomal thiol reductase	IFI30	>sp|P13284|GILT_HUMAN Gamma-interferon-inducible lysosomal thiol reductase OS=Homo sapiens GN=IFI30 PE=1 SV=3	344949	22757000	344949	344949	344949	52271000	344949	49141000	344949	35997000	4.82736e+06	2.76198e+07	0.193102	5.72151	2.5164
P04004;H0YJW9;CON__Q3ZBS7	P04004	Vitronectin;Vitronectin V65 subunit;Vitronectin V10 subunit;Somatomedin-B	VTN	>sp|P04004|VTNC_HUMAN Vitronectin OS=Homo sapiens GN=VTN PE=1 SV=1	227200000	286670000	385280000	346570000	339560000	134830000	223910000	206810000	319910000	300510000	317056000	237194000	0.0420148	0.748114	-0.41867
P00492	P00492	Hypoxanthine-guanine phosphoribosyltransferase	HPRT1	>sp|P00492|HPRT_HUMAN Hypoxanthine-guanine phosphoribosyltransferase OS=Homo sapiens GN=HPRT1 PE=1 SV=2	344949	54009000	344949	344949	344949	40717000	53318000	51301000	41943000	344949	1.10778e+07	3.75248e+07	0.0756089	3.3874	1.76018
P11216;H0Y4Z6	P11216	Glycogen phosphorylase, brain form	PYGB	>sp|P11216|PYGB_HUMAN Glycogen phosphorylase, brain form OS=Homo sapiens GN=PYGB PE=1 SV=5	344949	67271000	344949	344949	344949	691430000	123730000	135990000	104020000	77835000	1.37302e+07	226601000	0.151489	16.5039	4.04473
Q14847;Q14847-2;C9J9W2;Q14847-3;F6S2S5;K7ESD6	Q14847;Q14847-2;C9J9W2;Q14847-3	LIM and SH3 domain protein 1	LASP1	>sp|Q14847|LASP1_HUMAN LIM and SH3 domain protein 1 OS=Homo sapiens GN=LASP1 PE=1 SV=2;>sp|Q14847-2|LASP1_HUMAN Isoform 2 of LIM and SH3 domain protein 1 OS=Homo sapiens GN=LASP1;>tr|C9J9W2|C9J9W2_HUMAN LIM and SH3 domain protein 1 (Fragment) OS=Homo sapie	91219000	94851000	111300000	117390000	119280000	59521000	103790000	69626000	97096000	104640000	106808000	86934600	0.0815052	0.813933	-0.297017
Q15067-2;Q15067-3;Q15067;K7ELT1;I3L0T4;I3L4S5;K7ENF1;K7ESC7	Q15067-2;Q15067-3;Q15067	Peroxisomal acyl-coenzyme A oxidase 1	ACOX1	>sp|Q15067-2|ACOX1_HUMAN Isoform 2 of Peroxisomal acyl-coenzyme A oxidase 1 OS=Homo sapiens GN=ACOX1;>sp|Q15067-3|ACOX1_HUMAN Isoform 3 of Peroxisomal acyl-coenzyme A oxidase 1 OS=Homo sapiens GN=ACOX1;>sp|Q15067|ACOX1_HUMAN Peroxisomal acyl-coenzyme A oxi	88114000	128380000	344949	344949	59267000	39440000	344949	344949	344949	344949	5.52902e+07	8.16396e+06	0.116417	0.147657	-2.75968
X6RBG4;P07911-4;P07911;P07911-5;P07911-3;P07911-2	X6RBG4;P07911-4;P07911;P07911-5;P07911-3;P07911-2	Uromodulin;Uromodulin, secreted form	UMOD	>tr|X6RBG4|X6RBG4_HUMAN Uromodulin OS=Homo sapiens GN=UMOD PE=4 SV=1;>sp|P07911-4|UROM_HUMAN Isoform 4 of Uromodulin OS=Homo sapiens GN=UMOD;>sp|P07911|UROM_HUMAN Uromodulin OS=Homo sapiens GN=UMOD PE=1 SV=1;>sp|P07911-5|UROM_HUMAN Isoform 5 of Uromodulin	344949	89296000	1321800000	91045000	1599500000	344949	344949	344949	344949	344949	6.20397e+08	344949	0.147792	0.000556013	-10.8126
P01024;M0QYC8;M0QXZ3;M0R0Q9	P01024	Complement C3;Complement C3 beta chain;C3-beta-c;Complement C3 alpha chain;C3a anaphylatoxin;Acylation stimulating protein;Complement C3b alpha chain;Complement C3c alpha chain fragment 1;Complement C3dg fragment;Complement C3g fragment;Complement C3d fragment;Complement C3f fragment;Complement C3c alpha chain fragment 2	C3	>sp|P01024|CO3_HUMAN Complement C3 OS=Homo sapiens GN=C3 PE=1 SV=2	1903800000	2851700000	1315100000	2286600000	1556100000	1776900000	2675900000	3111900000	2867700000	2624000000	1982660000	2611280000	0.166925	1.31706	0.39732
F5H2F4;P11586;V9GYY3;A0A087WVM4;B7ZM99;Q6UB35	F5H2F4;P11586	C-1-tetrahydrofolate synthase, cytoplasmic;Methylenetetrahydrofolate dehydrogenase;Methenyltetrahydrofolate cyclohydrolase;Formyltetrahydrofolate synthetase;C-1-tetrahydrofolate synthase, cytoplasmic, N-terminally processed	MTHFD1	>tr|F5H2F4|F5H2F4_HUMAN C-1-tetrahydrofolate synthase, cytoplasmic OS=Homo sapiens GN=MTHFD1 PE=1 SV=1;>sp|P11586|C1TC_HUMAN C-1-tetrahydrofolate synthase, cytoplasmic OS=Homo sapiens GN=MTHFD1 PE=1 SV=3	524330000	450120000	373180000	301280000	371010000	477640000	344949	225150000	279450000	279500000	403984000	2.52417e+08	0.122444	0.624819	-0.678489
P05388;F8VU65;F8VWS0;P05388-2;Q8NHW5;F8VPE8;G3V210;F8VQY6;F8VRK7;F8VW21;F8VS58;F8VZS0;F8VWV4;F8W1K8	P05388;F8VU65;F8VWS0;P05388-2;Q8NHW5;F8VPE8;G3V210;F8VQY6;F8VRK7;F8VW21	60S acidic ribosomal protein P0;60S acidic ribosomal protein P0-like	RPLP0;RPLP0P6	>sp|P05388|RLA0_HUMAN 60S acidic ribosomal protein P0 OS=Homo sapiens GN=RPLP0 PE=1 SV=1;>tr|F8VU65|F8VU65_HUMAN 60S acidic ribosomal protein P0 (Fragment) OS=Homo sapiens GN=RPLP0 PE=1 SV=1;>tr|F8VWS0|F8VWS0_HUMAN 60S acidic ribosomal protein P0 OS=Homo s	344949	106110000	40295000	59923000	56626000	139840000	72681000	89123000	61630000	91184000	5.26598e+07	90891600	0.258162	1.72602	0.787445
P53621;P53621-2	P53621;P53621-2	Coatomer subunit alpha;Xenin;Proxenin	COPA	>sp|P53621|COPA_HUMAN Coatomer subunit alpha OS=Homo sapiens GN=COPA PE=1 SV=2;>sp|P53621-2|COPA_HUMAN Isoform 2 of Coatomer subunit alpha OS=Homo sapiens GN=COPA	73672000	36712000	344949	344949	344949	149270000	344949	46080000	75513000	93649000	2.22838e+07	7.29714e+07	0.0928918	3.27464	1.71134
P01876	P01876	Ig alpha-1 chain C region	IGHA1	>sp|P01876|IGHA1_HUMAN Ig alpha-1 chain C region OS=Homo sapiens GN=IGHA1 PE=1 SV=2	1729000000	2471000000	2565100000	1964100000	2536500000	1993200000	2699300000	3939000000	2489000000	3902300000	2253140000	3004560000	0.0433798	1.3335	0.415217
S4R371;P05413;S4R3A2	S4R371;P05413;S4R3A2	Fatty acid-binding protein, heart	FABP3	>tr|S4R371|S4R371_HUMAN Fatty acid-binding protein, heart (Fragment) OS=Homo sapiens GN=FABP3 PE=1 SV=1;>sp|P05413|FABPH_HUMAN Fatty acid-binding protein, heart OS=Homo sapiens GN=FABP3 PE=1 SV=4;>tr|S4R3A2|S4R3A2_HUMAN Fatty acid-binding protein, heart OS	812410000	825220000	557290000	858800000	802620000	991160000	457170000	265630000	613820000	140270000	771268000	493610000	0.109285	0.639998	-0.643861
A0A087WZT2;Q6UX53	A0A087WZT2;Q6UX53	Methyltransferase-like protein 7B	METTL7B	>tr|A0A087WZT2|A0A087WZT2_HUMAN Methyltransferase-like protein 7B OS=Homo sapiens GN=METTL7B PE=4 SV=1;>sp|Q6UX53|MET7B_HUMAN Methyltransferase-like protein 7B OS=Homo sapiens GN=METTL7B PE=2 SV=2	344949	344949	344949	344949	344949	278520000	344949	99269000	344949	70515000	344949	8.97988e+07	0.15448	260.325	8.02417
H0YMZ1;H0YN18;H0YL69;P25789;H0YKT8;H0YMI6;H0YMA1;P25789-2;H0YKS0;H0YLS6;H0YLC2	H0YMZ1;H0YN18;H0YL69;P25789;H0YKT8;H0YMI6;H0YMA1;P25789-2	Proteasome subunit alpha type;Proteasome subunit alpha type-4;Proteasome subunit beta type	PSMA4	>tr|H0YMZ1|H0YMZ1_HUMAN Proteasome subunit alpha type (Fragment) OS=Homo sapiens GN=PSMA4 PE=1 SV=3;>tr|H0YN18|H0YN18_HUMAN Proteasome subunit alpha type-4 OS=Homo sapiens GN=PSMA4 PE=1 SV=1;>tr|H0YL69|H0YL69_HUMAN Proteasome subunit alpha type (Fragment)	344949	47405000	344949	344949	344949	77381000	71650000	92003000	344949	344949	9.75696e+06	4.83448e+07	0.11671	4.9549	2.30886
P07384;E9PL37;E9PRM1;E9PLX0;E9PJJ3;E9PLC9;E9PMC6;E9PJA6;E9PSA6;E9PQB3	P07384	Calpain-1 catalytic subunit	CAPN1	>sp|P07384|CAN1_HUMAN Calpain-1 catalytic subunit OS=Homo sapiens GN=CAPN1 PE=1 SV=1	344949	72327000	344949	344949	344949	154540000	344949	101380000	344949	122650000	1.47414e+07	7.5852e+07	0.220275	5.14552	2.36332
P10768;X6RA14;H7BZT7;U3KQT1	P10768;X6RA14;H7BZT7	S-formylglutathione hydrolase	ESD	>sp|P10768|ESTD_HUMAN S-formylglutathione hydrolase OS=Homo sapiens GN=ESD PE=1 SV=2;>tr|X6RA14|X6RA14_HUMAN S-formylglutathione hydrolase OS=Homo sapiens GN=ESD PE=1 SV=1;>tr|H7BZT7|H7BZT7_HUMAN S-formylglutathione hydrolase (Fragment) OS=Homo sapiens GN=	721110000	571360000	579260000	508670000	557100000	583550000	525140000	816960000	833920000	1022400000	587500000	756394000	0.210656	1.28748	0.364549
C9J9K3;P08865;A6NE09;C9JQR9	C9J9K3;P08865;A6NE09	40S ribosomal protein SA	RPSA;RPSAP58	>tr|C9J9K3|C9J9K3_HUMAN 40S ribosomal protein SA (Fragment) OS=Homo sapiens GN=RPSA PE=1 SV=3;>sp|P08865|RSSA_HUMAN 40S ribosomal protein SA OS=Homo sapiens GN=RPSA PE=1 SV=4;>tr|A6NE09|A6NE09_HUMAN 40S ribosomal protein SA OS=Homo sapiens GN=RPSAP58 PE=3	385970000	222470000	290500000	215200000	248240000	393730000	285640000	294020000	325550000	484650000	272476000	356718000	0.120443	1.30917	0.388655
P62913;P62913-2;Q5VVC9;Q5VVC8	P62913;P62913-2	60S ribosomal protein L11	RPL11	>sp|P62913|RL11_HUMAN 60S ribosomal protein L11 OS=Homo sapiens GN=RPL11 PE=1 SV=2;>sp|P62913-2|RL11_HUMAN Isoform 2 of 60S ribosomal protein L11 OS=Homo sapiens GN=RPL11	344949	45749000	106790000	100780000	75301000	97557000	100420000	94262000	109580000	98505000	6.5793e+07	100064800	0.148109	1.5209	0.604929
P69905;P02008	P69905	Hemoglobin subunit alpha	HBA1	>sp|P69905|HBA_HUMAN Hemoglobin subunit alpha OS=Homo sapiens GN=HBA1 PE=1 SV=2	85709000000	65088000000	41559000000	65839000000	45218000000	44550000000	96250000000	79968000000	117680000000	89669000000	60682600000	85623400000	0.213428	1.411	0.496722
O43488;H3BLU7;H7C5H7	O43488;H3BLU7	Aflatoxin B1 aldehyde reductase member 2	AKR7A2	>sp|O43488|ARK72_HUMAN Aflatoxin B1 aldehyde reductase member 2 OS=Homo sapiens GN=AKR7A2 PE=1 SV=3;>tr|H3BLU7|H3BLU7_HUMAN Aflatoxin B1 aldehyde reductase member 2 (Fragment) OS=Homo sapiens GN=AKR7A2 PE=1 SV=1	354190000	409300000	425840000	343770000	313680000	461380000	204620000	192920000	316490000	166030000	369356000	268288000	0.183326	0.726367	-0.461229
E9PCY7;G8JLB6;P31943;D6RIT2;D6RIU0;D6RBM0;H0YB39;E7EQJ0;D6RAM1;E5RGV0;D6R9T0;D6RFM3;E7EN40;D6RDU3;D6RJ04;D6RIH9;H0YBG7;H0YBD7;D6RF17;D6RDL0;D6R9D3;E5RJ94	E9PCY7;G8JLB6;P31943;D6RIT2;D6RIU0;D6RBM0;H0YB39	Heterogeneous nuclear ribonucleoprotein H;Heterogeneous nuclear ribonucleoprotein H, N-terminally processed	HNRNPH1	>tr|E9PCY7|E9PCY7_HUMAN Heterogeneous nuclear ribonucleoprotein H OS=Homo sapiens GN=HNRNPH1 PE=1 SV=1;>tr|G8JLB6|G8JLB6_HUMAN Heterogeneous nuclear ribonucleoprotein H OS=Homo sapiens GN=HNRNPH1 PE=1 SV=1;>sp|P31943|HNRH1_HUMAN Heterogeneous nuclear ribon	344949	112660000	146660000	134340000	134130000	127340000	160830000	154980000	148340000	180350000	1.05627e+08	154368000	0.0828149	1.46144	0.547395
P82909	P82909	28S ribosomal protein S36, mitochondrial	MRPS36	>sp|P82909|RT36_HUMAN 28S ribosomal protein S36, mitochondrial OS=Homo sapiens GN=MRPS36 PE=1 SV=2	82498000	344949	344949	70477000	73938000	47127000	344949	344949	344949	344949	4.55206e+07	9.70136e+06	0.0898352	0.21312	-2.23026
H0UI06;P14406;D6RIE3;D6RGV5;D6R9C3	H0UI06;P14406;D6RIE3;D6RGV5;D6R9C3	Cytochrome c oxidase subunit 7A2, mitochondrial	COX7A2	>tr|H0UI06|H0UI06_HUMAN Cytochrome c oxidase subunit 7A2, mitochondrial OS=Homo sapiens GN=COX7A2 PE=1 SV=1;>sp|P14406|CX7A2_HUMAN Cytochrome c oxidase subunit 7A2, mitochondrial OS=Homo sapiens GN=COX7A2 PE=1 SV=1;>tr|D6RIE3|D6RIE3_HUMAN Uncharacterized p	201750000	344949	362190000	222150000	344949	139920000	344949	344949	344949	344949	1.57356e+08	2.826e+07	0.142872	0.179593	-2.4772
P09496-2;P09496-4;P09496-3;P09496;F8WF69;P09496-5;C9J8P9	P09496-2;P09496-4;P09496-3;P09496;F8WF69;P09496-5;C9J8P9	Clathrin light chain A	CLTA	>sp|P09496-2|CLCA_HUMAN Isoform Non-brain of Clathrin light chain A OS=Homo sapiens GN=CLTA;>sp|P09496-4|CLCA_HUMAN Isoform 4 of Clathrin light chain A OS=Homo sapiens GN=CLTA;>sp|P09496-3|CLCA_HUMAN Isoform 3 of Clathrin light chain A OS=Homo sapiens GN=C	64872000	40819000	101320000	82536000	109360000	344949	58381000	73036000	344949	82401000	79781400	4.29016e+07	0.0993642	0.537739	-0.895022
P01859	P01859	Ig gamma-2 chain C region	IGHG2	>sp|P01859|IGHG2_HUMAN Ig gamma-2 chain C region OS=Homo sapiens GN=IGHG2 PE=1 SV=2	2294800000	2981000000	3134100000	2024600000	2471600000	4039100000	2789200000	6674700000	1937000000	4576200000	2581220000	4003240000	0.113894	1.55091	0.633115
P30047;H0YNX7;P30047-2;H0YNM1	P30047;H0YNX7;P30047-2	GTP cyclohydrolase 1 feedback regulatory protein	GCHFR	>sp|P30047|GFRP_HUMAN GTP cyclohydrolase 1 feedback regulatory protein OS=Homo sapiens GN=GCHFR PE=1 SV=3;>tr|H0YNX7|H0YNX7_HUMAN GTP cyclohydrolase 1 feedback regulatory protein OS=Homo sapiens GN=GCHFR PE=1 SV=1;>sp|P30047-2|GFRP_HUMAN Isoform 2 of GTP c	101190000	111890000	132910000	98681000	131390000	190370000	344949	66782000	344949	344949	115212200	5.16374e+07	0.183888	0.448194	-1.15781
O94903;E5RFX7;E5RG77;H0YBG2;E5RFZ4	O94903;E5RFX7;E5RG77	Proline synthase co-transcribed bacterial homolog protein	PROSC	>sp|O94903|PROSC_HUMAN Proline synthase co-transcribed bacterial homolog protein OS=Homo sapiens GN=PROSC PE=1 SV=1;>tr|E5RFX7|E5RFX7_HUMAN Proline synthase co-transcribed bacterial homolog protein (Fragment) OS=Homo sapiens GN=PROSC PE=1 SV=1;>tr|E5RG77|E	41399000	61166000	73095000	40308000	42377000	344949	344949	49403000	344949	70571000	51669000	2.42018e+07	0.14322	0.4684	-1.09419
Q99497;K7ELW0;K7EN27	Q99497;K7ELW0;K7EN27	Protein DJ-1	PARK7	>sp|Q99497|PARK7_HUMAN Protein DJ-1 OS=Homo sapiens GN=PARK7 PE=1 SV=2;>tr|K7ELW0|K7ELW0_HUMAN Protein DJ-1 OS=Homo sapiens GN=PARK7 PE=1 SV=1;>tr|K7EN27|K7EN27_HUMAN Protein DJ-1 (Fragment) OS=Homo sapiens GN=PARK7 PE=1 SV=1	431640000	713190000	608300000	1005500000	635290000	697790000	403910000	534190000	394390000	444920000	678784000	495040000	0.270102	0.729304	-0.455407
Q96DC8;Q96DC8-2;Q5W0J6;Q5W0J8	Q96DC8;Q96DC8-2;Q5W0J6	Enoyl-CoA hydratase domain-containing protein 3, mitochondrial	ECHDC3	>sp|Q96DC8|ECHD3_HUMAN Enoyl-CoA hydratase domain-containing protein 3, mitochondrial OS=Homo sapiens GN=ECHDC3 PE=1 SV=2;>sp|Q96DC8-2|ECHD3_HUMAN Isoform 2 of Enoyl-CoA hydratase domain-containing protein 3, mitochondrial OS=Homo sapiens GN=ECHDC3;>tr|Q5W	110960000	501270000	344949	154440000	344949	344949	344949	344949	344949	344949	1.53472e+08	344949	0.171742	0.00224764	-8.79738
P26640;A2ABF4;P26640-2	P26640	Valine--tRNA ligase	VARS	>sp|P26640|SYVC_HUMAN Valine--tRNA ligase OS=Homo sapiens GN=VARS PE=1 SV=4	344949	344949	41480000	32155000	28573000	344949	344949	344949	344949	21926000	2.05796e+07	4.66116e+06	0.13803	0.226494	-2.14245
Q9H4A4;A6NKB8;C9JMZ3;A0A087WUS4;A0A087WU27;H7C2T3	Q9H4A4;A6NKB8	Aminopeptidase B	RNPEP	>sp|Q9H4A4|AMPB_HUMAN Aminopeptidase B OS=Homo sapiens GN=RNPEP PE=1 SV=2;>tr|A6NKB8|A6NKB8_HUMAN Aminopeptidase B OS=Homo sapiens GN=RNPEP PE=1 SV=1	100840000	66512000	344949	344949	344949	189800000	93978000	87138000	344949	101690000	3.36774e+07	9.45902e+07	0.0376242	2.80872	1.48991
P00915;E5RHP7;E5RH81;E5RFE7;E5RIF9;E5RG43;E5RFL2;H0YBE2;E5RGU8;E5RII2;E5RG81;E5RJI8;E5RJF6;E5RHS7	P00915;E5RHP7;E5RH81;E5RFE7;E5RIF9;E5RG43	Carbonic anhydrase 1	CA1	>sp|P00915|CAH1_HUMAN Carbonic anhydrase 1 OS=Homo sapiens GN=CA1 PE=1 SV=2;>tr|E5RHP7|E5RHP7_HUMAN Carbonic anhydrase 1 (Fragment) OS=Homo sapiens GN=CA1 PE=1 SV=1;>tr|E5RH81|E5RH81_HUMAN Carbonic anhydrase 1 (Fragment) OS=Homo sapiens GN=CA1 PE=1 SV=3;>t	2640300000	2222400000	843340000	1862600000	778550000	2027000000	5718600000	2418300000	3433900000	1557100000	1669438000	3030980000	0.110613	1.81557	0.860422
B7ZKJ8;Q14624-3;Q14624-2;Q14624;Q14624-4;H7C0L5	B7ZKJ8;Q14624-3;Q14624-2;Q14624;Q14624-4;H7C0L5	Inter-alpha-trypsin inhibitor heavy chain H4;70 kDa inter-alpha-trypsin inhibitor heavy chain H4;35 kDa inter-alpha-trypsin inhibitor heavy chain H4	ITIH4	>tr|B7ZKJ8|B7ZKJ8_HUMAN ITIH4 protein OS=Homo sapiens GN=ITIH4 PE=1 SV=1;>sp|Q14624-3|ITIH4_HUMAN Isoform 3 of Inter-alpha-trypsin inhibitor heavy chain H4 OS=Homo sapiens GN=ITIH4;>sp|Q14624-2|ITIH4_HUMAN Isoform 2 of Inter-alpha-trypsin inhibitor heavy c	57233000	114870000	107920000	122690000	83976000	58828000	133960000	137890000	178580000	193460000	97337800	140543600	0.0827054	1.44387	0.529946
Q9BSJ8;Q9BSJ8-2	Q9BSJ8;Q9BSJ8-2	Extended synaptotagmin-1	ESYT1	>sp|Q9BSJ8|ESYT1_HUMAN Extended synaptotagmin-1 OS=Homo sapiens GN=ESYT1 PE=1 SV=1;>sp|Q9BSJ8-2|ESYT1_HUMAN Isoform 2 of Extended synaptotagmin-1 OS=Homo sapiens GN=ESYT1	344949	29514000	344949	344949	344949	68309000	344949	344949	49630000	32781000	6.17876e+06	3.0282e+07	0.237931	4.90098	2.29307
O60493;O60493-2;O60493-4;O60493-3	O60493;O60493-2;O60493-4	Sorting nexin-3	SNX3	>sp|O60493|SNX3_HUMAN Sorting nexin-3 OS=Homo sapiens GN=SNX3 PE=1 SV=3;>sp|O60493-2|SNX3_HUMAN Isoform 2 of Sorting nexin-3 OS=Homo sapiens GN=SNX3;>sp|O60493-4|SNX3_HUMAN Isoform 4 of Sorting nexin-3 OS=Homo sapiens GN=SNX3	344949	60252000	48784000	100570000	102130000	344949	39678000	344949	39185000	53513000	6.24162e+07	2.66132e+07	0.0326697	0.426383	-1.22978
A0A0A0MRM8;Q9UM54-6;E7EW20;Q9UM54-5;Q9UM54-2;Q9UM54-4;Q9UM54-1;Q9UM54	A0A0A0MRM8;Q9UM54-6;E7EW20;Q9UM54-5;Q9UM54-2;Q9UM54-4;Q9UM54-1;Q9UM54	Unconventional myosin-VI	MYO6	>tr|A0A0A0MRM8|A0A0A0MRM8_HUMAN Unconventional myosin-VI OS=Homo sapiens GN=MYO6 PE=4 SV=1;>sp|Q9UM54-6|MYO6_HUMAN Isoform 6 of Unconventional myosin-VI OS=Homo sapiens GN=MYO6;>tr|E7EW20|E7EW20_HUMAN Unconventional myosin-VI OS=Homo sapiens GN=MYO6 PE=1 S	76204000	344949	344949	51117000	53565000	39324000	344949	344949	344949	344949	3.63152e+07	8.14076e+06	0.0759387	0.22417	-2.15734
Q86WU2-2;Q86WU2	Q86WU2-2;Q86WU2	Probable D-lactate dehydrogenase, mitochondrial	LDHD	>sp|Q86WU2-2|LDHD_HUMAN Isoform 2 of Probable D-lactate dehydrogenase, mitochondrial OS=Homo sapiens GN=LDHD;>sp|Q86WU2|LDHD_HUMAN Probable D-lactate dehydrogenase, mitochondrial OS=Homo sapiens GN=LDHD PE=1 SV=1	155330000	156200000	344949	344949	344949	344949	344949	344949	344949	344949	6.2513e+07	344949	0.17781	0.00551804	-7.50163
Q14956-2;Q14956	Q14956-2;Q14956	Transmembrane glycoprotein NMB	GPNMB	>sp|Q14956-2|GPNMB_HUMAN Isoform 2 of Transmembrane glycoprotein NMB OS=Homo sapiens GN=GPNMB;>sp|Q14956|GPNMB_HUMAN Transmembrane glycoprotein NMB OS=Homo sapiens GN=GPNMB PE=1 SV=2	344949	344949	344949	344949	344949	143200000	344949	142220000	344949	344949	344949	5.7291e+07	0.177811	166.085	7.37578
A0A087WY71;E9PFW3;Q96CW1-2;Q96CW1;C9JJ47;C9JTK4;C9JGT8;C9JJD3;C9JPV8	A0A087WY71;E9PFW3;Q96CW1-2;Q96CW1;C9JJ47	AP-2 complex subunit mu	AP2M1	>tr|A0A087WY71|A0A087WY71_HUMAN AP-2 complex subunit mu OS=Homo sapiens GN=AP2M1 PE=1 SV=1;>tr|E9PFW3|E9PFW3_HUMAN AP-2 complex subunit mu OS=Homo sapiens GN=AP2M1 PE=1 SV=1;>sp|Q96CW1-2|AP2M1_HUMAN Isoform 2 of AP-2 complex subunit mu OS=Homo sapiens GN=A	344949	344949	344949	344949	344949	47385000	344949	344949	344949	46709000	344949	1.90258e+07	0.177823	55.1553	5.78543
Q9BS26	Q9BS26	Endoplasmic reticulum resident protein 44	ERP44	>sp|Q9BS26|ERP44_HUMAN Endoplasmic reticulum resident protein 44 OS=Homo sapiens GN=ERP44 PE=1 SV=1	344949	344949	344949	10966000	11148000	344949	344949	344949	344949	344949	4.62977e+06	344949	0.177828	0.0745067	-3.74649
A6ND91;A6ND91-2;M0QYD4	A6ND91	Putative L-aspartate dehydrogenase	ASPDH	>sp|A6ND91|ASPD_HUMAN Putative L-aspartate dehydrogenase OS=Homo sapiens GN=ASPDH PE=2 SV=2	139220000	136470000	344949	344949	344949	344949	344949	344949	344949	344949	5.5345e+07	344949	0.177836	0.00623271	-7.32593
H3BLZ8;Q92841-1;Q92841-3;Q92841-2;Q92841;J3KRZ1	H3BLZ8;Q92841-1;Q92841-3;Q92841-2;Q92841	Probable ATP-dependent RNA helicase DDX17	DDX17	>tr|H3BLZ8|H3BLZ8_HUMAN Probable ATP-dependent RNA helicase DDX17 OS=Homo sapiens GN=DDX17 PE=1 SV=1;>sp|Q92841-1|DDX17_HUMAN Isoform 2 of Probable ATP-dependent RNA helicase DDX17 OS=Homo sapiens GN=DDX17;>sp|Q92841-3|DDX17_HUMAN Isoform 4 of Probable ATP	344949	344949	344949	344949	344949	344949	344949	344949	104950000	107120000	344949	4.2621e+07	0.177838	123.557	6.94904
G3V2S6;Q9Y5K8;H0YJH8;G3V2V6;H0YJS0;G3V559;H0YJ55	G3V2S6;Q9Y5K8;H0YJH8;G3V2V6	V-type proton ATPase subunit D	ATP6V1D	>tr|G3V2S6|G3V2S6_HUMAN V-type proton ATPase subunit D OS=Homo sapiens GN=ATP6V1D PE=1 SV=1;>sp|Q9Y5K8|VATD_HUMAN V-type proton ATPase subunit D OS=Homo sapiens GN=ATP6V1D PE=1 SV=1;>tr|H0YJH8|H0YJH8_HUMAN V-type proton ATPase subunit D (Fragment) OS=Homo	344949	344949	344949	116900000	114090000	344949	344949	344949	344949	344949	4.6405e+07	344949	0.17785	0.00743345	-7.07175
P24844;J3KTJ1;P24844-2	P24844;J3KTJ1;P24844-2	Myosin regulatory light polypeptide 9	MYL9;MYL12A	>sp|P24844|MYL9_HUMAN Myosin regulatory light polypeptide 9 OS=Homo sapiens GN=MYL9 PE=1 SV=4;>tr|J3KTJ1|J3KTJ1_HUMAN Myosin regulatory light chain 12A (Fragment) OS=Homo sapiens GN=MYL12A PE=4 SV=1;>sp|P24844-2|MYL9_HUMAN Isoform 2 of Myosin regulatory li	344949	344949	344949	344949	344949	344949	150800000	146040000	344949	344949	344949	5.9575e+07	0.177881	172.707	7.43218
P28072;I3L3X7;A0A087X2I4	P28072;I3L3X7;A0A087X2I4	Proteasome subunit beta type-6	PSMB6	>sp|P28072|PSB6_HUMAN Proteasome subunit beta type-6 OS=Homo sapiens GN=PSMB6 PE=1 SV=4;>tr|I3L3X7|I3L3X7_HUMAN Proteasome subunit beta type-6 (Fragment) OS=Homo sapiens GN=PSMB6 PE=1 SV=1;>tr|A0A087X2I4|A0A087X2I4_HUMAN Proteasome subunit beta type OS=Hom	344949	344949	344949	35347000	33903000	344949	344949	344949	344949	344949	1.4057e+07	344949	0.177934	0.0245394	-5.34876
J3KTJ8;J3QRI7;J3QQQ9;J3QQV1;P61254;J3KSS0;E5RIT6;J3QRC4;Q9UNX3;E5RHH1	J3KTJ8;J3QRI7;J3QQQ9;J3QQV1;P61254;J3KSS0;E5RIT6;J3QRC4;Q9UNX3	60S ribosomal protein L26;60S ribosomal protein L26-like 1	RPL26;KRBA2;RPL26L1	>tr|J3KTJ8|J3KTJ8_HUMAN 60S ribosomal protein L26 (Fragment) OS=Homo sapiens GN=RPL26 PE=4 SV=3;>tr|J3QRI7|J3QRI7_HUMAN 60S ribosomal protein L26 (Fragment) OS=Homo sapiens GN=RPL26 PE=4 SV=1;>tr|J3QQQ9|J3QQQ9_HUMAN KRAB-A domain-containing protein 2 OS=Ho	344949	344949	344949	344949	344949	344949	344949	344949	46985000	49077000	344949	1.94194e+07	0.177945	56.2963	5.81497
P67775;P62714;H0YC23;P67775-2;E5RFI3;E5RHP4;E7ESG8;E5RHC1;H3BV22;H3BTA2;P60510	P67775;P62714;H0YC23;P67775-2	Serine/threonine-protein phosphatase 2A catalytic subunit alpha isoform;Serine/threonine-protein phosphatase 2A catalytic subunit beta isoform	PPP2CA;PPP2CB	>sp|P67775|PP2AA_HUMAN Serine/threonine-protein phosphatase 2A catalytic subunit alpha isoform OS=Homo sapiens GN=PPP2CA PE=1 SV=1;>sp|P62714|PP2AB_HUMAN Serine/threonine-protein phosphatase 2A catalytic subunit beta isoform OS=Homo sapiens GN=PPP2CB PE=1	344949	344949	344949	344949	344949	344949	344949	344949	49331000	46977000	344949	1.94686e+07	0.17798	56.439	5.81862
J3QL14;R4GN72;F5GYQ1;P61421	J3QL14;R4GN72;F5GYQ1;P61421	V-type proton ATPase subunit d 1	ATP6V0D1	>tr|J3QL14|J3QL14_HUMAN V-type proton ATPase subunit d 1 (Fragment) OS=Homo sapiens GN=ATP6V0D1 PE=1 SV=1;>tr|R4GN72|R4GN72_HUMAN V-type proton ATPase subunit d 1 OS=Homo sapiens GN=ATP6V0D1 PE=1 SV=1;>tr|F5GYQ1|F5GYQ1_HUMAN V-type proton ATPase subunit d	344949	344949	74114000	344949	70446000	344949	344949	344949	344949	344949	2.9119e+07	344949	0.177993	0.0118462	-6.39943
Q16853;Q16853-2;K7EQZ5;K7EL47;Q16853-3	Q16853;Q16853-2	Membrane primary amine oxidase	AOC3	>sp|Q16853|AOC3_HUMAN Membrane primary amine oxidase OS=Homo sapiens GN=AOC3 PE=1 SV=3;>sp|Q16853-2|AOC3_HUMAN Isoform 2 of Membrane primary amine oxidase OS=Homo sapiens GN=AOC3	344949	344949	73214000	344949	77248000	344949	344949	344949	344949	344949	3.02994e+07	344949	0.178014	0.0113847	-6.45676
P56381;Q5VTU8	P56381;Q5VTU8	ATP synthase subunit epsilon, mitochondrial;ATP synthase subunit epsilon-like protein, mitochondrial	ATP5E;ATP5EP2	>sp|P56381|ATP5E_HUMAN ATP synthase subunit epsilon, mitochondrial OS=Homo sapiens GN=ATP5E PE=1 SV=2;>sp|Q5VTU8|AT5EL_HUMAN ATP synthase subunit epsilon-like protein, mitochondrial OS=Homo sapiens GN=ATP5EP2 PE=3 SV=1	37748000	344949	344949	344949	40161000	344949	344949	344949	344949	344949	1.57888e+07	344949	0.178086	0.0218477	-5.51637
P16401	P16401	Histone H1.5	HIST1H1B	>sp|P16401|H15_HUMAN Histone H1.5 OS=Homo sapiens GN=HIST1H1B PE=1 SV=3	344949	344949	344949	344949	344949	344949	344949	344949	41353000	38684000	344949	1.62144e+07	0.17813	47.0051	5.55475
Q9UKU7;Q9UKU7-2;Q9UKU7-3;E9PLS3	Q9UKU7;Q9UKU7-2;Q9UKU7-3	Isobutyryl-CoA dehydrogenase, mitochondrial	ACAD8	>sp|Q9UKU7|ACAD8_HUMAN Isobutyryl-CoA dehydrogenase, mitochondrial OS=Homo sapiens GN=ACAD8 PE=1 SV=1;>sp|Q9UKU7-2|ACAD8_HUMAN Isoform 2 of Isobutyryl-CoA dehydrogenase, mitochondrial OS=Homo sapiens GN=ACAD8;>sp|Q9UKU7-3|ACAD8_HUMAN Isoform 3 of Isobutyry	67833000	63090000	344949	344949	344949	344949	344949	344949	344949	344949	2.63916e+07	344949	0.178185	0.0130704	-6.25755
Q02818;C9JKZ2;H7BZI1;C9JBD3;C9J3C1	Q02818;C9JKZ2;H7BZI1	Nucleobindin-1	NUCB1	>sp|Q02818|NUCB1_HUMAN Nucleobindin-1 OS=Homo sapiens GN=NUCB1 PE=1 SV=4;>tr|C9JKZ2|C9JKZ2_HUMAN Nucleobindin-1 (Fragment) OS=Homo sapiens GN=NUCB1 PE=1 SV=3;>tr|H7BZI1|H7BZI1_HUMAN Nucleobindin-1 (Fragment) OS=Homo sapiens GN=NUCB1 PE=1 SV=1	344949	344949	344949	344949	344949	344949	55288000	51411000	344949	344949	344949	2.15468e+07	0.178188	62.4636	5.96494
Q96HE7;G3V3E6;G3V2H0;G3V503;G3V5B3	Q96HE7;G3V3E6	ERO1-like protein alpha	ERO1L	>sp|Q96HE7|ERO1A_HUMAN ERO1-like protein alpha OS=Homo sapiens GN=ERO1L PE=1 SV=2;>tr|G3V3E6|G3V3E6_HUMAN ERO1-like protein alpha OS=Homo sapiens GN=ERO1L PE=1 SV=1	344949	344949	344949	344949	344949	344949	87297000	94056000	344949	344949	344949	3.64776e+07	0.178206	105.748	6.72448
K7EPV0;Q9Y2R0	K7EPV0;Q9Y2R0	Cytochrome c oxidase assembly factor 3 homolog, mitochondrial	COA3	>tr|K7EPV0|K7EPV0_HUMAN Cytochrome c oxidase assembly factor 3 homolog, mitochondrial OS=Homo sapiens GN=COA3 PE=1 SV=1;>sp|Q9Y2R0|COA3_HUMAN Cytochrome c oxidase assembly factor 3 homolog, mitochondrial OS=Homo sapiens GN=COA3 PE=1 SV=1	344949	344949	344949	84533000	91094000	344949	344949	344949	344949	344949	3.53324e+07	344949	0.178208	0.00976297	-6.67846
D6RD17;P01591;D6RHJ6;C9JA05	D6RD17;P01591;D6RHJ6	Immunoglobulin J chain	IGJ	>tr|D6RD17|D6RD17_HUMAN Immunoglobulin J chain (Fragment) OS=Homo sapiens GN=IGJ PE=1 SV=3;>sp|P01591|IGJ_HUMAN Immunoglobulin J chain OS=Homo sapiens GN=IGJ PE=1 SV=4;>tr|D6RHJ6|D6RHJ6_HUMAN Immunoglobulin J chain (Fragment) OS=Homo sapiens GN=IGJ PE=1 SV	344949	344949	30488000	28144000	344949	344949	344949	344949	344949	344949	1.19334e+07	344949	0.178273	0.0289063	-5.11247
Q30118;P01903;F5GZ59;P01906	Q30118;P01903	HLA class II histocompatibility antigen, DR alpha chain	HLA-DRA	>tr|Q30118|Q30118_HUMAN HLA class II histocompatibility antigen, DR alpha chain OS=Homo sapiens GN=HLA-DRA PE=1 SV=1;>sp|P01903|DRA_HUMAN HLA class II histocompatibility antigen, DR alpha chain OS=Homo sapiens GN=HLA-DRA PE=1 SV=1	344949	344949	344949	344949	344949	344949	128840000	118750000	344949	344949	344949	4.9725e+07	0.178283	144.152	7.17144
R4GN98;P06703	R4GN98;P06703	Protein S100;Protein S100-A6	S100A6	>tr|R4GN98|R4GN98_HUMAN Protein S100 (Fragment) OS=Homo sapiens GN=S100A6 PE=1 SV=1;>sp|P06703|S10A6_HUMAN Protein S100-A6 OS=Homo sapiens GN=S100A6 PE=1 SV=1	344949	344949	344949	344949	344949	344949	93454000	102630000	344949	344949	344949	3.94238e+07	0.178435	114.289	6.83654
C9J4Z3;P61513;M0R0A1;Q6P4E4;E9PEL3;M0R2L6	C9J4Z3;P61513;M0R0A1;Q6P4E4;E9PEL3;M0R2L6	60S ribosomal protein L37a	RPL37A	>tr|C9J4Z3|C9J4Z3_HUMAN 60S ribosomal protein L37a OS=Homo sapiens GN=RPL37A PE=1 SV=1;>sp|P61513|RL37A_HUMAN 60S ribosomal protein L37a OS=Homo sapiens GN=RPL37A PE=1 SV=2;>tr|M0R0A1|M0R0A1_HUMAN 60S ribosomal protein L37a OS=Homo sapiens GN=RPL37A PE=1 S	344949	344949	344949	344949	344949	200270000	221100000	344949	344949	344949	344949	8.4481e+07	0.178505	244.909	7.9361
A0A087X0D5;P09668;E9PKT6	A0A087X0D5;P09668	Pro-cathepsin H;Cathepsin H mini chain;Cathepsin H;Cathepsin H heavy chain;Cathepsin H light chain	CTSH	>tr|A0A087X0D5|A0A087X0D5_HUMAN Pro-cathepsin H OS=Homo sapiens GN=CTSH PE=1 SV=1;>sp|P09668|CATH_HUMAN Pro-cathepsin H OS=Homo sapiens GN=CTSH PE=1 SV=4	344949	344949	344949	51201000	56656000	344949	344949	344949	344949	344949	2.17784e+07	344949	0.178544	0.0158391	-5.98037
Q15717;Q15717-2;M0QZR9;M0R055	Q15717;Q15717-2;M0QZR9	ELAV-like protein 1	ELAVL1	>sp|Q15717|ELAV1_HUMAN ELAV-like protein 1 OS=Homo sapiens GN=ELAVL1 PE=1 SV=2;>sp|Q15717-2|ELAV1_HUMAN Isoform 2 of ELAV-like protein 1 OS=Homo sapiens GN=ELAVL1;>tr|M0QZR9|M0QZR9_HUMAN ELAV-like protein 1 OS=Homo sapiens GN=ELAVL1 PE=1 SV=1	344949	344949	344949	344949	344949	344949	344949	344949	57333000	51810000	344949	2.20356e+07	0.178545	63.8807	5.99731
O15400-2;O15400	O15400-2;O15400	Syntaxin-7	STX7	>sp|O15400-2|STX7_HUMAN Isoform 2 of Syntaxin-7 OS=Homo sapiens GN=STX7;>sp|O15400|STX7_HUMAN Syntaxin-7 OS=Homo sapiens GN=STX7 PE=1 SV=4	24822000	32972000	58781000	47597000	47507000	31635000	344949	41031000	28303000	34977000	42335800	2.72582e+07	0.0779386	0.643857	-0.635188
Q9BX97;M0R310	Q9BX97	Plasmalemma vesicle-associated protein	PLVAP	>sp|Q9BX97|PLVAP_HUMAN Plasmalemma vesicle-associated protein OS=Homo sapiens GN=PLVAP PE=2 SV=1	344949	344949	344949	344949	344949	344949	344949	344949	121110000	106820000	344949	4.5793e+07	0.178931	132.753	7.0526
P11413;P11413-3;P11413-2;E9PD92;E7EM57;E7EUI8	P11413;P11413-3;P11413-2;E9PD92;E7EM57;E7EUI8	Glucose-6-phosphate 1-dehydrogenase	G6PD	>sp|P11413|G6PD_HUMAN Glucose-6-phosphate 1-dehydrogenase OS=Homo sapiens GN=G6PD PE=1 SV=4;>sp|P11413-3|G6PD_HUMAN Isoform 3 of Glucose-6-phosphate 1-dehydrogenase OS=Homo sapiens GN=G6PD;>sp|P11413-2|G6PD_HUMAN Isoform Long of Glucose-6-phosphate 1-dehyd	344949	344949	344949	344949	344949	344949	344949	344949	18629000	21295000	344949	8.19177e+06	0.179119	23.7478	4.56972
P17987;E7EQR6;F5H282;E7ERF2;F5GZ03;F5GZI8;F5H676;F5H136;F5GYL4;F5H726	P17987;E7EQR6;F5H282;E7ERF2	T-complex protein 1 subunit alpha	TCP1	>sp|P17987|TCPA_HUMAN T-complex protein 1 subunit alpha OS=Homo sapiens GN=TCP1 PE=1 SV=1;>tr|E7EQR6|E7EQR6_HUMAN T-complex protein 1 subunit alpha OS=Homo sapiens GN=TCP1 PE=1 SV=1;>tr|F5H282|F5H282_HUMAN T-complex protein 1 subunit alpha OS=Homo sapiens	60455000	69552000	115610000	87521000	155390000	366730000	86130000	143680000	111810000	212760000	97705600	184222000	0.193219	1.88548	0.914932
M0R0F0;M0R0R2;P46782;M0QZN2	M0R0F0;M0R0R2;P46782;M0QZN2	40S ribosomal protein S5;40S ribosomal protein S5, N-terminally processed	RPS5	>tr|M0R0F0|M0R0F0_HUMAN 40S ribosomal protein S5 (Fragment) OS=Homo sapiens GN=RPS5 PE=1 SV=1;>tr|M0R0R2|M0R0R2_HUMAN 40S ribosomal protein S5 OS=Homo sapiens GN=RPS5 PE=1 SV=1;>sp|P46782|RS5_HUMAN 40S ribosomal protein S5 OS=Homo sapiens GN=RPS5 PE=1 SV=4	344949	344949	344949	344949	344949	49979000	344949	344949	43500000	344949	344949	1.89028e+07	0.179193	54.7987	5.77607
Q9NZ45	Q9NZ45	CDGSH iron-sulfur domain-containing protein 1	CISD1	>sp|Q9NZ45|CISD1_HUMAN CDGSH iron-sulfur domain-containing protein 1 OS=Homo sapiens GN=CISD1 PE=1 SV=1	344949	344949	106160000	344949	122530000	344949	344949	344949	344949	344949	4.5945e+07	344949	0.179272	0.00750787	-7.05738
Q13185;K7ELA4;B5MD17;J3KS05;P83916	Q13185;K7ELA4;B5MD17;J3KS05;P83916	Chromobox protein homolog 3;Chromobox protein homolog 1	CBX3;CBX1	>sp|Q13185|CBX3_HUMAN Chromobox protein homolog 3 OS=Homo sapiens GN=CBX3 PE=1 SV=4;>tr|K7ELA4|K7ELA4_HUMAN Chromobox protein homolog 1 OS=Homo sapiens GN=CBX1 PE=1 SV=1;>tr|B5MD17|B5MD17_HUMAN Chromobox protein homolog 1 (Fragment) OS=Homo sapiens GN=CBX1	344949	344949	344949	344949	344949	344949	48640000	41897000	344949	344949	344949	1.83144e+07	0.179407	53.093	5.73045
Q01105-3;Q01105-4;Q01105-2;Q01105;A0A087X027;P0DME0	Q01105-3;Q01105-4;Q01105-2;Q01105;A0A087X027;P0DME0	Protein SET;Protein SETSIP	SET;SETSIP	>sp|Q01105-3|SET_HUMAN Isoform 3 of Protein SET OS=Homo sapiens GN=SET;>sp|Q01105-4|SET_HUMAN Isoform 4 of Protein SET OS=Homo sapiens GN=SET;>sp|Q01105-2|SET_HUMAN Isoform 2 of Protein SET OS=Homo sapiens GN=SET;>sp|Q01105|SET_HUMAN Protein SET OS=Homo sa	344949	344949	344949	344949	344949	344949	95875000	81249000	344949	344949	344949	3.56318e+07	0.179758	103.296	6.69064
O15145;C9JZD1;F8VR50	O15145;C9JZD1	Actin-related protein 2/3 complex subunit 3	ARPC3	>sp|O15145|ARPC3_HUMAN Actin-related protein 2/3 complex subunit 3 OS=Homo sapiens GN=ARPC3 PE=1 SV=3;>tr|C9JZD1|C9JZD1_HUMAN Actin-related protein 2/3 complex subunit 3 (Fragment) OS=Homo sapiens GN=ARPC3 PE=1 SV=1	344949	344949	344949	344949	344949	344949	106060000	89360000	344949	344949	344949	3.9291e+07	0.179895	113.904	6.83167
P62140;E7ETD8;C9J9S3;C9JP48;A0A087WYY5;H0Y3Y6;F8WE71;F8W1A0;F5H1L6;F5H037	P62140;E7ETD8	Serine/threonine-protein phosphatase PP1-beta catalytic subunit;Serine/threonine-protein phosphatase	PPP1CB	>sp|P62140|PP1B_HUMAN Serine/threonine-protein phosphatase PP1-beta catalytic subunit OS=Homo sapiens GN=PPP1CB PE=1 SV=3;>tr|E7ETD8|E7ETD8_HUMAN Serine/threonine-protein phosphatase (Fragment) OS=Homo sapiens GN=PPP1CB PE=1 SV=1	344949	344949	344949	344949	344949	344949	41253000	34627000	344949	344949	344949	1.5383e+07	0.180011	44.5949	5.47881
B5MBZ0;Q9HC35;Q9HC35-2	B5MBZ0;Q9HC35;Q9HC35-2	Echinoderm microtubule-associated protein-like 4	EML4	>tr|B5MBZ0|B5MBZ0_HUMAN Echinoderm microtubule-associated protein-like 4 OS=Homo sapiens GN=EML4 PE=1 SV=3;>sp|Q9HC35|EMAL4_HUMAN Echinoderm microtubule-associated protein-like 4 OS=Homo sapiens GN=EML4 PE=1 SV=3;>sp|Q9HC35-2|EMAL4_HUMAN Isoform 2 of Echin	344949	344949	344949	344949	344949	344949	344949	28690000	344949	24054000	344949	1.07558e+07	0.180058	31.1808	4.96258
A0A0A0MSN4;P12821-2;P12821;J3KTH9;J3KTB8;F6X3S4;P12821-4;P12821-3	A0A0A0MSN4;P12821-2;P12821	Angiotensin-converting enzyme;Angiotensin-converting enzyme, soluble form	ACE	>tr|A0A0A0MSN4|A0A0A0MSN4_HUMAN Angiotensin-converting enzyme OS=Homo sapiens GN=ACE PE=4 SV=1;>sp|P12821-2|ACE_HUMAN Isoform Somatic-2 of Angiotensin-converting enzyme OS=Homo sapiens GN=ACE;>sp|P12821|ACE_HUMAN Angiotensin-converting enzyme OS=Homo sapie	344949	31805000	344949	26536000	344949	344949	344949	344949	344949	344949	1.18752e+07	344949	0.180177	0.0290479	-5.10542
Q8WVC2;P63220;Q9BYK1;Q9BYK2	Q8WVC2;P63220;Q9BYK1	40S ribosomal protein S21	RPS21	>tr|Q8WVC2|Q8WVC2_HUMAN 40S ribosomal protein S21 OS=Homo sapiens GN=RPS21 PE=1 SV=1;>sp|P63220|RS21_HUMAN 40S ribosomal protein S21 OS=Homo sapiens GN=RPS21 PE=1 SV=1;>tr|Q9BYK1|Q9BYK1_HUMAN 40S ribosomal protein S21 OS=Homo sapiens GN=RPS21 PE=1 SV=1	344949	344949	344949	344949	344949	344949	344949	344949	116220000	139410000	344949	5.1333e+07	0.180155	148.813	7.21736
F8W7C6;A0A087WV22;X1WI28;P27635;H7C123;H7C2C5;Q96L21	F8W7C6;A0A087WV22;X1WI28;P27635;H7C123;H7C2C5;Q96L21	60S ribosomal protein L10;60S ribosomal protein L10-like	RPL10;RPL10L	>tr|F8W7C6|F8W7C6_HUMAN 60S ribosomal protein L10 OS=Homo sapiens GN=RPL10 PE=1 SV=2;>tr|A0A087WV22|A0A087WV22_HUMAN 60S ribosomal protein L10 OS=Homo sapiens GN=RPL10 PE=1 SV=1;>tr|X1WI28|X1WI28_HUMAN 60S ribosomal protein L10 (Fragment) OS=Homo sapiens G	344949	344949	344949	344949	344949	344949	344949	344949	62173000	74705000	344949	2.75826e+07	0.180209	79.9613	6.32123
H3BNT2;O75208;H3BRC0;H3BSJ5;H3BPY0;H3BPW3;H3BVA5;H3BPC6;O75208-2	H3BNT2;O75208;H3BRC0;H3BSJ5	Ubiquinone biosynthesis protein COQ9, mitochondrial	COQ9	>tr|H3BNT2|H3BNT2_HUMAN Ubiquinone biosynthesis protein COQ9, mitochondrial (Fragment) OS=Homo sapiens GN=COQ9 PE=1 SV=3;>sp|O75208|COQ9_HUMAN Ubiquinone biosynthesis protein COQ9, mitochondrial OS=Homo sapiens GN=COQ9 PE=1 SV=1;>tr|H3BRC0|H3BRC0_HUMAN Ubi	344949	344949	344949	74354000	61711000	344949	344949	344949	344949	344949	2.742e+07	344949	0.180281	0.0125802	-6.3127
P11279;P11279-2	P11279;P11279-2	Lysosome-associated membrane glycoprotein 1	LAMP1	>sp|P11279|LAMP1_HUMAN Lysosome-associated membrane glycoprotein 1 OS=Homo sapiens GN=LAMP1 PE=1 SV=3;>sp|P11279-2|LAMP1_HUMAN Isoform 2 of Lysosome-associated membrane glycoprotein 1 OS=Homo sapiens GN=LAMP1	344949	344949	344949	344949	344949	48680000	344949	40123000	344949	344949	344949	1.79676e+07	0.180481	52.0876	5.70287
P28330	P28330	Long-chain specific acyl-CoA dehydrogenase, mitochondrial	ACADL	>sp|P28330|ACADL_HUMAN Long-chain specific acyl-CoA dehydrogenase, mitochondrial OS=Homo sapiens GN=ACADL PE=2 SV=2	344949	344949	344949	344949	344949	78371000	344949	344949	344949	95097000	344949	3.49006e+07	0.180465	101.176	6.66072
C9JL73;P15313;C9J5E3;C9JNS9;C9JZ02	C9JL73;P15313	V-type proton ATPase subunit B, kidney isoform	ATP6V1B1	>tr|C9JL73|C9JL73_HUMAN V-type proton ATPase subunit B, kidney isoform OS=Homo sapiens GN=ATP6V1B1 PE=3 SV=1;>sp|P15313|VATB1_HUMAN V-type proton ATPase subunit B, kidney isoform OS=Homo sapiens GN=ATP6V1B1 PE=1 SV=3	344949	64858000	344949	53359000	344949	344949	344949	344949	344949	344949	2.38504e+07	344949	0.180521	0.014463	-6.11148
Q8N0W3;Q8N0W3-2;I3L3J1;I3L106;I3L171;I3L1X0;J3KSP6	Q8N0W3;Q8N0W3-2;I3L3J1;I3L106;I3L171;I3L1X0;J3KSP6	L-fucose kinase	FUK	>sp|Q8N0W3|FUK_HUMAN L-fucose kinase OS=Homo sapiens GN=FUK PE=2 SV=2;>sp|Q8N0W3-2|FUK_HUMAN Isoform 2 of L-fucose kinase OS=Homo sapiens GN=FUK;>tr|I3L3J1|I3L3J1_HUMAN L-fucose kinase (Fragment) OS=Homo sapiens GN=FUK PE=4 SV=1;>tr|I3L106|I3L106_HUMAN L-f	344949	344949	344949	344949	344949	20911000	344949	344949	17201000	344949	344949	7.82937e+06	0.180594	22.6972	4.50444
A6NJA2;P54578-2;P54578-3;P54578;J3QQT6;J3KS55	A6NJA2;P54578-2;P54578-3;P54578	Ubiquitin carboxyl-terminal hydrolase;Ubiquitin carboxyl-terminal hydrolase 14	USP14	>tr|A6NJA2|A6NJA2_HUMAN Ubiquitin carboxyl-terminal hydrolase OS=Homo sapiens GN=USP14 PE=1 SV=2;>sp|P54578-2|UBP14_HUMAN Isoform 2 of Ubiquitin carboxyl-terminal hydrolase 14 OS=Homo sapiens GN=USP14;>sp|P54578-3|UBP14_HUMAN Isoform 3 of Ubiquitin carboxy	344949	344949	344949	344949	344949	63638000	344949	344949	344949	52345000	344949	2.34036e+07	0.180527	67.8465	6.0842
P26373;J3QSB4;P26373-2;H3BUK8;J3KS98	P26373;J3QSB4;P26373-2	60S ribosomal protein L13	RPL13	>sp|P26373|RL13_HUMAN 60S ribosomal protein L13 OS=Homo sapiens GN=RPL13 PE=1 SV=4;>tr|J3QSB4|J3QSB4_HUMAN 60S ribosomal protein L13 (Fragment) OS=Homo sapiens GN=RPL13 PE=1 SV=1;>sp|P26373-2|RL13_HUMAN Isoform 2 of 60S ribosomal protein L13 OS=Homo sapien	344949	344949	344949	344949	344949	344949	344949	344949	44851000	55737000	344949	2.03246e+07	0.181171	58.9205	5.8807
P00352;Q5SYQ7;Q5SYQ9;Q5SYQ8	P00352	Retinal dehydrogenase 1	ALDH1A1	>sp|P00352|AL1A1_HUMAN Retinal dehydrogenase 1 OS=Homo sapiens GN=ALDH1A1 PE=1 SV=2	2020000000	2074300000	1370100000	1687600000	1208000000	8395900000	2638200000	2569600000	2066900000	2457000000	1672000000	3625520000	0.15571	2.16837	1.11661
G3XAI2;P07942;E7EPA6	G3XAI2;P07942;E7EPA6	Laminin subunit beta-1	LAMB1	>tr|G3XAI2|G3XAI2_HUMAN Laminin subunit beta-1 OS=Homo sapiens GN=LAMB1 PE=1 SV=1;>sp|P07942|LAMB1_HUMAN Laminin subunit beta-1 OS=Homo sapiens GN=LAMB1 PE=1 SV=2;>tr|E7EPA6|E7EPA6_HUMAN Laminin subunit beta-1 OS=Homo sapiens GN=LAMB1 PE=1 SV=1	344949	344949	344949	344949	344949	344949	63841000	50641000	344949	344949	344949	2.31034e+07	0.181616	66.9762	6.06558
O43301;K7ENF6	O43301	Heat shock 70 kDa protein 12A	HSPA12A	>sp|O43301|HS12A_HUMAN Heat shock 70 kDa protein 12A OS=Homo sapiens GN=HSPA12A PE=1 SV=2	344949	344949	344949	29425000	37322000	344949	344949	344949	344949	344949	1.35564e+07	344949	0.181851	0.0254455	-5.29644
O95202;O95202-2;O95202-3	O95202	LETM1 and EF-hand domain-containing protein 1, mitochondrial	LETM1	>sp|O95202|LETM1_HUMAN LETM1 and EF-hand domain-containing protein 1, mitochondrial OS=Homo sapiens GN=LETM1 PE=1 SV=1	344949	344949	48776000	35740000	46922000	30335000	344949	344949	344949	344949	2.64256e+07	6.34296e+06	0.258226	0.240031	-2.05871
O95167;H7C0D7;S4R3I5;H7C2R1;A8MVM8;S4R3T6;A8MYJ8	O95167;H7C0D7;S4R3I5;H7C2R1;A8MVM8;S4R3T6;A8MYJ8	NADH dehydrogenase [ubiquinone] 1 alpha subcomplex subunit 3	NDUFA3	>sp|O95167|NDUA3_HUMAN NADH dehydrogenase [ubiquinone] 1 alpha subcomplex subunit 3 OS=Homo sapiens GN=NDUFA3 PE=1 SV=1;>tr|H7C0D7|H7C0D7_HUMAN NADH dehydrogenase [ubiquinone] 1 alpha subcomplex subunit 3 (Fragment) OS=Homo sapiens GN=NDUFA3 PE=1 SV=1;>tr|	344949	344949	101620000	129160000	344949	344949	344949	344949	344949	344949	4.6363e+07	344949	0.181861	0.00744018	-7.07045
P61353;K7ERY7;K7EQQ9;K7ELC7	P61353;K7ERY7;K7EQQ9;K7ELC7	60S ribosomal protein L27	RPL27	>sp|P61353|RL27_HUMAN 60S ribosomal protein L27 OS=Homo sapiens GN=RPL27 PE=1 SV=2;>tr|K7ERY7|K7ERY7_HUMAN 60S ribosomal protein L27 OS=Homo sapiens GN=RPL27 PE=1 SV=1;>tr|K7EQQ9|K7EQQ9_HUMAN 60S ribosomal protein L27 OS=Homo sapiens GN=RPL27 PE=1 SV=1;>tr	344949	344949	344949	344949	344949	344949	344949	45702000	344949	35658000	344949	1.6479e+07	0.182191	47.7722	5.5781
A0PJK1-2;A0PJK1;A0PJK1-5;A0PJK1-3;A0PJK1-4	A0PJK1-2;A0PJK1;A0PJK1-5;A0PJK1-3;A0PJK1-4	Sodium/glucose cotransporter 5	SLC5A10	>sp|A0PJK1-2|SC5AA_HUMAN Isoform 2 of Sodium/glucose cotransporter 5 OS=Homo sapiens GN=SLC5A10;>sp|A0PJK1|SC5AA_HUMAN Sodium/glucose cotransporter 5 OS=Homo sapiens GN=SLC5A10 PE=1 SV=2;>sp|A0PJK1-5|SC5AA_HUMAN Isoform 5 of Sodium/glucose cotransporter 5	15538000	20142000	344949	344949	344949	344949	344949	344949	344949	344949	7.34297e+06	344949	0.1827	0.0469768	-4.41191
H0YMV8;Q71UM5;P42677;C9J1C5;Q5T4L4;C9JLI6	H0YMV8;Q71UM5;P42677;C9J1C5;Q5T4L4;C9JLI6	40S ribosomal protein S27;40S ribosomal protein S27-like	RPS27L;RPS27	>tr|H0YMV8|H0YMV8_HUMAN 40S ribosomal protein S27 OS=Homo sapiens GN=RPS27L PE=1 SV=1;>sp|Q71UM5|RS27L_HUMAN 40S ribosomal protein S27-like OS=Homo sapiens GN=RPS27L PE=1 SV=3;>sp|P42677|RS27_HUMAN 40S ribosomal protein S27 OS=Homo sapiens GN=RPS27 PE=1 SV	344949	26334000	344949	34160000	344949	344949	344949	344949	344949	344949	1.23058e+07	344949	0.182647	0.0280315	-5.15681
A6PVH4;A6PVH2;Q9UGB7;Q9UGB7-2	A6PVH4;A6PVH2;Q9UGB7	Inositol oxygenase	MIOX	>tr|A6PVH4|A6PVH4_HUMAN Inositol oxygenase (Fragment) OS=Homo sapiens GN=MIOX PE=4 SV=1;>tr|A6PVH2|A6PVH2_HUMAN Inositol oxygenase OS=Homo sapiens GN=MIOX PE=4 SV=1;>sp|Q9UGB7|MIOX_HUMAN Inositol oxygenase OS=Homo sapiens GN=MIOX PE=1 SV=1	344949	95801000	344949	344949	73234000	344949	344949	344949	344949	344949	3.4014e+07	344949	0.182884	0.0101414	-6.6236
P53618;E9PP73	P53618	Coatomer subunit beta	COPB1	>sp|P53618|COPB_HUMAN Coatomer subunit beta OS=Homo sapiens GN=COPB1 PE=1 SV=3	344949	344949	344949	344949	344949	344949	43698000	57318000	344949	344949	344949	2.04102e+07	0.183013	59.1687	5.88676
Q96M27;Q96M27-3;Q96M27-2;Q96M27-4;Q96M27-5	Q96M27;Q96M27-3;Q96M27-2	Protein PRRC1	PRRC1	>sp|Q96M27|PRRC1_HUMAN Protein PRRC1 OS=Homo sapiens GN=PRRC1 PE=1 SV=1;>sp|Q96M27-3|PRRC1_HUMAN Isoform 3 of Protein PRRC1 OS=Homo sapiens GN=PRRC1;>sp|Q96M27-2|PRRC1_HUMAN Isoform 2 of Protein PRRC1 OS=Homo sapiens GN=PRRC1	344949	344949	344949	344949	344949	31652000	344949	344949	344949	24120000	344949	1.13614e+07	0.183088	32.9364	5.04161
P56537;P56537-2;B7ZBH1;F8WD20;F8WDS6	P56537;P56537-2;B7ZBH1	Eukaryotic translation initiation factor 6	EIF6	>sp|P56537|IF6_HUMAN Eukaryotic translation initiation factor 6 OS=Homo sapiens GN=EIF6 PE=1 SV=1;>sp|P56537-2|IF6_HUMAN Isoform 2 of Eukaryotic translation initiation factor 6 OS=Homo sapiens GN=EIF6;>tr|B7ZBH1|B7ZBH1_HUMAN Eukaryotic translation initiati	344949	49009000	100100000	344949	344949	488310000	344949	115110000	68427000	177340000	3.00288e+07	1.69906e+08	0.21317	5.65812	2.50032
B8ZZQ6;P06454-2;P06454;B8ZZA1;A0A087WUT1;B8ZZW7;H7C2N1	B8ZZQ6;P06454-2;P06454	Prothymosin alpha;Prothymosin alpha, N-terminally processed;Thymosin alpha-1	PTMA	>tr|B8ZZQ6|B8ZZQ6_HUMAN Uncharacterized protein OS=Homo sapiens GN=PTMA PE=1 SV=1;>sp|P06454-2|PTMA_HUMAN Isoform 2 of Prothymosin alpha OS=Homo sapiens GN=PTMA;>sp|P06454|PTMA_HUMAN Prothymosin alpha OS=Homo sapiens GN=PTMA PE=1 SV=2	344949	344949	344949	344949	344949	344949	344949	344949	174960000	132180000	344949	6.1635e+07	0.183309	178.678	7.48122
P46777;Q5T7N0	P46777	60S ribosomal protein L5	RPL5	>sp|P46777|RL5_HUMAN 60S ribosomal protein L5 OS=Homo sapiens GN=RPL5 PE=1 SV=3	344949	344949	344949	344949	344949	344949	344949	52305000	344949	69346000	344949	2.45372e+07	0.18341	71.1327	6.15244
Q96PK6;F8WDX3;A0A0A0MSL8;B8ZZ74;Q96PK6-3;Q96PK6-4;Q96PK6-2;Q96PK6-5	Q96PK6	RNA-binding protein 14	RBM14	>sp|Q96PK6|RBM14_HUMAN RNA-binding protein 14 OS=Homo sapiens GN=RBM14 PE=1 SV=2	344949	344949	344949	344949	344949	344949	344949	344949	14038000	18765000	344949	6.76757e+06	0.183919	19.619	4.29418
P04080	P04080	Cystatin-B	CSTB	>sp|P04080|CYTB_HUMAN Cystatin-B OS=Homo sapiens GN=CSTB PE=1 SV=2	344949	140790000	344949	344949	344949	131500000	302610000	466050000	344949	344949	2.8434e+07	1.8017e+08	0.149487	6.33644	2.66367
P50213;H0YMU3;H0YL72;H0YLI6;P50213-2;H0YKD0;H0YM64;H0YM46;H0YNF5	P50213;H0YMU3;H0YL72;H0YLI6;P50213-2;H0YKD0	Isocitrate dehydrogenase [NAD] subunit alpha, mitochondrial	IDH3A	>sp|P50213|IDH3A_HUMAN Isocitrate dehydrogenase [NAD] subunit alpha, mitochondrial OS=Homo sapiens GN=IDH3A PE=1 SV=1;>tr|H0YMU3|H0YMU3_HUMAN Isocitrate dehydrogenase [NAD] subunit alpha, mitochondrial (Fragment) OS=Homo sapiens GN=IDH3A PE=1 SV=1;>tr|H0YL	344949	344949	344949	50829000	69403000	344949	344949	344949	344949	344949	2.42534e+07	344949	0.18461	0.0142227	-6.13566
P51687;F8VVW9	P51687	Sulfite oxidase, mitochondrial	SUOX	>sp|P51687|SUOX_HUMAN Sulfite oxidase, mitochondrial OS=Homo sapiens GN=SUOX PE=1 SV=2	344949	344949	53334000	344949	39022000	344949	344949	344949	344949	344949	1.86782e+07	344949	0.184676	0.018468	-5.75883
P08133;P08133-2;E5RK69;E7EMC6;E5RJF5;E5RK63;E5RFF0;E5RI05;E5RJR0;E5RIU8;H0YC77	P08133;P08133-2;E5RK69	Annexin A6;Annexin	ANXA6	>sp|P08133|ANXA6_HUMAN Annexin A6 OS=Homo sapiens GN=ANXA6 PE=1 SV=3;>sp|P08133-2|ANXA6_HUMAN Isoform 2 of Annexin A6 OS=Homo sapiens GN=ANXA6;>tr|E5RK69|E5RK69_HUMAN Annexin OS=Homo sapiens GN=ANXA6 PE=1 SV=1	936980000	939930000	1047500000	977910000	1198200000	720030000	1180300000	1635600000	1420700000	1478000000	1020104000	1286926000	0.120979	1.26156	0.335213
E7ETB3;Q9ULA0;E7EMB6;C9JBE1;E7EPX3;B9ZVU2;F8WAN0;E5RJ35;C9JRG3;C9J1E2	E7ETB3;Q9ULA0;E7EMB6;C9JBE1	Aspartyl aminopeptidase	DNPEP	>tr|E7ETB3|E7ETB3_HUMAN Aspartyl aminopeptidase OS=Homo sapiens GN=DNPEP PE=1 SV=2;>sp|Q9ULA0|DNPEP_HUMAN Aspartyl aminopeptidase OS=Homo sapiens GN=DNPEP PE=1 SV=1;>tr|E7EMB6|E7EMB6_HUMAN Aspartyl aminopeptidase OS=Homo sapiens GN=DNPEP PE=1 SV=2;>tr|C9JB	344949	344949	344949	344949	344949	106290000	344949	147590000	344949	344949	344949	5.0983e+07	0.185297	147.799	7.20749
P54727;Q5W0S4;Q5W0S5;P54727-2;H0Y579;K7ENJ0;K7ELW1;P54725-2;P54725-3;P54725	P54727;Q5W0S4;Q5W0S5	UV excision repair protein RAD23 homolog B	RAD23B	>sp|P54727|RD23B_HUMAN UV excision repair protein RAD23 homolog B OS=Homo sapiens GN=RAD23B PE=1 SV=1;>tr|Q5W0S4|Q5W0S4_HUMAN UV excision repair protein RAD23 homolog B (Fragment) OS=Homo sapiens GN=RAD23B PE=1 SV=1;>tr|Q5W0S5|Q5W0S5_HUMAN UV excision repa	344949	26385000	344949	344949	344949	28209000	40187000	58442000	344949	344949	5.55296e+06	2.55056e+07	0.13959	4.59315	2.19948
P46783;F6U211;S4R435	P46783;F6U211;S4R435	40S ribosomal protein S10	RPS10;RPS10-NUDT3	>sp|P46783|RS10_HUMAN 40S ribosomal protein S10 OS=Homo sapiens GN=RPS10 PE=1 SV=1;>tr|F6U211|F6U211_HUMAN 40S ribosomal protein S10 OS=Homo sapiens GN=RPS10 PE=4 SV=1;>tr|S4R435|S4R435_HUMAN Protein RPS10-NUDT3 (Fragment) OS=Homo sapiens GN=RPS10-NUDT3 PE	344949	344949	344949	344949	344949	68306000	344949	344949	48622000	344949	344949	2.35926e+07	0.185872	68.3944	6.09581
A0A087X2E5;A0A087WZN1;O43837-2;O43837;O43837-3	A0A087X2E5;A0A087WZN1;O43837-2;O43837	Isocitrate dehydrogenase [NAD] subunit beta, mitochondrial	IDH3B	>tr|A0A087X2E5|A0A087X2E5_HUMAN Isocitrate dehydrogenase [NAD] subunit, mitochondrial OS=Homo sapiens GN=IDH3B PE=1 SV=1;>tr|A0A087WZN1|A0A087WZN1_HUMAN Isocitrate dehydrogenase [NAD] subunit, mitochondrial OS=Homo sapiens GN=IDH3B PE=1 SV=1;>sp|O43837-2|I	344949	12250000	344949	344949	17266000	344949	344949	344949	344949	344949	6.11017e+06	344949	0.186317	0.0564549	-4.14676
P02042;E9PFT6;E9PEW8;C9JRG0;A8MUF7;P02100	P02042;E9PFT6;E9PEW8	Hemoglobin subunit delta	HBD	>sp|P02042|HBD_HUMAN Hemoglobin subunit delta OS=Homo sapiens GN=HBD PE=1 SV=2;>tr|E9PFT6|E9PFT6_HUMAN Hemoglobin subunit delta OS=Homo sapiens GN=HBD PE=1 SV=1;>tr|E9PEW8|E9PEW8_HUMAN Hemoglobin subunit delta (Fragment) OS=Homo sapiens GN=HBD PE=1 SV=1	20582000000	12936000000	9469600000	14628000000	7377200000	7423600000	17141000000	21924000000	28061000000	24036000000	12998560000	19717120000	0.27959	1.51687	0.601097
P54868-2;P54868;P54868-3	P54868-2;P54868;P54868-3	Hydroxymethylglutaryl-CoA synthase, mitochondrial	HMGCS2	>sp|P54868-2|HMCS2_HUMAN Isoform 2 of Hydroxymethylglutaryl-CoA synthase, mitochondrial OS=Homo sapiens GN=HMGCS2;>sp|P54868|HMCS2_HUMAN Hydroxymethylglutaryl-CoA synthase, mitochondrial OS=Homo sapiens GN=HMGCS2 PE=1 SV=1;>sp|P54868-3|HMCS2_HUMAN Isoform	344949	51663000	36529000	344949	344949	344949	344949	344949	344949	344949	1.78454e+07	344949	0.186216	0.0193299	-5.69302
Q9Y277;Q9Y277-2;E5RFP6;E5RJN6;E5RHZ6;E5RHE1;E5RK27;E5RFL1	Q9Y277;Q9Y277-2;E5RFP6;E5RJN6;E5RHZ6;E5RHE1	Voltage-dependent anion-selective channel protein 3	VDAC3	>sp|Q9Y277|VDAC3_HUMAN Voltage-dependent anion-selective channel protein 3 OS=Homo sapiens GN=VDAC3 PE=1 SV=1;>sp|Q9Y277-2|VDAC3_HUMAN Isoform 2 of Voltage-dependent anion-selective channel protein 3 OS=Homo sapiens GN=VDAC3;>tr|E5RFP6|E5RFP6_HUMAN Voltage	344949	344949	344949	36657000	52010000	344949	344949	344949	344949	344949	1.79404e+07	344949	0.186366	0.0192275	-5.70068
Q92747;E9PF58;F8WFD3;Q92747-2	Q92747;E9PF58;F8WFD3	Actin-related protein 2/3 complex subunit 1A	ARPC1A	>sp|Q92747|ARC1A_HUMAN Actin-related protein 2/3 complex subunit 1A OS=Homo sapiens GN=ARPC1A PE=1 SV=2;>tr|E9PF58|E9PF58_HUMAN Actin-related protein 2/3 complex subunit 1A OS=Homo sapiens GN=ARPC1A PE=1 SV=1;>tr|F8WFD3|F8WFD3_HUMAN Actin-related protein 2	344949	344949	344949	344949	344949	344949	41492000	59760000	344949	344949	344949	2.04574e+07	0.187071	59.3055	5.89009
Q9Y646;A0A087WYY1;E5RJA8;H0YBB7;E5RH35;E5RJZ7;E5RJP8	Q9Y646;A0A087WYY1	Carboxypeptidase Q	CPQ	>sp|Q9Y646|CBPQ_HUMAN Carboxypeptidase Q OS=Homo sapiens GN=CPQ PE=1 SV=1;>tr|A0A087WYY1|A0A087WYY1_HUMAN Carboxypeptidase Q OS=Homo sapiens GN=CPQ PE=4 SV=1	344949	113300000	344949	78130000	344949	344949	344949	344949	344949	344949	3.8493e+07	344949	0.187348	0.00896135	-6.80207
P04196	P04196	Histidine-rich glycoprotein	HRG	>sp|P04196|HRG_HUMAN Histidine-rich glycoprotein OS=Homo sapiens GN=HRG PE=1 SV=1	344949	107850000	157180000	344949	344949	344949	344949	344949	344949	344949	5.3213e+07	344949	0.187576	0.00648242	-7.26925
P09210	P09210	Glutathione S-transferase A2	GSTA2	>sp|P09210|GSTA2_HUMAN Glutathione S-transferase A2 OS=Homo sapiens GN=GSTA2 PE=1 SV=4	107080000	344949	97794000	227050000	135230000	344949	344949	344949	117220000	94055000	1.135e+08	4.2462e+07	0.0306692	0.374115	-1.41845
P14920;F8VV35;F8W152;F8VVT2	P14920;F8VV35	D-amino-acid oxidase	DAO	>sp|P14920|OXDA_HUMAN D-amino-acid oxidase OS=Homo sapiens GN=DAO PE=1 SV=3;>tr|F8VV35|F8VV35_HUMAN D-amino-acid oxidase (Fragment) OS=Homo sapiens GN=DAO PE=4 SV=3	344949	147180000	344949	100740000	344949	344949	344949	344949	344949	344949	4.9791e+07	344949	0.187703	0.00692794	-7.17336
P19224;P19224-3;C9JMY5	P19224;P19224-3	UDP-glucuronosyltransferase 1-6	UGT1A6	>sp|P19224|UD16_HUMAN UDP-glucuronosyltransferase 1-6 OS=Homo sapiens GN=UGT1A6 PE=1 SV=2;>sp|P19224-3|UD16_HUMAN Isoform 3 of UDP-glucuronosyltransferase 1-6 OS=Homo sapiens GN=UGT1A6	344949	344949	344949	344949	344949	344949	344949	112690000	344949	165280000	344949	5.5801e+07	0.187893	161.766	7.33776
Q9BXJ7;H0YKJ5	Q9BXJ7	Protein amnionless	AMN	>sp|Q9BXJ7|AMNLS_HUMAN Protein amnionless OS=Homo sapiens GN=AMN PE=1 SV=2	344949	41275000	344949	344949	60712000	344949	344949	344949	344949	344949	2.06044e+07	344949	0.188127	0.0167415	-5.90042
C9JME2;Q9Y4F1;Q9Y4F1-2;M0QXT1;H0Y783;M0QYB0;Q9Y4F1-3	C9JME2;Q9Y4F1;Q9Y4F1-2;M0QXT1	FERM, RhoGEF and pleckstrin domain-containing protein 1	FARP1	>tr|C9JME2|C9JME2_HUMAN FERM, RhoGEF and pleckstrin domain-containing protein 1 OS=Homo sapiens GN=FARP1 PE=1 SV=2;>sp|Q9Y4F1|FARP1_HUMAN FERM, RhoGEF and pleckstrin domain-containing protein 1 OS=Homo sapiens GN=FARP1 PE=1 SV=1;>sp|Q9Y4F1-2|FARP1_HUMAN Is	344949	344949	15095000	344949	22211000	344949	344949	344949	344949	344949	7.66817e+06	344949	0.188389	0.0449845	-4.47443
E9PK85;P62070-3;P62070;P62070-4;P62070-2	E9PK85;P62070-3;P62070;P62070-4;P62070-2	Ras-related protein R-Ras2	RRAS2	>tr|E9PK85|E9PK85_HUMAN Ras-related protein R-Ras2 (Fragment) OS=Homo sapiens GN=RRAS2 PE=1 SV=1;>sp|P62070-3|RRAS2_HUMAN Isoform 3 of Ras-related protein R-Ras2 OS=Homo sapiens GN=RRAS2;>sp|P62070|RRAS2_HUMAN Ras-related protein R-Ras2 OS=Homo sapiens GN=	344949	344949	344949	18645000	12606000	344949	344949	344949	344949	344949	6.45717e+06	344949	0.188741	0.0534211	-4.22645
A0A087WZE4;P02549-2;P02549	A0A087WZE4;P02549-2;P02549	Spectrin alpha chain, erythrocytic 1	SPTA1	>tr|A0A087WZE4|A0A087WZE4_HUMAN Spectrin alpha chain, erythrocytic 1 OS=Homo sapiens GN=SPTA1 PE=1 SV=1;>sp|P02549-2|SPTA1_HUMAN Isoform 2 of Spectrin alpha chain, erythrocytic 1 OS=Homo sapiens GN=SPTA1;>sp|P02549|SPTA1_HUMAN Spectrin alpha chain, erythro	344949	344949	344949	344949	344949	344949	21101000	14178000	344949	344949	344949	7.26277e+06	0.18902	21.0546	4.39606
E9PGT1;Q15631;H7C1D4;Q15631-2	E9PGT1;Q15631;H7C1D4	Translin	TSN	>tr|E9PGT1|E9PGT1_HUMAN Translin OS=Homo sapiens GN=TSN PE=1 SV=1;>sp|Q15631|TSN_HUMAN Translin OS=Homo sapiens GN=TSN PE=1 SV=1;>tr|H7C1D4|H7C1D4_HUMAN Translin (Fragment) OS=Homo sapiens GN=TSN PE=1 SV=1	344949	344949	344949	344949	344949	344949	64213000	95740000	344949	344949	344949	3.21976e+07	0.18878	93.3401	6.54442
E7EWC2;F5H7S7;Q13576;Q13576-3;Q13576-2;D6R939;E9PDT6	E7EWC2;F5H7S7;Q13576;Q13576-3;Q13576-2	Ras GTPase-activating-like protein IQGAP2	IQGAP2	>tr|E7EWC2|E7EWC2_HUMAN Ras GTPase-activating-like protein IQGAP2 (Fragment) OS=Homo sapiens GN=IQGAP2 PE=1 SV=1;>tr|F5H7S7|F5H7S7_HUMAN Ras GTPase-activating-like protein IQGAP2 OS=Homo sapiens GN=IQGAP2 PE=1 SV=2;>sp|Q13576|IQGA2_HUMAN Ras GTPase-activat	38399000	57353000	344949	344949	344949	344949	344949	344949	344949	344949	1.93574e+07	344949	0.188936	0.01782	-5.81036
Q08211;Q08211-2	Q08211	ATP-dependent RNA helicase A	DHX9	>sp|Q08211|DHX9_HUMAN ATP-dependent RNA helicase A OS=Homo sapiens GN=DHX9 PE=1 SV=4	344949	344949	344949	344949	344949	21442000	344949	32141000	344949	344949	344949	1.09236e+07	0.189256	31.6672	4.98492
P53999	P53999	Activated RNA polymerase II transcriptional coactivator p15	SUB1	>sp|P53999|TCP4_HUMAN Activated RNA polymerase II transcriptional coactivator p15 OS=Homo sapiens GN=SUB1 PE=1 SV=3	344949	344949	344949	344949	344949	117240000	344949	344949	344949	180640000	344949	5.9783e+07	0.190517	173.31	7.43721
P05783;F8VZY9;CON__H-INV:HIT000015463;CON__Q92764;C4AM86;CON__Q497I4;Q92764;K7EMD9;K7EPJ9;F5GWP8;CON__Q14525;A0A087X2I6;CON__Q9UE12;CON__Q15323;CON__A2A5Y0;CON__Q04695;CON__Q14532;CON__A2AB72;CON__P19012;CON__O76015;CON__Q148H6;CON__O76013;CON__Q9Z2K1;CON__O76014;CON__P08779;CON__Q3ZAW8;CON__REFSEQ:XP_986630;CON__Q7Z3Y7;CON__Q2M2I5;CON__P02535-1;CON__P13645;Q14525;Q15323;O76013-2;Q04695;Q14532;O7…	P05783;F8VZY9	Keratin, type I cytoskeletal 18	KRT18	>sp|P05783|K1C18_HUMAN Keratin, type I cytoskeletal 18 OS=Homo sapiens GN=KRT18 PE=1 SV=2;>tr|F8VZY9|F8VZY9_HUMAN Keratin, type I cytoskeletal 18 OS=Homo sapiens GN=KRT18 PE=1 SV=1	1589200000	1417400000	1637900000	1564700000	1856600000	11699000000	1934000000	3204500000	2073400000	3545300000	1613160000	4491240000	0.189949	2.78413	1.47722
E9PIM6;E9PNQ8;P04216;J3QRJ3	E9PIM6;E9PNQ8;P04216;J3QRJ3	Thy-1 membrane glycoprotein	THY1	>tr|E9PIM6|E9PIM6_HUMAN Thy-1 membrane glycoprotein (Fragment) OS=Homo sapiens GN=THY1 PE=4 SV=3;>tr|E9PNQ8|E9PNQ8_HUMAN Thy-1 membrane glycoprotein (Fragment) OS=Homo sapiens GN=THY1 PE=4 SV=1;>sp|P04216|THY1_HUMAN Thy-1 membrane glycoprotein OS=Homo sapi	344949	344949	344949	344949	344949	344949	113590000	344949	178440000	344949	344949	5.8613e+07	0.191621	169.918	7.40869
E9PNW4;E9PR17;P13987;H0YET2	E9PNW4;E9PR17;P13987	CD59 glycoprotein	CD59	>tr|E9PNW4|E9PNW4_HUMAN CD59 glycoprotein OS=Homo sapiens GN=CD59 PE=1 SV=1;>tr|E9PR17|E9PR17_HUMAN CD59 glycoprotein OS=Homo sapiens GN=CD59 PE=1 SV=1;>sp|P13987|CD59_HUMAN CD59 glycoprotein OS=Homo sapiens GN=CD59 PE=1 SV=1	92580000	344949	344949	344949	344949	105750000	344949	344949	121790000	165360000	1.8792e+07	7.8718e+07	0.160012	4.18892	2.06658
P49755;G3V2K7	P49755;G3V2K7	Transmembrane emp24 domain-containing protein 10	TMED10	>sp|P49755|TMEDA_HUMAN Transmembrane emp24 domain-containing protein 10 OS=Homo sapiens GN=TMED10 PE=1 SV=2;>tr|G3V2K7|G3V2K7_HUMAN Transmembrane emp24 domain-containing protein 10 OS=Homo sapiens GN=TMED10 PE=1 SV=1	344949	344949	344949	344949	344949	82940000	344949	52135000	344949	344949	344949	2.7222e+07	0.192438	78.9159	6.30224
C9JF17;P05090;C9JX71	C9JF17;P05090	Apolipoprotein D	APOD	>tr|C9JF17|C9JF17_HUMAN Apolipoprotein D (Fragment) OS=Homo sapiens GN=APOD PE=4 SV=1;>sp|P05090|APOD_HUMAN Apolipoprotein D OS=Homo sapiens GN=APOD PE=1 SV=1	52692000	87825000	54079000	78107000	83678000	77980000	62282000	46325000	47587000	45981000	71276200	56031000	0.247728	0.786111	-0.347195
Q9UHI7;Q9UHI7-2;Q9UHI7-3;H0YAJ1	Q9UHI7;Q9UHI7-2;Q9UHI7-3	Solute carrier family 23 member 1	SLC23A1	>sp|Q9UHI7|S23A1_HUMAN Solute carrier family 23 member 1 OS=Homo sapiens GN=SLC23A1 PE=1 SV=3;>sp|Q9UHI7-2|S23A1_HUMAN Isoform 2 of Solute carrier family 23 member 1 OS=Homo sapiens GN=SLC23A1;>sp|Q9UHI7-3|S23A1_HUMAN Isoform 3 of Solute carrier family 23	344949	344949	46847000	344949	29030000	344949	344949	344949	344949	344949	1.53824e+07	344949	0.19342	0.022425	-5.47875
Q9UHE5;Q9UHF3	Q9UHE5	N-acetyltransferase 8	NAT8	>sp|Q9UHE5|NAT8_HUMAN N-acetyltransferase 8 OS=Homo sapiens GN=NAT8 PE=1 SV=2	294430000	344949	344949	344949	182040000	344949	344949	344949	344949	344949	9.5501e+07	344949	0.193324	0.00361199	-8.11299
P41222;H0Y5A1;Q5SQ11	P41222;H0Y5A1	Prostaglandin-H2 D-isomerase	PTGDS	>sp|P41222|PTGDS_HUMAN Prostaglandin-H2 D-isomerase OS=Homo sapiens GN=PTGDS PE=1 SV=1;>tr|H0Y5A1|H0Y5A1_HUMAN Prostaglandin-H2 D-isomerase (Fragment) OS=Homo sapiens GN=PTGDS PE=3 SV=2	344949	64175000	103890000	344949	344949	344949	344949	344949	344949	344949	3.382e+07	344949	0.19346	0.0101996	-6.61535
Q8N4T8;Q8N4T8-2;H0Y962;D6RAV8;D6RJF4;D6RGF2	Q8N4T8;Q8N4T8-2;H0Y962	Carbonyl reductase family member 4	CBR4	>sp|Q8N4T8|CBR4_HUMAN Carbonyl reductase family member 4 OS=Homo sapiens GN=CBR4 PE=1 SV=3;>sp|Q8N4T8-2|CBR4_HUMAN Isoform 2 of Carbonyl reductase family member 4 OS=Homo sapiens GN=CBR4;>tr|H0Y962|H0Y962_HUMAN Carbonyl reductase family member 4 (Fragment)	154090000	94732000	344949	344949	344949	344949	344949	344949	344949	344949	4.99714e+07	344949	0.19371	0.00690293	-7.17857
Q9UGI8-2;Q9UGI8;F8WDI4;F8W7T0;H7BYK1	Q9UGI8-2;Q9UGI8	Testin	TES	>sp|Q9UGI8-2|TES_HUMAN Isoform 2 of Testin OS=Homo sapiens GN=TES;>sp|Q9UGI8|TES_HUMAN Testin OS=Homo sapiens GN=TES PE=1 SV=1	344949	344949	344949	344949	344949	95162000	344949	57824000	344949	344949	344949	3.08042e+07	0.194491	89.3006	6.4806
P27105;F8VSL7;P27105-2	P27105	Erythrocyte band 7 integral membrane protein	STOM	>sp|P27105|STOM_HUMAN Erythrocyte band 7 integral membrane protein OS=Homo sapiens GN=STOM PE=1 SV=3	89105000	98586000	344949	344949	56760000	92745000	137900000	344949	170460000	122850000	4.90282e+07	1.0486e+08	0.146541	2.13877	1.09678
P13674-3;P13674-2;P13674	P13674-3;P13674-2;P13674	Prolyl 4-hydroxylase subunit alpha-1	P4HA1	>sp|P13674-3|P4HA1_HUMAN Isoform 3 of Prolyl 4-hydroxylase subunit alpha-1 OS=Homo sapiens GN=P4HA1;>sp|P13674-2|P4HA1_HUMAN Isoform 2 of Prolyl 4-hydroxylase subunit alpha-1 OS=Homo sapiens GN=P4HA1;>sp|P13674|P4HA1_HUMAN Prolyl 4-hydroxylase subunit alph	344949	344949	344949	344949	344949	344949	344949	344949	41832000	69350000	344949	2.24434e+07	0.19501	65.0629	6.02376
P23396;P23396-2;E9PL09;E9PPU1;H0YEU2;F2Z2S8;H0YCJ7;E9PQ96;E9PJH4;H0YF32;E9PK82;E9PSF4;E9PQX2;H0YES8	P23396;P23396-2;E9PL09;E9PPU1;H0YEU2;F2Z2S8;H0YCJ7;E9PQ96;E9PJH4;H0YF32;E9PK82	40S ribosomal protein S3	RPS3	>sp|P23396|RS3_HUMAN 40S ribosomal protein S3 OS=Homo sapiens GN=RPS3 PE=1 SV=2;>sp|P23396-2|RS3_HUMAN Isoform 2 of 40S ribosomal protein S3 OS=Homo sapiens GN=RPS3;>tr|E9PL09|E9PL09_HUMAN 40S ribosomal protein S3 OS=Homo sapiens GN=RPS3 PE=1 SV=1;>tr|E9PP	344949	344949	64942000	55406000	64938000	103070000	344949	78523000	93978000	100450000	3.71952e+07	7.52732e+07	0.0972791	2.02374	1.01702
E7EVA0;P27816-6;P27816;P27816-2;H0Y2V1;F8W9U4;P27816-4;P27816-5;H7C4C5;B5MEG9;H7C456	E7EVA0;P27816-6;P27816;P27816-2;H0Y2V1;F8W9U4;P27816-4	Microtubule-associated protein;Microtubule-associated protein 4	MAP4	>tr|E7EVA0|E7EVA0_HUMAN Microtubule-associated protein OS=Homo sapiens GN=MAP4 PE=1 SV=1;>sp|P27816-6|MAP4_HUMAN Isoform 6 of Microtubule-associated protein 4 OS=Homo sapiens GN=MAP4;>sp|P27816|MAP4_HUMAN Microtubule-associated protein 4 OS=Homo sapiens GN	47417000	344949	344949	344949	344949	190240000	344949	344949	55130000	83784000	9.75936e+06	6.59688e+07	0.10567	6.75954	2.75693
A0A024QZX5;A0A087X1N8;P35237;C9JTJ8;C9JVA8;H7BXK7;P50452-2	A0A024QZX5;A0A087X1N8;P35237	Serpin B6	SERPINB6	>tr|A0A024QZX5|A0A024QZX5_HUMAN Serpin B6 OS=Homo sapiens GN=SERPINB6 PE=1 SV=1;>tr|A0A087X1N8|A0A087X1N8_HUMAN Serpin B6 OS=Homo sapiens GN=SERPINB6 PE=1 SV=1;>sp|P35237|SPB6_HUMAN Serpin B6 OS=Homo sapiens GN=SERPINB6 PE=1 SV=3	129840000	158140000	344949	137900000	344949	344949	344949	344949	107150000	344949	8.5314e+07	2.1706e+07	0.130038	0.254424	-1.97469
Q9Y3I0	Q9Y3I0	tRNA-splicing ligase RtcB homolog	RTCB	>sp|Q9Y3I0|RTCB_HUMAN tRNA-splicing ligase RtcB homolog OS=Homo sapiens GN=RTCB PE=1 SV=1	48215000	35238000	344949	36945000	344949	175990000	344949	50543000	82543000	50483000	2.42176e+07	7.19808e+07	0.137088	2.97225	1.57156
P37837;F2Z393	P37837;F2Z393	Transaldolase	TALDO1	>sp|P37837|TALDO_HUMAN Transaldolase OS=Homo sapiens GN=TALDO1 PE=1 SV=2;>tr|F2Z393|F2Z393_HUMAN Transaldolase OS=Homo sapiens GN=TALDO1 PE=1 SV=1	290670000	382380000	576110000	535370000	495680000	578270000	392330000	713390000	495480000	788850000	456042000	593664000	0.115837	1.30177	0.38048
Q9Y3Z3-4;Q9Y3Z3;Q9Y3Z3-2;Q9Y3Z3-3	Q9Y3Z3-4;Q9Y3Z3;Q9Y3Z3-2;Q9Y3Z3-3	Deoxynucleoside triphosphate triphosphohydrolase SAMHD1	SAMHD1	>sp|Q9Y3Z3-4|SAMH1_HUMAN Isoform 4 of Deoxynucleoside triphosphate triphosphohydrolase SAMHD1 OS=Homo sapiens GN=SAMHD1;>sp|Q9Y3Z3|SAMH1_HUMAN Deoxynucleoside triphosphate triphosphohydrolase SAMHD1 OS=Homo sapiens GN=SAMHD1 PE=1 SV=2;>sp|Q9Y3Z3-2|SAMH1_HU	344949	344949	344949	344949	344949	344949	43531000	74943000	344949	344949	344949	2.39018e+07	0.197459	69.2907	6.11459
P05556;P05556-2;P05556-5;P05556-4;P05556-3;C9JPK5;H7C4N8;E7ERX5;Q5T3E6;E9PLR6;E7EUI6;E7EQW5	P05556;P05556-2;P05556-5;P05556-4;P05556-3	Integrin beta-1	ITGB1	>sp|P05556|ITB1_HUMAN Integrin beta-1 OS=Homo sapiens GN=ITGB1 PE=1 SV=2;>sp|P05556-2|ITB1_HUMAN Isoform 2 of Integrin beta-1 OS=Homo sapiens GN=ITGB1;>sp|P05556-5|ITB1_HUMAN Isoform 5 of Integrin beta-1 OS=Homo sapiens GN=ITGB1;>sp|P05556-4|ITB1_HUMAN Iso	70769000	53622000	344949	344949	79669000	344949	92816000	121740000	135920000	79550000	4.095e+07	8.60742e+07	0.304704	2.10193	1.07172
Q2TAA2;H7C5G1;Q2TAA2-2;F8WF34	Q2TAA2;H7C5G1;Q2TAA2-2	Isoamyl acetate-hydrolyzing esterase 1 homolog	IAH1	>sp|Q2TAA2|IAH1_HUMAN Isoamyl acetate-hydrolyzing esterase 1 homolog OS=Homo sapiens GN=IAH1 PE=1 SV=1;>tr|H7C5G1|H7C5G1_HUMAN Isoamyl acetate-hydrolyzing esterase 1 homolog (Fragment) OS=Homo sapiens GN=IAH1 PE=1 SV=1;>sp|Q2TAA2-2|IAH1_HUMAN Isoform 2 of	344949	344949	344949	344949	344949	30900000	344949	17825000	344949	344949	344949	9.95197e+06	0.198253	28.8506	4.85053
F8WAU4;C9IZ01;Q96RP9;Q96RP9-2	F8WAU4;C9IZ01;Q96RP9;Q96RP9-2	Elongation factor G, mitochondrial	GFM1	>tr|F8WAU4|F8WAU4_HUMAN Elongation factor G, mitochondrial OS=Homo sapiens GN=GFM1 PE=1 SV=1;>tr|C9IZ01|C9IZ01_HUMAN Elongation factor G, mitochondrial OS=Homo sapiens GN=GFM1 PE=1 SV=1;>sp|Q96RP9|EFGM_HUMAN Elongation factor G, mitochondrial OS=Homo sapie	30232000	52545000	344949	344949	344949	344949	344949	344949	344949	344949	1.67624e+07	344949	0.198198	0.0205788	-5.6027
P40306;J3QQN1;J3QL48	P40306;J3QQN1	Proteasome subunit beta type-10	PSMB10	>sp|P40306|PSB10_HUMAN Proteasome subunit beta type-10 OS=Homo sapiens GN=PSMB10 PE=1 SV=1;>tr|J3QQN1|J3QQN1_HUMAN Proteasome subunit beta type-10 (Fragment) OS=Homo sapiens GN=PSMB10 PE=1 SV=1	344949	344949	344949	344949	344949	344949	41832000	23565000	344949	344949	344949	1.32864e+07	0.199748	38.5169	5.26742
B1AHD1;P55769	B1AHD1;P55769	NHP2-like protein 1;NHP2-like protein 1, N-terminally processed	NHP2L1	>tr|B1AHD1|B1AHD1_HUMAN NHP2-like protein 1 OS=Homo sapiens GN=NHP2L1 PE=1 SV=1;>sp|P55769|NH2L1_HUMAN NHP2-like protein 1 OS=Homo sapiens GN=NHP2L1 PE=1 SV=3	344949	344949	344949	344949	344949	108690000	344949	344949	344949	60868000	344949	3.41186e+07	0.199882	98.909	6.62803
H0YBZ2;P04233-2;P04233;E7EQJ3;H0YBZ8;E7ESL3;P04233-3	H0YBZ2;P04233-2;P04233;E7EQJ3;H0YBZ8;E7ESL3;P04233-3	HLA class II histocompatibility antigen gamma chain	CD74	>tr|H0YBZ2|H0YBZ2_HUMAN HLA class II histocompatibility antigen gamma chain (Fragment) OS=Homo sapiens GN=CD74 PE=1 SV=1;>sp|P04233-2|HG2A_HUMAN Isoform 2 of HLA class II histocompatibility antigen gamma chain OS=Homo sapiens GN=CD74;>sp|P04233|HG2A_HUMAN	344949	344949	344949	344949	344949	344949	75801000	42307000	344949	344949	344949	2.38286e+07	0.200194	69.0785	6.11017
P61160;P61160-2;F5H6T1	P61160;P61160-2;F5H6T1	Actin-related protein 2	ACTR2	>sp|P61160|ARP2_HUMAN Actin-related protein 2 OS=Homo sapiens GN=ACTR2 PE=1 SV=1;>sp|P61160-2|ARP2_HUMAN Isoform 2 of Actin-related protein 2 OS=Homo sapiens GN=ACTR2;>tr|F5H6T1|F5H6T1_HUMAN ARP2 actin-related protein 2 homolog (Yeast), isoform CRA_d OS=Ho	158430000	100320000	344949	125680000	125440000	165270000	137010000	121400000	155700000	146310000	1.02043e+08	145138000	0.0989037	1.42232	0.508248
H0YBD9;H0YC27;H0YC67;H0YB03;H0YB83;E5RH53;Q96DB5-3;Q96DB5-2;Q96DB5	H0YBD9;H0YC27;H0YC67;H0YB03;H0YB83;E5RH53;Q96DB5-3;Q96DB5-2;Q96DB5	Regulator of microtubule dynamics protein 1	RMDN1	>tr|H0YBD9|H0YBD9_HUMAN Regulator of microtubule dynamics protein 1 (Fragment) OS=Homo sapiens GN=RMDN1 PE=1 SV=1;>tr|H0YC27|H0YC27_HUMAN Regulator of microtubule dynamics protein 1 (Fragment) OS=Homo sapiens GN=RMDN1 PE=1 SV=1;>tr|H0YC67|H0YC67_HUMAN Regu	344949	344949	344949	344949	344949	41100000	344949	344949	344949	73828000	344949	2.31926e+07	0.200381	67.2348	6.07114
P43490	P43490	Nicotinamide phosphoribosyltransferase	NAMPT	>sp|P43490|NAMPT_HUMAN Nicotinamide phosphoribosyltransferase OS=Homo sapiens GN=NAMPT PE=1 SV=1	344949	344949	344949	344949	344949	46773000	344949	344949	25999000	344949	344949	1.47614e+07	0.200642	42.7929	5.4193
P98160;Q5SZJ2;Q5SZJ1;H0Y5A9;Q5SZI9	P98160	Basement membrane-specific heparan sulfate proteoglycan core protein;Endorepellin;LG3 peptide	HSPG2	>sp|P98160|PGBM_HUMAN Basement membrane-specific heparan sulfate proteoglycan core protein OS=Homo sapiens GN=HSPG2 PE=1 SV=4	1939300000	1608800000	2101000000	1232600000	2383700000	818690000	3558000000	2482100000	4742100000	2803200000	1853080000	2880818000	0.262022	1.55461	0.636553
Q9UMS4;F5GY56;H0YGF3;F5H2I0	Q9UMS4;F5GY56	Pre-mRNA-processing factor 19	PRPF19	>sp|Q9UMS4|PRP19_HUMAN Pre-mRNA-processing factor 19 OS=Homo sapiens GN=PRPF19 PE=1 SV=1;>tr|F5GY56|F5GY56_HUMAN Pre-mRNA-processing factor 19 (Fragment) OS=Homo sapiens GN=PRPF19 PE=1 SV=1	344949	344949	344949	344949	344949	344949	344949	344949	30989000	58514000	344949	1.81076e+07	0.204071	52.4935	5.71407
O00764;F2Z2Y4;O00764-2;O00764-3	O00764;F2Z2Y4;O00764-2;O00764-3	Pyridoxal kinase	PDXK	>sp|O00764|PDXK_HUMAN Pyridoxal kinase OS=Homo sapiens GN=PDXK PE=1 SV=1;>tr|F2Z2Y4|F2Z2Y4_HUMAN Pyridoxal kinase OS=Homo sapiens GN=PDXK PE=1 SV=1;>sp|O00764-2|PDXK_HUMAN Isoform 2 of Pyridoxal kinase OS=Homo sapiens GN=PDXK;>sp|O00764-3|PDXK_HUMAN Isofor	344949	344949	50595000	344949	62893000	371310000	344949	61498000	82495000	96172000	2.29046e+07	1.22364e+08	0.224715	5.34234	2.41747
P00738;J3QLC9;J3QR68;H0Y300;P00738-2;A0A087WU08;H3BS21;P00739;P00739-2;J3KRH2;A0A0A0MRD9;J3KTC3;J3KSV1;J3QQI8;H3BMJ7	P00738;J3QLC9;J3QR68;H0Y300;P00738-2;A0A087WU08	Haptoglobin;Haptoglobin alpha chain;Haptoglobin beta chain	HP	>sp|P00738|HPT_HUMAN Haptoglobin OS=Homo sapiens GN=HP PE=1 SV=1;>tr|J3QLC9|J3QLC9_HUMAN Haptoglobin (Fragment) OS=Homo sapiens GN=HP PE=1 SV=1;>tr|J3QR68|J3QR68_HUMAN Haptoglobin (Fragment) OS=Homo sapiens GN=HP PE=1 SV=1;>tr|H0Y300|H0Y300_HUMAN Haptoglob	1038300000	2373100000	1500100000	2403700000	1410300000	1246800000	2612800000	2616700000	2698600000	2471400000	1745100000	2329260000	0.0475245	1.33474	0.416562
O75955;O75955-2;A2AB13;A2AB12;A2AB09;A2AB10;A2AB11	O75955;O75955-2	Flotillin-1	FLOT1	>sp|O75955|FLOT1_HUMAN Flotillin-1 OS=Homo sapiens GN=FLOT1 PE=1 SV=3;>sp|O75955-2|FLOT1_HUMAN Isoform 2 of Flotillin-1 OS=Homo sapiens GN=FLOT1	344949	344949	344949	344949	344949	344949	20501000	219950000	28604000	33908000	344949	6.06616e+07	0.208163	175.857	7.45826
Q9Y678;H0Y8X7;Q9UBF2-2;Q9UBF2	Q9Y678	Coatomer subunit gamma-1	COPG1	>sp|Q9Y678|COPG1_HUMAN Coatomer subunit gamma-1 OS=Homo sapiens GN=COPG1 PE=1 SV=1	344949	344949	344949	344949	344949	100300000	344949	344949	50602000	344949	344949	3.03874e+07	0.207573	88.0924	6.46094
P49368;P49368-2;B4DUR8;E9PRC8;Q5SZX6;E9PQ35;E9PM09;Q5SZX9;Q5SZW8	P49368;P49368-2;B4DUR8	T-complex protein 1 subunit gamma	CCT3	>sp|P49368|TCPG_HUMAN T-complex protein 1 subunit gamma OS=Homo sapiens GN=CCT3 PE=1 SV=4;>sp|P49368-2|TCPG_HUMAN Isoform 2 of T-complex protein 1 subunit gamma OS=Homo sapiens GN=CCT3;>tr|B4DUR8|B4DUR8_HUMAN T-complex protein 1 subunit gamma OS=Homo sapie	353790000	350800000	295650000	328090000	335400000	688080000	265640000	389770000	355520000	521120000	332746000	444026000	0.192756	1.33443	0.416223
Q5T4L2;Q5T4K9;Q8TEY5;Q5T4L1;Q8TEY5-2	Q5T4L2;Q5T4K9;Q8TEY5;Q5T4L1;Q8TEY5-2	Cyclic AMP-responsive element-binding protein 3-like protein 4;Processed cyclic AMP-responsive element-binding protein 3-like protein 4	CREB3L4	>tr|Q5T4L2|Q5T4L2_HUMAN Processed cyclic AMP-responsive element-binding protein 3-like protein 4 (Fragment) OS=Homo sapiens GN=CREB3L4 PE=4 SV=1;>tr|Q5T4K9|Q5T4K9_HUMAN Processed cyclic AMP-responsive element-binding protein 3-like protein 4 OS=Homo sapien	344949	344949	344949	344949	344949	344949	1382200000	671120000	344949	344949	344949	4.10871e+08	0.210298	1191.11	10.2181
Q9HDC9;Q9HDC9-2;H0Y512	Q9HDC9;Q9HDC9-2;H0Y512	Adipocyte plasma membrane-associated protein	APMAP	>sp|Q9HDC9|APMAP_HUMAN Adipocyte plasma membrane-associated protein OS=Homo sapiens GN=APMAP PE=1 SV=2;>sp|Q9HDC9-2|APMAP_HUMAN Isoform 2 of Adipocyte plasma membrane-associated protein OS=Homo sapiens GN=APMAP;>tr|H0Y512|H0Y512_HUMAN Adipocyte plasma memb	344949	344949	344949	344949	344949	66621000	344949	32189000	344949	344949	344949	1.9969e+07	0.211103	57.8896	5.85523
P11234;P11234-3;P11234-2;P11233;C9J6B1;F8WEQ6;C9JPE8;C9JYR1;H7C3P7;C9JQB3	P11234;P11234-3;P11234-2;P11233;C9J6B1	Ras-related protein Ral-B;Ras-related protein Ral-A	RALB;RALA	>sp|P11234|RALB_HUMAN Ras-related protein Ral-B OS=Homo sapiens GN=RALB PE=1 SV=1;>sp|P11234-3|RALB_HUMAN Isoform 3 of Ras-related protein Ral-B OS=Homo sapiens GN=RALB;>sp|P11234-2|RALB_HUMAN Isoform 2 of Ras-related protein Ral-B OS=Homo sapiens GN=RALB;	138850000	41124000	344949	79717000	71212000	102270000	344949	344949	344949	344949	6.62496e+07	2.073e+07	0.031862	0.312907	-1.67619
A0A087X2D8;O60271-4;O60271-2;O60271;O60271-5;O60271-3;O60271-9;E9PFH7;A0A087WYG2;Q9UPT6-2;Q9UPT6	A0A087X2D8;O60271-4;O60271-2;O60271;O60271-5;O60271-3;O60271-9	C-Jun-amino-terminal kinase-interacting protein 4	SPAG9	>tr|A0A087X2D8|A0A087X2D8_HUMAN C-Jun-amino-terminal kinase-interacting protein 4 OS=Homo sapiens GN=SPAG9 PE=1 SV=1;>sp|O60271-4|JIP4_HUMAN Isoform 4 of C-Jun-amino-terminal kinase-interacting protein 4 OS=Homo sapiens GN=SPAG9;>sp|O60271-2|JIP4_HUMAN Iso	344949	344949	344949	344949	344949	344949	344949	12526000	5957600	344949	344949	3.90369e+06	0.214451	11.3167	3.50038
P62241;Q5JR95	P62241;Q5JR95	40S ribosomal protein S8	RPS8	>sp|P62241|RS8_HUMAN 40S ribosomal protein S8 OS=Homo sapiens GN=RPS8 PE=1 SV=2;>tr|Q5JR95|Q5JR95_HUMAN 40S ribosomal protein S8 OS=Homo sapiens GN=RPS8 PE=1 SV=1	344949	344949	344949	344949	344949	344949	344949	344949	80208000	172810000	344949	5.08106e+07	0.214049	147.299	7.2026
P01009;P01009-2;P01009-3;G3V2B9;G3V544;G3V5R8;G3V387	P01009;P01009-2;P01009-3	Alpha-1-antitrypsin;Short peptide from AAT	SERPINA1	>sp|P01009|A1AT_HUMAN Alpha-1-antitrypsin OS=Homo sapiens GN=SERPINA1 PE=1 SV=3;>sp|P01009-2|A1AT_HUMAN Isoform 2 of Alpha-1-antitrypsin OS=Homo sapiens GN=SERPINA1;>sp|P01009-3|A1AT_HUMAN Isoform 3 of Alpha-1-antitrypsin OS=Homo sapiens GN=SERPINA1	3423500000	4654000000	5164700000	4511300000	4848900000	3557600000	4896500000	8372200000	5470400000	6724600000	4520480000	5804260000	0.0885092	1.28399	0.360636
P50570-3;P50570-4;P50570-2;P50570-5;P50570;E5RHK8;Q9UQ16-2;Q9UQ16-3;Q9UQ16;Q9UQ16-4;K7EMQ3;Q9UQ16-5;Q05193-5;Q05193-3;Q05193-4;Q05193-2;Q05193;E5RIK2	P50570-3;P50570-4;P50570-2;P50570-5;P50570	Dynamin-2	DNM2	>sp|P50570-3|DYN2_HUMAN Isoform 3 of Dynamin-2 OS=Homo sapiens GN=DNM2;>sp|P50570-4|DYN2_HUMAN Isoform 4 of Dynamin-2 OS=Homo sapiens GN=DNM2;>sp|P50570-2|DYN2_HUMAN Isoform 2 of Dynamin-2 OS=Homo sapiens GN=DNM2;>sp|P50570-5|DYN2_HUMAN Isoform 5 of Dynami	344949	344949	344949	344949	344949	100680000	344949	46291000	344949	344949	344949	2.96012e+07	0.214953	85.8132	6.42313
Q02952-3;Q02952-2;Q02952	Q02952-3;Q02952-2;Q02952	A-kinase anchor protein 12	AKAP12	>sp|Q02952-3|AKA12_HUMAN Isoform 3 of A-kinase anchor protein 12 OS=Homo sapiens GN=AKAP12;>sp|Q02952-2|AKA12_HUMAN Isoform 2 of A-kinase anchor protein 12 OS=Homo sapiens GN=AKAP12;>sp|Q02952|AKA12_HUMAN A-kinase anchor protein 12 OS=Homo sapiens GN=AKAP1	344949	344949	344949	344949	344949	344949	35195000	16105000	344949	344949	344949	1.0467e+07	0.215973	30.3435	4.92332
Q9UHQ9;H7C0R7	Q9UHQ9;H7C0R7	NADH-cytochrome b5 reductase 1	CYB5R1	>sp|Q9UHQ9|NB5R1_HUMAN NADH-cytochrome b5 reductase 1 OS=Homo sapiens GN=CYB5R1 PE=1 SV=1;>tr|H7C0R7|H7C0R7_HUMAN NADH-cytochrome b5 reductase 1 (Fragment) OS=Homo sapiens GN=CYB5R1 PE=1 SV=1	344949	41453000	344949	43440000	49048000	344949	344949	344949	344949	36900000	2.69262e+07	7.65596e+06	0.114773	0.284331	-1.81435
P62873;P62873-2;F6UT28;B1AKQ8;F6X3N5;B3KVK2;F5H8J8;F5H100;F5H0S8;E9PCP0;P16520-2;P16520	P62873;P62873-2;F6UT28;B1AKQ8;F6X3N5	Guanine nucleotide-binding protein G(I)/G(S)/G(T) subunit beta-1	GNB1	>sp|P62873|GBB1_HUMAN Guanine nucleotide-binding protein G(I)/G(S)/G(T) subunit beta-1 OS=Homo sapiens GN=GNB1 PE=1 SV=3;>sp|P62873-2|GBB1_HUMAN Isoform 2 of Guanine nucleotide-binding protein G(I)/G(S)/G(T) subunit beta-1 OS=Homo sapiens GN=GNB1;>tr|F6UT2	97478000	308330000	236610000	285840000	215940000	317720000	354660000	374300000	286640000	178850000	228839600	302434000	0.191345	1.3216	0.402284
A0A087X2B5;P35613-2;P35613;I3L192;A0A087WUV8;P35613-3;P35613-4;R4GMX5;R4GN83	A0A087X2B5;P35613-2;P35613;I3L192;A0A087WUV8;P35613-3;P35613-4;R4GMX5	Basigin	BSG	>tr|A0A087X2B5|A0A087X2B5_HUMAN Basigin (Fragment) OS=Homo sapiens GN=BSG PE=1 SV=1;>sp|P35613-2|BASI_HUMAN Isoform 2 of Basigin OS=Homo sapiens GN=BSG;>sp|P35613|BASI_HUMAN Basigin OS=Homo sapiens GN=BSG PE=1 SV=2;>tr|I3L192|I3L192_HUMAN Basigin (Fragment	344949	63033000	84517000	344949	76329000	95147000	93270000	129720000	344949	119840000	4.49138e+07	8.76644e+07	0.0493777	1.95184	0.964833
P35573;P35573-2;P35573-3	P35573;P35573-2;P35573-3	Glycogen debranching enzyme;4-alpha-glucanotransferase;Amylo-alpha-1,6-glucosidase	AGL	>sp|P35573|GDE_HUMAN Glycogen debranching enzyme OS=Homo sapiens GN=AGL PE=1 SV=3;>sp|P35573-2|GDE_HUMAN Isoform 5 of Glycogen debranching enzyme OS=Homo sapiens GN=AGL;>sp|P35573-3|GDE_HUMAN Isoform 6 of Glycogen debranching enzyme OS=Homo sapiens GN=AGL	344949	344949	344949	344949	344949	156990000	344949	66578000	344949	344949	344949	4.49206e+07	0.221546	130.224	7.02485
P13667	P13667	Protein disulfide-isomerase A4	PDIA4	>sp|P13667|PDIA4_HUMAN Protein disulfide-isomerase A4 OS=Homo sapiens GN=PDIA4 PE=1 SV=2	344949	73210000	74975000	78388000	85615000	700260000	109310000	147670000	80075000	130320000	6.25066e+07	233527000	0.266988	3.73604	1.90151
Q9UJZ1-2;Q9UJZ1;A0A087WYB4;F2Z2I8	Q9UJZ1-2;Q9UJZ1;A0A087WYB4	Stomatin-like protein 2, mitochondrial	STOML2	>sp|Q9UJZ1-2|STML2_HUMAN Isoform 2 of Stomatin-like protein 2, mitochondrial OS=Homo sapiens GN=STOML2;>sp|Q9UJZ1|STML2_HUMAN Stomatin-like protein 2, mitochondrial OS=Homo sapiens GN=STOML2 PE=1 SV=1;>tr|A0A087WYB4|A0A087WYB4_HUMAN Stomatin-like protein 2	344949	344949	139410000	65830000	74813000	344949	344949	39363000	344949	39376000	5.61486e+07	1.59548e+07	0.106148	0.284153	-1.81526
P61019;P61019-2;E9PKL7;H7C125;Q5HYI5;Q8WUD1;E9PE37;H0YD31;H0YDL5;Q8WUD1-2	P61019;P61019-2;E9PKL7	Ras-related protein Rab-2A	RAB2A	>sp|P61019|RAB2A_HUMAN Ras-related protein Rab-2A OS=Homo sapiens GN=RAB2A PE=1 SV=1;>sp|P61019-2|RAB2A_HUMAN Isoform 2 of Ras-related protein Rab-2A OS=Homo sapiens GN=RAB2A;>tr|E9PKL7|E9PKL7_HUMAN Ras-related protein Rab-2A OS=Homo sapiens GN=RAB2A PE=1	52767000	33728000	70452000	39145000	48135000	78013000	96113000	65846000	43510000	45272000	48845400	65750800	0.249138	1.3461	0.428786
A0A087WWC9;A0A087WXC3;A0A087WWU7;A0A087WYN7;A0A087WWT5;A0A087WU42;A0A087X2A1;A0A087WYR4;A0A087WX49;B9A064;A0A075B6K8;P0CG04	A0A087WWC9;A0A087WXC3;A0A087WWU7;A0A087WYN7;A0A087WWT5;A0A087WU42;A0A087X2A1;A0A087WYR4;A0A087WX49;B9A064;A0A075B6K8;P0CG04	Immunoglobulin lambda-like polypeptide 5;Ig lambda-1 chain C regions	IGLL5;IGLC1	>tr|A0A087WWC9|A0A087WWC9_HUMAN Immunoglobulin lambda-like polypeptide 5 OS=Homo sapiens GN=IGLL5 PE=4 SV=1;>tr|A0A087WXC3|A0A087WXC3_HUMAN Immunoglobulin lambda-like polypeptide 5 OS=Homo sapiens GN=IGLL5 PE=4 SV=1;>tr|A0A087WWU7|A0A087WWU7_HUMAN Immunogl	344949	51216000	44586000	44031000	54197000	39390000	78961000	59516000	42049000	61702000	3.8875e+07	56323600	0.0741785	1.44884	0.534897
P40925-2;P40925;P40925-3;B9A041;B8ZZ51;C9JF79;C9JRL4	P40925-2;P40925;P40925-3;B9A041;B8ZZ51;C9JF79	Malate dehydrogenase, cytoplasmic;Malate dehydrogenase	MDH1	>sp|P40925-2|MDHC_HUMAN Isoform 2 of Malate dehydrogenase, cytoplasmic OS=Homo sapiens GN=MDH1;>sp|P40925|MDHC_HUMAN Malate dehydrogenase, cytoplasmic OS=Homo sapiens GN=MDH1 PE=1 SV=4;>sp|P40925-3|MDHC_HUMAN Isoform 3 of Malate dehydrogenase, cytoplasmic	1597700000	1398000000	1297300000	1258300000	1292100000	1792700000	670230000	1039400000	909790000	1012200000	1368680000	1084864000	0.125405	0.792635	-0.335271
P51970	P51970	NADH dehydrogenase [ubiquinone] 1 alpha subcomplex subunit 8	NDUFA8	>sp|P51970|NDUA8_HUMAN NADH dehydrogenase [ubiquinone] 1 alpha subcomplex subunit 8 OS=Homo sapiens GN=NDUFA8 PE=1 SV=3	344949	35743000	344949	344949	89355000	344949	344949	344949	344949	344949	2.52266e+07	344949	0.226741	0.013674	-6.19242
P31948;P31948-2;P31948-3;F5H783;F5GXD8;H0YGI8	P31948;P31948-2;P31948-3;F5H783	Stress-induced-phosphoprotein 1	STIP1	>sp|P31948|STIP1_HUMAN Stress-induced-phosphoprotein 1 OS=Homo sapiens GN=STIP1 PE=1 SV=1;>sp|P31948-2|STIP1_HUMAN Isoform 2 of Stress-induced-phosphoprotein 1 OS=Homo sapiens GN=STIP1;>sp|P31948-3|STIP1_HUMAN Isoform 3 of Stress-induced-phosphoprotein 1 O	344949	89791000	344949	344949	344949	507990000	79478000	190300000	344949	344949	1.82342e+07	1.55692e+08	0.240674	8.53846	3.09398
A0A0A0MRV0;Q9P2E9-2;Q9P2E9;A0A087WVV2;Q9P2E9-3;F8W7S5;A0A087WU26;V9GY78;A2A2S5;H0YDJ4;H9KV85;E9PN67;C9J066;Q8N4C6-6;Q8N4C6-11;Q8N4C6-4;Q8N4C6-9;Q8N4C6-2;Q8N4C6;Q8N4C6-5;Q8N4C6-10;Q8N4C6-7	A0A0A0MRV0;Q9P2E9-2;Q9P2E9;A0A087WVV2;Q9P2E9-3;F8W7S5	Ribosome-binding protein 1	RRBP1	>tr|A0A0A0MRV0|A0A0A0MRV0_HUMAN Ribosome-binding protein 1 OS=Homo sapiens GN=RRBP1 PE=4 SV=1;>sp|Q9P2E9-2|RRBP1_HUMAN Isoform 1 of Ribosome-binding protein 1 OS=Homo sapiens GN=RRBP1;>sp|Q9P2E9|RRBP1_HUMAN Ribosome-binding protein 1 OS=Homo sapiens GN=RRB	344949	23635000	37476000	35430000	36212000	89842000	36176000	44675000	19299000	40513000	2.66196e+07	46101000	0.343922	1.73184	0.79231
P17655;P17655-2	P17655;P17655-2	Calpain-2 catalytic subunit	CAPN2	>sp|P17655|CAN2_HUMAN Calpain-2 catalytic subunit OS=Homo sapiens GN=CAPN2 PE=1 SV=6;>sp|P17655-2|CAN2_HUMAN Isoform 2 of Calpain-2 catalytic subunit OS=Homo sapiens GN=CAPN2	344949	344949	344949	344949	344949	263020000	344949	100560000	344949	344949	344949	7.2923e+07	0.230301	211.402	7.72385
P35221;P35221-2;G3XAM7;P35221-3;E5RIB1;E5RFM3;E5RJL0;E5RIE0;E5RHV7;E5RGY6;E5RG03;E5RJ41;A0A0A0MRI5;P26232-4;P26232-6;E5RJZ2;E5RIT8;E5RGY7;A0A0A0MTJ6;E5RFM5;E5RJP7;E5RGD2;H0YBB8;Q9UI47	P35221;P35221-2;G3XAM7;P35221-3	Catenin alpha-1	CTNNA1	>sp|P35221|CTNA1_HUMAN Catenin alpha-1 OS=Homo sapiens GN=CTNNA1 PE=1 SV=1;>sp|P35221-2|CTNA1_HUMAN Isoform 2 of Catenin alpha-1 OS=Homo sapiens GN=CTNNA1;>tr|G3XAM7|G3XAM7_HUMAN Catenin (Cadherin-associated protein), alpha 1, 102kDa, isoform CRA_a OS=Homo	344949	130660000	137430000	104630000	89014000	265570000	128050000	110730000	93294000	140800000	9.24158e+07	147688800	0.364922	1.59809	0.676349
O00264;O00264-2	O00264;O00264-2	Membrane-associated progesterone receptor component 1	PGRMC1	>sp|O00264|PGRC1_HUMAN Membrane-associated progesterone receptor component 1 OS=Homo sapiens GN=PGRMC1 PE=1 SV=3;>sp|O00264-2|PGRC1_HUMAN Isoform 2 of Membrane-associated progesterone receptor component 1 OS=Homo sapiens GN=PGRMC1	178130000	155140000	211030000	168510000	215900000	147210000	138110000	150540000	162890000	208780000	185742000	161506000	0.0748754	0.869518	-0.201712
P51888	P51888	Prolargin	PRELP	>sp|P51888|PRELP_HUMAN Prolargin OS=Homo sapiens GN=PRELP PE=1 SV=1	146260000	344949	64443000	344949	70142000	344949	344949	344949	68043000	344949	5.6307e+07	1.38846e+07	0.303434	0.246587	-2.01983
P34949;H3BPB8;H3BMZ9;H3BPP3;H3BUZ9;F5GX71;H3BP57;H3BT48;P34949-2;H3BQX0;H3BU66;H3BPM5;H3BNY8;H3BPU7;H3BUG1;H3BN01;H3BT46;B4DYB8	P34949;H3BPB8;H3BMZ9;H3BPP3;H3BUZ9;F5GX71;H3BP57;H3BT48;P34949-2	Mannose-6-phosphate isomerase	MPI	>sp|P34949|MPI_HUMAN Mannose-6-phosphate isomerase OS=Homo sapiens GN=MPI PE=1 SV=2;>tr|H3BPB8|H3BPB8_HUMAN Mannose-6-phosphate isomerase OS=Homo sapiens GN=MPI PE=1 SV=1;>tr|H3BMZ9|H3BMZ9_HUMAN Mannose-6-phosphate isomerase OS=Homo sapiens GN=MPI PE=1 SV=	344949	40230000	344949	344949	344949	364010000	344949	344949	85908000	66264000	8.32196e+06	1.03374e+08	0.250709	12.4219	3.63481
P02766;A0A087WT59;A0A087WV45	P02766;A0A087WT59;A0A087WV45	Transthyretin	TTR	>sp|P02766|TTHY_HUMAN Transthyretin OS=Homo sapiens GN=TTR PE=1 SV=1;>tr|A0A087WT59|A0A087WT59_HUMAN Transthyretin OS=Homo sapiens GN=TTR PE=3 SV=1;>tr|A0A087WV45|A0A087WV45_HUMAN Transthyretin OS=Homo sapiens GN=TTR PE=3 SV=1	442470000	269520000	416410000	380770000	599430000	299510000	357290000	193090000	492550000	247670000	421720000	318022000	0.311422	0.754107	-0.407159
P25787;C9JCK5;H3BT36;H7C402	P25787	Proteasome subunit alpha type-2	PSMA2	>sp|P25787|PSA2_HUMAN Proteasome subunit alpha type-2 OS=Homo sapiens GN=PSMA2 PE=1 SV=2	167090000	97885000	344949	83163000	93999000	266270000	148860000	344949	199730000	188090000	8.84964e+07	1.60659e+08	0.0264716	1.81543	0.860311
P49257	P49257	Protein ERGIC-53	LMAN1	>sp|P49257|LMAN1_HUMAN Protein ERGIC-53 OS=Homo sapiens GN=LMAN1 PE=1 SV=2	344949	344949	89787000	75275000	344949	81552000	76337000	344949	84911000	116060000	3.32194e+07	7.1841e+07	0.347639	2.16262	1.11278
P02462-2;P02462	P02462-2;P02462	Collagen alpha-1(IV) chain;Arresten	COL4A1	>sp|P02462-2|CO4A1_HUMAN Isoform 2 of Collagen alpha-1(IV) chain OS=Homo sapiens GN=COL4A1;>sp|P02462|CO4A1_HUMAN Collagen alpha-1(IV) chain OS=Homo sapiens GN=COL4A1 PE=1 SV=3	273100000	192390000	365860000	174420000	419100000	140350000	536310000	438340000	439810000	434190000	284974000	397800000	0.260106	1.39592	0.481213
E7END7;P62820-2;P62820;P62820-3;H0YLJ8;H0YL94;H0YMN7;P59190-2;P59190	E7END7;P62820-2;P62820;P62820-3	Ras-related protein Rab-1A	RAB1A	>tr|E7END7|E7END7_HUMAN Ras-related protein Rab-1A OS=Homo sapiens GN=RAB1A PE=1 SV=1;>sp|P62820-2|RAB1A_HUMAN Isoform 2 of Ras-related protein Rab-1A OS=Homo sapiens GN=RAB1A;>sp|P62820|RAB1A_HUMAN Ras-related protein Rab-1A OS=Homo sapiens GN=RAB1A PE=1	173850000	152330000	191130000	183770000	226500000	264930000	206570000	257750000	166770000	187260000	185516000	216656000	0.283447	1.16786	0.223863
P02511;E9PR44;A0A024R3B9;E9PJL7;E9PNH7;E9PRA8;H0YCW8;E9PRS4;E9PS12	P02511;E9PR44;A0A024R3B9;E9PJL7;E9PNH7;E9PRA8	Alpha-crystallin B chain	CRYAB	>sp|P02511|CRYAB_HUMAN Alpha-crystallin B chain OS=Homo sapiens GN=CRYAB PE=1 SV=2;>tr|E9PR44|E9PR44_HUMAN Alpha-crystallin B chain (Fragment) OS=Homo sapiens GN=CRYAB PE=3 SV=1;>tr|A0A024R3B9|A0A024R3B9_HUMAN Alpha-crystallin B chain OS=Homo sapiens GN=CR	1646100000	2419700000	1731900000	2602100000	2088200000	15362000000	3592900000	2528000000	3258200000	2659200000	2097600000	5480060000	0.260889	2.61254	1.38545
A0A0A0MTH3;Q13418;Q13418-2;Q13418-3;E9PQ52;A0A087WW45;A0A087WWY6	A0A0A0MTH3;Q13418;Q13418-2;Q13418-3	Integrin-linked protein kinase	ILK	>tr|A0A0A0MTH3|A0A0A0MTH3_HUMAN Integrin-linked protein kinase OS=Homo sapiens GN=ILK PE=4 SV=1;>sp|Q13418|ILK_HUMAN Integrin-linked protein kinase OS=Homo sapiens GN=ILK PE=1 SV=2;>sp|Q13418-2|ILK_HUMAN Isoform 2 of Integrin-linked protein kinase OS=Homo	68763000	63418000	63868000	48293000	60457000	52666000	344949	344949	90013000	43924000	60959800	3.74586e+07	0.292347	0.61448	-0.702562
P02730;A0A0A0MS98	P02730;A0A0A0MS98	Band 3 anion transport protein	SLC4A1	>sp|P02730|B3AT_HUMAN Band 3 anion transport protein OS=Homo sapiens GN=SLC4A1 PE=1 SV=3;>tr|A0A0A0MS98|A0A0A0MS98_HUMAN Band 3 anion transport protein OS=Homo sapiens GN=SLC4A1 PE=4 SV=1	221260000	282370000	77410000	177850000	86726000	79203000	437630000	299050000	319660000	198160000	169123200	266740600	0.193726	1.5772	0.657363
P25788-2;P25788;G3V4X5;G3V3W4;G3V5N4;H0YJ03	P25788-2;P25788;G3V4X5	Proteasome subunit alpha type-3	PSMA3	>sp|P25788-2|PSA3_HUMAN Isoform 2 of Proteasome subunit alpha type-3 OS=Homo sapiens GN=PSMA3;>sp|P25788|PSA3_HUMAN Proteasome subunit alpha type-3 OS=Homo sapiens GN=PSMA3 PE=1 SV=2;>tr|G3V4X5|G3V4X5_HUMAN Proteasome subunit alpha type-3 OS=Homo sapiens G	116980000	99879000	136240000	344949	104150000	219760000	344949	159150000	178800000	215420000	9.15188e+07	1.54695e+08	0.254906	1.69031	0.757287
Q9BYV1;Q9BYV1-2	Q9BYV1;Q9BYV1-2	Alanine--glyoxylate aminotransferase 2, mitochondrial	AGXT2	>sp|Q9BYV1|AGT2_HUMAN Alanine--glyoxylate aminotransferase 2, mitochondrial OS=Homo sapiens GN=AGXT2 PE=1 SV=1;>sp|Q9BYV1-2|AGT2_HUMAN Isoform 2 of Alanine--glyoxylate aminotransferase 2, mitochondrial OS=Homo sapiens GN=AGXT2	213640000	344949	344949	65860000	344949	344949	344949	344949	344949	344949	5.6107e+07	344949	0.249033	0.00614806	-7.34565
F8W6I7;P09651-3;P09651-2;P09651;F8VZ49;F8W646;F8VTQ5;Q32P51;H0YH80;F8VYN5	F8W6I7;P09651-3;P09651-2;P09651;F8VZ49;F8W646;F8VTQ5	Heterogeneous nuclear ribonucleoprotein A1;Heterogeneous nuclear ribonucleoprotein A1, N-terminally processed	HNRNPA1	>tr|F8W6I7|F8W6I7_HUMAN Heterogeneous nuclear ribonucleoprotein A1 OS=Homo sapiens GN=HNRNPA1 PE=1 SV=2;>sp|P09651-3|ROA1_HUMAN Isoform 2 of Heterogeneous nuclear ribonucleoprotein A1 OS=Homo sapiens GN=HNRNPA1;>sp|P09651-2|ROA1_HUMAN Isoform A1-A of Heter	211110000	441660000	138700000	225500000	163430000	371090000	273110000	341540000	262670000	314200000	236080000	312522000	0.31819	1.3238	0.404682
Q15582;H0Y8L3;S4R3C6;H0Y9D7;H0YAB8;H0Y8M8	Q15582;H0Y8L3;S4R3C6	Transforming growth factor-beta-induced protein ig-h3	TGFBI	>sp|Q15582|BGH3_HUMAN Transforming growth factor-beta-induced protein ig-h3 OS=Homo sapiens GN=TGFBI PE=1 SV=1;>tr|H0Y8L3|H0Y8L3_HUMAN Transforming growth factor-beta-induced protein ig-h3 (Fragment) OS=Homo sapiens GN=TGFBI PE=4 SV=1;>tr|S4R3C6|S4R3C6_HUM	344949	344949	344949	344949	46724000	344949	68640000	39371000	48124000	344949	9.62076e+06	3.1365e+07	0.344828	3.26014	1.70493
Q7L266;Q7L266-2;A0A087WUG3;E9PJK6;A0A087WZI5	Q7L266;Q7L266-2	Isoaspartyl peptidase/L-asparaginase;Isoaspartyl peptidase/L-asparaginase alpha chain;Isoaspartyl peptidase/L-asparaginase beta chain	ASRGL1	>sp|Q7L266|ASGL1_HUMAN Isoaspartyl peptidase/L-asparaginase OS=Homo sapiens GN=ASRGL1 PE=1 SV=2;>sp|Q7L266-2|ASGL1_HUMAN Isoform 2 of Isoaspartyl peptidase/L-asparaginase OS=Homo sapiens GN=ASRGL1	344949	344949	344949	344949	344949	335930000	344949	88815000	344949	344949	344949	8.5156e+07	0.26192	246.865	7.94758
P08572	P08572	Collagen alpha-2(IV) chain;Canstatin	COL4A2	>sp|P08572|CO4A2_HUMAN Collagen alpha-2(IV) chain OS=Homo sapiens GN=COL4A2 PE=1 SV=4	173840000	92630000	232420000	344949	208080000	65597000	292800000	292720000	217560000	225910000	1.41463e+08	218917400	0.268883	1.54752	0.629962
Q8WUM4;Q8WUM4-2;F8WEQ7;F8WBR8;C9IZF9;Q8WUM4-3;F8WDK9	Q8WUM4;Q8WUM4-2	Programmed cell death 6-interacting protein	PDCD6IP	>sp|Q8WUM4|PDC6I_HUMAN Programmed cell death 6-interacting protein OS=Homo sapiens GN=PDCD6IP PE=1 SV=1;>sp|Q8WUM4-2|PDC6I_HUMAN Isoform 2 of Programmed cell death 6-interacting protein OS=Homo sapiens GN=PDCD6IP	66733000	64460000	344949	53628000	45244000	75818000	51075000	42837000	85836000	68657000	4.6082e+07	64844600	0.125996	1.40716	0.492783
P01623;P01620;P04206;P01622	P01623;P01620;P04206;P01622	Ig kappa chain V-III region WOL;Ig kappa chain V-III region SIE;Ig kappa chain V-III region GOL;Ig kappa chain V-III region Ti		>sp|P01623|KV305_HUMAN Ig kappa chain V-III region WOL OS=Homo sapiens PE=1 SV=1;>sp|P01620|KV302_HUMAN Ig kappa chain V-III region SIE OS=Homo sapiens PE=1 SV=1;>sp|P04206|KV307_HUMAN Ig kappa chain V-III region GOL OS=Homo sapiens PE=1 SV=1;>sp|P01622|KV	362400000	313920000	344949	291450000	275960000	313340000	240830000	324570000	455080000	382970000	2.48815e+08	343358000	0.264643	1.37997	0.46464
H7BXY6;Q8NG11	H7BXY6;Q8NG11	Tetraspanin-14	TSPAN14	>tr|H7BXY6|H7BXY6_HUMAN Tetraspanin OS=Homo sapiens GN=TSPAN14 PE=1 SV=1;>sp|Q8NG11|TSN14_HUMAN Tetraspanin-14 OS=Homo sapiens GN=TSPAN14 PE=1 SV=1	1083500000	1894900000	344949	2290600000	1614000000	1102400000	5711200000	3843600000	344949	3209900000	1.37667e+09	2.77349e+09	0.298445	2.01464	1.01052
E7EMM4;Q13510;Q13510-2;Q13510-3	E7EMM4;Q13510;Q13510-2;Q13510-3	Acid ceramidase;Acid ceramidase subunit alpha;Acid ceramidase subunit beta	ASAH1	>tr|E7EMM4|E7EMM4_HUMAN Acid ceramidase OS=Homo sapiens GN=ASAH1 PE=1 SV=1;>sp|Q13510|ASAH1_HUMAN Acid ceramidase OS=Homo sapiens GN=ASAH1 PE=1 SV=5;>sp|Q13510-2|ASAH1_HUMAN Isoform 2 of Acid ceramidase OS=Homo sapiens GN=ASAH1;>sp|Q13510-3|ASAH1_HUMAN Iso	344949	344949	156070000	344949	196080000	399700000	344949	172550000	117150000	160500000	7.0637e+07	1.70049e+08	0.277404	2.40737	1.26746
P68371;P04350;M0R2D3;M0QY85;M0R0X0;M0QY37;M0QX14;M0QZL7;M0QYM7;M0R278;M0R042;G3V2A3;M0R2T4;A0A075B724	P68371;P04350	Tubulin beta-4B chain;Tubulin beta-4A chain	TUBB4B;TUBB4A	>sp|P68371|TBB4B_HUMAN Tubulin beta-4B chain OS=Homo sapiens GN=TUBB4B PE=1 SV=1;>sp|P04350|TBB4A_HUMAN Tubulin beta-4A chain OS=Homo sapiens GN=TUBB4A PE=1 SV=2	9719800000	7122700000	8472300000	7057500000	9226500000	11731000000	6710100000	8959900000	10005000000	10597000000	8319760000	9600600000	0.0932735	1.15395	0.206583
P63010;P63010-2;P63010-3;A0A087X253;A0A087WU93;A0A087WZQ6;A0A087WYD1;K7ERB2;K7EN71;K7EJX1;A0A087WXS3;K7EKZ5	P63010;P63010-2;P63010-3;A0A087X253;A0A087WU93;A0A087WZQ6	AP-2 complex subunit beta	AP2B1	>sp|P63010|AP2B1_HUMAN AP-2 complex subunit beta OS=Homo sapiens GN=AP2B1 PE=1 SV=1;>sp|P63010-2|AP2B1_HUMAN Isoform 2 of AP-2 complex subunit beta OS=Homo sapiens GN=AP2B1;>sp|P63010-3|AP2B1_HUMAN Isoform 3 of AP-2 complex subunit beta OS=Homo sapiens GN=	344949	344949	103150000	344949	78454000	118520000	60367000	147040000	344949	71371000	3.65278e+07	7.95286e+07	0.131004	2.17721	1.12248
Q99832;Q99832-3;Q99832-4;Q99832-2;F8WAM2;F8WBP8	Q99832;Q99832-3;Q99832-4;Q99832-2	T-complex protein 1 subunit eta	CCT7	>sp|Q99832|TCPH_HUMAN T-complex protein 1 subunit eta OS=Homo sapiens GN=CCT7 PE=1 SV=2;>sp|Q99832-3|TCPH_HUMAN Isoform 3 of T-complex protein 1 subunit eta OS=Homo sapiens GN=CCT7;>sp|Q99832-4|TCPH_HUMAN Isoform 4 of T-complex protein 1 subunit eta OS=Hom	142300000	181620000	36035000	118260000	97002000	569030000	46659000	193040000	140890000	208730000	115043400	231669800	0.274491	2.01376	1.00989
A0A087WUA5;Q9H223	A0A087WUA5;Q9H223	EH domain-containing protein 4	EHD4	>tr|A0A087WUA5|A0A087WUA5_HUMAN EH domain-containing protein 4 OS=Homo sapiens GN=EHD4 PE=1 SV=1;>sp|Q9H223|EHD4_HUMAN EH domain-containing protein 4 OS=Homo sapiens GN=EHD4 PE=1 SV=1	111220000	41046000	152290000	52844000	344949	344949	146820000	88389000	501420000	184660000	7.1549e+07	1.84327e+08	0.321591	2.57623	1.36526
P02763	P02763	Alpha-1-acid glycoprotein 1	ORM1	>sp|P02763|A1AG1_HUMAN Alpha-1-acid glycoprotein 1 OS=Homo sapiens GN=ORM1 PE=1 SV=1	950920000	1098700000	838790000	753710000	752110000	491040000	807780000	1527200000	1517300000	1474100000	878846000	1163484000	0.352902	1.32388	0.404769
Q13404;G3V2F7;I3L0A0;Q13404-8;Q13404-7;Q13404-2;Q13404-1;A0A0A0MSL3;Q13404-6	Q13404;G3V2F7;I3L0A0;Q13404-8;Q13404-7;Q13404-2;Q13404-1	Ubiquitin-conjugating enzyme E2 variant 1	UBE2V1	>sp|Q13404|UB2V1_HUMAN Ubiquitin-conjugating enzyme E2 variant 1 OS=Homo sapiens GN=UBE2V1 PE=1 SV=2;>tr|G3V2F7|G3V2F7_HUMAN Ubiquitin-conjugating enzyme E2 variant 1 OS=Homo sapiens GN=UBE2V1 PE=4 SV=2;>tr|I3L0A0|I3L0A0_HUMAN HCG2044781 OS=Homo sapiens GN	344949	39092000	344949	344949	344949	179300000	344949	344949	344949	90599000	8.09436e+06	5.41868e+07	0.307023	6.69439	2.74295
O14732-2;O14732;K7ELF8;K7EL65	O14732-2;O14732;K7ELF8	Inositol monophosphatase 2	IMPA2	>sp|O14732-2|IMPA2_HUMAN Isoform 2 of Inositol monophosphatase 2 OS=Homo sapiens GN=IMPA2;>sp|O14732|IMPA2_HUMAN Inositol monophosphatase 2 OS=Homo sapiens GN=IMPA2 PE=1 SV=1;>tr|K7ELF8|K7ELF8_HUMAN Inositol monophosphatase 2 OS=Homo sapiens GN=IMPA2 PE=1	22752000	344949	344949	344949	344949	344949	344949	344949	55485000	63281000	4.82636e+06	2.39602e+07	0.319368	4.96444	2.31163
A0A087WXL8;A0A075B6N8;A0A087WVW2;P01860	A0A087WXL8;A0A075B6N8;A0A087WVW2;P01860	Ig gamma-3 chain C region	IGHG3	>tr|A0A087WXL8|A0A087WXL8_HUMAN Ig gamma-3 chain C region OS=Homo sapiens GN=IGHG3 PE=4 SV=1;>tr|A0A075B6N8|A0A075B6N8_HUMAN Ig gamma-3 chain C region (Fragment) OS=Homo sapiens GN=IGHG3 PE=4 SV=1;>tr|A0A087WVW2|A0A087WVW2_HUMAN Ig gamma-3 chain C region O	344949	344949	344949	344949	145200000	93480000	344949	171770000	344949	197970000	2.9316e+07	9.2782e+07	0.119829	3.1649	1.66216
A0A0A0MRA3;A0A0A0MTS7;Q8WZ42-3;Q8WZ42-10;Q8WZ42-9;Q8WZ42-5;Q8WZ42-2;Q8WZ42;Q8WZ42-8;Q8WZ42-13;Q8WZ42-12;Q8WZ42-11;Q8WZ42-4;Q8WZ42-7	A0A0A0MRA3;A0A0A0MTS7;Q8WZ42-3;Q8WZ42-10;Q8WZ42-9;Q8WZ42-5;Q8WZ42-2;Q8WZ42;Q8WZ42-8;Q8WZ42-13;Q8WZ42-12;Q8WZ42-11;Q8WZ42-4;Q8WZ42-7	Titin	TTN	>tr|A0A0A0MRA3|A0A0A0MRA3_HUMAN Titin OS=Homo sapiens GN=TTN PE=4 SV=1;>tr|A0A0A0MTS7|A0A0A0MTS7_HUMAN Titin OS=Homo sapiens GN=TTN PE=4 SV=1;>sp|Q8WZ42-3|TITIN_HUMAN Isoform 3 of Titin OS=Homo sapiens GN=TTN;>sp|Q8WZ42-10|TITIN_HUMAN Isoform 10 of Titin O	344949	344949	344949	2732400000	1763500000	1511800000	7011600000	344949	2081000000	2101400000	8.99387e+08	2.54123e+09	0.302205	2.82551	1.49851
P61586;E9PLA2;C9J1T2;C9JRM1;Q5JR06;E9PN11;U3KQA9;U3KQV3;P62745	P61586	Transforming protein RhoA	RHOA	>sp|P61586|RHOA_HUMAN Transforming protein RhoA OS=Homo sapiens GN=RHOA PE=1 SV=1	272670000	262410000	254040000	264900000	250550000	342010000	251700000	240750000	302970000	283680000	260914000	284222000	0.21183	1.08933	0.123444
P30044-2;P30044;P30044-3;P30044-4	P30044-2;P30044;P30044-3	Peroxiredoxin-5, mitochondrial	PRDX5	>sp|P30044-2|PRDX5_HUMAN Isoform Cytoplasmic+peroxisomal of Peroxiredoxin-5, mitochondrial OS=Homo sapiens GN=PRDX5;>sp|P30044|PRDX5_HUMAN Peroxiredoxin-5, mitochondrial OS=Homo sapiens GN=PRDX5 PE=1 SV=4;>sp|P30044-3|PRDX5_HUMAN Isoform 3 of Peroxiredoxin	924760000	740750000	607430000	908300000	817800000	866340000	494500000	640940000	620750000	820930000	799808000	688692000	0.165677	0.861072	-0.215795
S4R460	S4R460		IGHV3OR16-9	>tr|S4R460|S4R460_HUMAN Protein IGHV3OR16-9 OS=Homo sapiens GN=IGHV3OR16-9 PE=4 SV=2	385190000	344949	344949	173410000	153250000	158860000	159710000	221110000	400890000	291780000	1.42508e+08	246470000	0.285189	1.72952	0.790369
P43155-2;P43155;P43155-3;H0Y4Z7;B7ZBP5;A6PVN3	P43155-2;P43155;P43155-3	Carnitine O-acetyltransferase	CRAT	>sp|P43155-2|CACP_HUMAN Isoform 2 of Carnitine O-acetyltransferase OS=Homo sapiens GN=CRAT;>sp|P43155|CACP_HUMAN Carnitine O-acetyltransferase OS=Homo sapiens GN=CRAT PE=1 SV=5;>sp|P43155-3|CACP_HUMAN Isoform 3 of Carnitine O-acetyltransferase OS=Homo sapi	344949	69114000	32835000	50889000	344949	38461000	344949	17666000	344949	344949	3.07056e+07	1.14324e+07	0.364463	0.372322	-1.42538
P07099;B1AQP8;B1AQP9	P07099	Epoxide hydrolase 1	EPHX1	>sp|P07099|HYEP_HUMAN Epoxide hydrolase 1 OS=Homo sapiens GN=EPHX1 PE=1 SV=1	344949	344949	344949	110280000	79713000	36944000	344949	344949	344949	344949	3.82056e+07	7.66476e+06	0.328105	0.200619	-2.31747
Q14240;Q14240-2;E7EQG2;J3KSN7	Q14240;Q14240-2;E7EQG2	Eukaryotic initiation factor 4A-II	EIF4A2	>sp|Q14240|IF4A2_HUMAN Eukaryotic initiation factor 4A-II OS=Homo sapiens GN=EIF4A2 PE=1 SV=2;>sp|Q14240-2|IF4A2_HUMAN Isoform 2 of Eukaryotic initiation factor 4A-II OS=Homo sapiens GN=EIF4A2;>tr|E7EQG2|E7EQG2_HUMAN Eukaryotic initiation factor 4A-II OS=H	344949	344949	60296000	63892000	77022000	68723000	344949	344949	344949	344949	4.038e+07	1.40206e+07	0.386159	0.347216	-1.5261
P34897-3;P34897;P34897-2;H0YIZ0;G3V2Y4;G3V5L0;G3V4W5;G3V540;G3V241;G3V3Y8;G3V4T0;G3V4X0;G3V2W0;G3V2E4;G3V2D2	P34897-3;P34897;P34897-2;H0YIZ0;G3V2Y4	Serine hydroxymethyltransferase, mitochondrial;Serine hydroxymethyltransferase	SHMT2	>sp|P34897-3|GLYM_HUMAN Isoform 3 of Serine hydroxymethyltransferase, mitochondrial OS=Homo sapiens GN=SHMT2;>sp|P34897|GLYM_HUMAN Serine hydroxymethyltransferase, mitochondrial OS=Homo sapiens GN=SHMT2 PE=1 SV=3;>sp|P34897-2|GLYM_HUMAN Isoform 2 of Serine	376520000	294890000	311000000	399310000	343030000	474240000	344949	269820000	344949	375660000	344950000	2.24082e+08	0.277451	0.649607	-0.622361
K7N7A8;P29972-4;P29972-2;P29972-3;P29972	K7N7A8;P29972-4;P29972-2;P29972-3;P29972	Aquaporin-1	AQP1	>tr|K7N7A8|K7N7A8_HUMAN Uncharacterized protein (Fragment) OS=Homo sapiens PE=3 SV=2;>sp|P29972-4|AQP1_HUMAN Isoform 4 of Aquaporin-1 OS=Homo sapiens GN=AQP1;>sp|P29972-2|AQP1_HUMAN Isoform 2 of Aquaporin-1 OS=Homo sapiens GN=AQP1;>sp|P29972-3|AQP1_HUMAN I	344949	344949	325230000	354280000	356990000	344949	361830000	344949	344949	344949	2.07438e+08	7.2642e+07	0.393326	0.350186	-1.51381
O43175;Q5SZU1	O43175;Q5SZU1	D-3-phosphoglycerate dehydrogenase	PHGDH	>sp|O43175|SERA_HUMAN D-3-phosphoglycerate dehydrogenase OS=Homo sapiens GN=PHGDH PE=1 SV=4;>tr|Q5SZU1|Q5SZU1_HUMAN D-3-phosphoglycerate dehydrogenase OS=Homo sapiens GN=PHGDH PE=1 SV=1	530280000	275700000	344949	216170000	125690000	344949	97613000	130820000	168290000	181820000	2.29637e+08	1.15778e+08	0.382751	0.504177	-0.987999
A0A087WTA8;P08123	A0A087WTA8;P08123	Collagen alpha-2(I) chain	COL1A2	>tr|A0A087WTA8|A0A087WTA8_HUMAN Collagen alpha-2(I) chain OS=Homo sapiens GN=COL1A2 PE=4 SV=1;>sp|P08123|CO1A2_HUMAN Collagen alpha-2(I) chain OS=Homo sapiens GN=COL1A2 PE=1 SV=7	47571000	19833000	115420000	23802000	165910000	344949	58629000	31044000	85177000	344949	74507200	3.5108e+07	0.395108	0.471203	-1.08558
O75396;A0A087X1A9	O75396	Vesicle-trafficking protein SEC22b	SEC22B	>sp|O75396|SC22B_HUMAN Vesicle-trafficking protein SEC22b OS=Homo sapiens GN=SEC22B PE=1 SV=4	344949	344949	344949	344949	61744000	46580000	344949	344949	54252000	80187000	1.26248e+07	3.63418e+07	0.10463	2.87861	1.52537
P23246;P23246-2;H0Y9K7	P23246;P23246-2	Splicing factor, proline- and glutamine-rich	SFPQ	>sp|P23246|SFPQ_HUMAN Splicing factor, proline- and glutamine-rich OS=Homo sapiens GN=SFPQ PE=1 SV=2;>sp|P23246-2|SFPQ_HUMAN Isoform Short of Splicing factor, proline- and glutamine-rich OS=Homo sapiens GN=SFPQ	59838000	97910000	89560000	111710000	104640000	62985000	78927000	87748000	67922000	99699000	92731600	79456200	0.192022	0.856841	-0.222901
P22314-2;P22314;Q5JRR6;Q5JRR9;Q5JRS0;Q5JRS1;Q5JRS3;Q5JRS2	P22314-2;P22314	Ubiquitin-like modifier-activating enzyme 1	UBA1	>sp|P22314-2|UBA1_HUMAN Isoform 2 of Ubiquitin-like modifier-activating enzyme 1 OS=Homo sapiens GN=UBA1;>sp|P22314|UBA1_HUMAN Ubiquitin-like modifier-activating enzyme 1 OS=Homo sapiens GN=UBA1 PE=1 SV=3	800940000	625760000	882810000	709810000	724500000	436670000	729430000	645030000	732440000	764050000	748764000	661524000	0.389903	0.883488	-0.178718
Q15942;H0Y2Y8;Q15942-2;H7C3D3;C9IZ41;H7C3R3	Q15942;H0Y2Y8;Q15942-2	Zyxin	ZYX	>sp|Q15942|ZYX_HUMAN Zyxin OS=Homo sapiens GN=ZYX PE=1 SV=1;>tr|H0Y2Y8|H0Y2Y8_HUMAN Zyxin (Fragment) OS=Homo sapiens GN=ZYX PE=1 SV=1;>sp|Q15942-2|ZYX_HUMAN Isoform 2 of Zyxin OS=Homo sapiens GN=ZYX	344949	344949	344949	24605000	344949	344949	48090000	344949	63178000	344949	5.19696e+06	2.24606e+07	0.181006	4.32187	2.11165
Q9UHG3;F8W8W4;Q9UHG3-2;C9K055;C9JM55;C9JGT6	Q9UHG3;F8W8W4;Q9UHG3-2	Prenylcysteine oxidase 1	PCYOX1	>sp|Q9UHG3|PCYOX_HUMAN Prenylcysteine oxidase 1 OS=Homo sapiens GN=PCYOX1 PE=1 SV=3;>tr|F8W8W4|F8W8W4_HUMAN Prenylcysteine oxidase 1 OS=Homo sapiens GN=PCYOX1 PE=1 SV=1;>sp|Q9UHG3-2|PCYOX_HUMAN Isoform 2 of Prenylcysteine oxidase 1 OS=Homo sapiens GN=PCYOX	344949	127820000	344949	344949	344949	98431000	120900000	140070000	344949	344949	2.584e+07	7.20182e+07	0.203837	2.78709	1.47876
A0A087WYT3;Q15185-3;Q15185-4;Q15185;Q15185-2	A0A087WYT3;Q15185-3;Q15185-4;Q15185	Prostaglandin E synthase 3	PTGES3	>tr|A0A087WYT3|A0A087WYT3_HUMAN Prostaglandin E synthase 3 OS=Homo sapiens GN=PTGES3 PE=1 SV=1;>sp|Q15185-3|TEBP_HUMAN Isoform 3 of Prostaglandin E synthase 3 OS=Homo sapiens GN=PTGES3;>sp|Q15185-4|TEBP_HUMAN Isoform 4 of Prostaglandin E synthase 3 OS=Homo	344949	130400000	344949	344949	344949	80891000	119940000	195310000	344949	344949	2.6356e+07	7.93662e+07	0.246549	3.01132	1.5904
H0YBL1;P29218;P29218-3;E5RG13;E5RIP7;E5RG94;E5RIF4;E5RHE9;E5RI82;E5RGY4;P29218-2	H0YBL1;P29218;P29218-3;E5RG13;E5RIP7	Inositol monophosphatase 1	IMPA1	>tr|H0YBL1|H0YBL1_HUMAN Inositol monophosphatase 1 (Fragment) OS=Homo sapiens GN=IMPA1 PE=1 SV=1;>sp|P29218|IMPA1_HUMAN Inositol monophosphatase 1 OS=Homo sapiens GN=IMPA1 PE=1 SV=1;>sp|P29218-3|IMPA1_HUMAN Isoform 3 of Inositol monophosphatase 1 OS=Homo s	344949	344949	344949	344949	35214000	36923000	344949	31444000	344949	28596000	7.31876e+06	1.95306e+07	0.244296	2.66856	1.41606
Q5R3I4;A9UJP8;H7C089;H7C2L7;F8WBU8	Q5R3I4;A9UJP8	Tetratricopeptide repeat protein 38	TTC38	>sp|Q5R3I4|TTC38_HUMAN Tetratricopeptide repeat protein 38 OS=Homo sapiens GN=TTC38 PE=1 SV=1;>tr|A9UJP8|A9UJP8_HUMAN Tetratricopeptide repeat protein 38 (Fragment) OS=Homo sapiens GN=TTC38 PE=1 SV=1	58915000	88569000	344949	67799000	84061000	81491000	344949	42315000	344949	47694000	5.99378e+07	3.4438e+07	0.368405	0.574562	-0.799465
Q02790;H0YFG2;F5H1U3	Q02790	Peptidyl-prolyl cis-trans isomerase FKBP4;Peptidyl-prolyl cis-trans isomerase FKBP4, N-terminally processed	FKBP4	>sp|Q02790|FKBP4_HUMAN Peptidyl-prolyl cis-trans isomerase FKBP4 OS=Homo sapiens GN=FKBP4 PE=1 SV=3	344949	48724000	344949	344949	344949	119590000	344949	84989000	344949	344949	1.00208e+07	4.11228e+07	0.368749	4.10376	2.03695
Q16531;F5GY55;Q16531-2;F8WF81;F5GZ34;F5H775;F5GWI0;F5GZY8;F5H2L3;F5H6C5;F5H238;F5GYG8;F5H198;F5H581	Q16531;F5GY55;Q16531-2	DNA damage-binding protein 1	DDB1	>sp|Q16531|DDB1_HUMAN DNA damage-binding protein 1 OS=Homo sapiens GN=DDB1 PE=1 SV=1;>tr|F5GY55|F5GY55_HUMAN Uncharacterized protein OS=Homo sapiens GN=DDB1 PE=1 SV=1;>sp|Q16531-2|DDB1_HUMAN Isoform 2 of DNA damage-binding protein 1 OS=Homo sapiens GN=DDB1	344949	41252000	344949	344949	344949	89281000	344949	344949	344949	77582000	8.52636e+06	3.35796e+07	0.371441	3.93832	1.97758
P19801;P19801-2;A0A087WYD8;C9J2J4;C9J0G8;A0A087WY53	P19801;P19801-2;A0A087WYD8;C9J2J4	Amiloride-sensitive amine oxidase [copper-containing]	AOC1	>sp|P19801|AOC1_HUMAN Amiloride-sensitive amine oxidase [copper-containing] OS=Homo sapiens GN=AOC1 PE=1 SV=4;>sp|P19801-2|AOC1_HUMAN Isoform 2 of Amiloride-sensitive amine oxidase [copper-containing] OS=Homo sapiens GN=AOC1;>tr|A0A087WYD8|A0A087WYD8_HUMAN	387720000	453640000	235360000	333490000	221840000	97293000	286920000	292950000	298370000	316550000	326410000	258416600	0.39611	0.791693	-0.336987
P04424-2;P04424;P04424-3;F8W943;H7C0S8	P04424-2;P04424;P04424-3;F8W943	Argininosuccinate lyase	ASL	>sp|P04424-2|ARLY_HUMAN Isoform 2 of Argininosuccinate lyase OS=Homo sapiens GN=ASL;>sp|P04424|ARLY_HUMAN Argininosuccinate lyase OS=Homo sapiens GN=ASL PE=1 SV=4;>sp|P04424-3|ARLY_HUMAN Isoform 3 of Argininosuccinate lyase OS=Homo sapiens GN=ASL;>tr|F8W94	344949	109850000	344949	86779000	117220000	116100000	344949	344949	344949	344949	6.29078e+07	2.3496e+07	0.421223	0.373498	-1.42083
P07108;B8ZWD1;A0A0A0MTI5;P07108-3;P07108-2;P07108-4;P07108-5;P07108-6	P07108;B8ZWD1;A0A0A0MTI5;P07108-3;P07108-2;P07108-4;P07108-5;P07108-6	Acyl-CoA-binding protein	DBI	>sp|P07108|ACBP_HUMAN Acyl-CoA-binding protein OS=Homo sapiens GN=DBI PE=1 SV=2;>tr|B8ZWD1|B8ZWD1_HUMAN Acyl-CoA-binding protein OS=Homo sapiens GN=DBI PE=2 SV=1;>tr|A0A0A0MTI5|A0A0A0MTI5_HUMAN Acyl-CoA-binding protein OS=Homo sapiens GN=DBI PE=4 SV=1;>sp|	162180000	365820000	305870000	283680000	198320000	294450000	276430000	214070000	112210000	117740000	263174000	202980000	0.301958	0.771277	-0.374679
P52758;H0YBX3;H0YB34	P52758;H0YBX3;H0YB34	Ribonuclease UK114	HRSP12	>sp|P52758|UK114_HUMAN Ribonuclease UK114 OS=Homo sapiens GN=HRSP12 PE=1 SV=1;>tr|H0YBX3|H0YBX3_HUMAN Ribonuclease UK114 (Fragment) OS=Homo sapiens GN=HRSP12 PE=1 SV=1;>tr|H0YB34|H0YB34_HUMAN Ribonuclease UK114 (Fragment) OS=Homo sapiens GN=HRSP12 PE=1 SV=	296140000	221490000	415020000	440050000	532510000	671010000	344949	178830000	138530000	202430000	381042000	2.38229e+08	0.336839	0.625204	-0.677601
P55795;E5RGH4;H0YAQ2	P55795	Heterogeneous nuclear ribonucleoprotein H2;Heterogeneous nuclear ribonucleoprotein H2, N-terminally processed	HNRNPH2	>sp|P55795|HNRH2_HUMAN Heterogeneous nuclear ribonucleoprotein H2 OS=Homo sapiens GN=HNRNPH2 PE=1 SV=1	13908000	27979000	29773000	22476000	23336000	25673000	32421000	33593000	20738000	25572000	23494400	27599400	0.135024	1.17472	0.23232
P31939-2;P31939;C9JLK0;H7C084;H7C1S2;F8WEF0	P31939-2;P31939	Bifunctional purine biosynthesis protein PURH;Phosphoribosylaminoimidazolecarboxamide formyltransferase;IMP cyclohydrolase	ATIC	>sp|P31939-2|PUR9_HUMAN Isoform 2 of Bifunctional purine biosynthesis protein PURH OS=Homo sapiens GN=ATIC;>sp|P31939|PUR9_HUMAN Bifunctional purine biosynthesis protein PURH OS=Homo sapiens GN=ATIC PE=1 SV=3	83881000	56544000	344949	74608000	63214000	168840000	42493000	169870000	344949	102950000	5.57184e+07	9.68996e+07	0.379219	1.7391	0.798337
Q5VTE0;P68104;A0A087WVQ9;P68104-2;A0A087WV01;Q05639;Q5JR01;A6PW80	Q5VTE0;P68104;A0A087WVQ9;P68104-2;A0A087WV01	Putative elongation factor 1-alpha-like 3;Elongation factor 1-alpha 1	EEF1A1P5;EEF1A1	>sp|Q5VTE0|EF1A3_HUMAN Putative elongation factor 1-alpha-like 3 OS=Homo sapiens GN=EEF1A1P5 PE=5 SV=1;>sp|P68104|EF1A1_HUMAN Elongation factor 1-alpha 1 OS=Homo sapiens GN=EEF1A1 PE=1 SV=1;>tr|A0A087WVQ9|A0A087WVQ9_HUMAN Elongation factor 1-alpha 1 OS=Hom	2759300000	3360000000	2946000000	2788400000	2877700000	5043100000	3450000000	3659800000	2645600000	2523900000	2946280000	3464480000	0.337728	1.17588	0.233744
A0A087WUQ6;P07203;P07203-2	A0A087WUQ6;P07203	Glutathione peroxidase 1	GPX1	>tr|A0A087WUQ6|A0A087WUQ6_HUMAN Glutathione peroxidase OS=Homo sapiens GN=GPX1 PE=1 SV=1;>sp|P07203|GPX1_HUMAN Glutathione peroxidase 1 OS=Homo sapiens GN=GPX1 PE=1 SV=4	129600000	203230000	132640000	107720000	141220000	343130000	131870000	183820000	145770000	144940000	142882000	189906000	0.371396	1.32911	0.410461
E9PK01;P29692;A0A087X1X7;E9PRY8;P29692-3;P29692-2;E9PPR1;E9PL12;E9PQ49;E9PI39;E9PMW7;E9PL71;E9PQZ1;P29692-4;E9PN91;E9PIZ1;H0YCK7;E9PK06;E9PQC9;E9PKK3;E9PK72;H0YE58;H0YE72;E9PNW6;E9PJD0	E9PK01;P29692;A0A087X1X7;E9PRY8;P29692-3;P29692-2;E9PPR1;E9PL12;E9PQ49;E9PI39;E9PMW7;E9PL71;E9PQZ1;P29692-4;E9PN91;E9PIZ1;H0YCK7	Elongation factor 1-delta	EEF1D	>tr|E9PK01|E9PK01_HUMAN Elongation factor 1-delta (Fragment) OS=Homo sapiens GN=EEF1D PE=1 SV=1;>sp|P29692|EF1D_HUMAN Elongation factor 1-delta OS=Homo sapiens GN=EEF1D PE=1 SV=5;>tr|A0A087X1X7|A0A087X1X7_HUMAN Elongation factor 1-delta OS=Homo sapiens GN=	101240000	121980000	128920000	134000000	157980000	189420000	131540000	115830000	170600000	127970000	128824000	147072000	0.428892	1.14165	0.191121
O43396;K7ER96;K7EML9;K7EKG2;K7EPB7;K7EME7	O43396;K7ER96	Thioredoxin-like protein 1	TXNL1	>sp|O43396|TXNL1_HUMAN Thioredoxin-like protein 1 OS=Homo sapiens GN=TXNL1 PE=1 SV=3;>tr|K7ER96|K7ER96_HUMAN Thioredoxin-like protein 1 (Fragment) OS=Homo sapiens GN=TXNL1 PE=1 SV=1	65881000	55979000	85444000	344949	344949	344949	344949	344949	78817000	344949	4.15988e+07	1.60394e+07	0.43657	0.385573	-1.37492
P51148;P51148-2;K7EIP6;K7ENY4;K7ERI8;K7ERQ8;F8VWU4;F8VVZ0;F8VUA5;F8VVK3	P51148;P51148-2	Ras-related protein Rab-5C	RAB5C	>sp|P51148|RAB5C_HUMAN Ras-related protein Rab-5C OS=Homo sapiens GN=RAB5C PE=1 SV=2;>sp|P51148-2|RAB5C_HUMAN Isoform 2 of Ras-related protein Rab-5C OS=Homo sapiens GN=RAB5C	85296000	344949	36604000	89108000	87201000	43181000	344949	344949	72692000	56248000	5.97108e+07	3.45622e+07	0.0296219	0.578826	-0.788797
P50991;P50991-2	P50991;P50991-2	T-complex protein 1 subunit delta	CCT4	>sp|P50991|TCPD_HUMAN T-complex protein 1 subunit delta OS=Homo sapiens GN=CCT4 PE=1 SV=4;>sp|P50991-2|TCPD_HUMAN Isoform 2 of T-complex protein 1 subunit delta OS=Homo sapiens GN=CCT4	150770000	116100000	183860000	154820000	149700000	621610000	344949	282480000	146610000	263970000	151050000	2.63003e+08	0.320522	1.74117	0.800053
A0A087X2I1;P62333;H0YJC0;H0YJE9;H0YJT1;H0YJS8	A0A087X2I1;P62333;H0YJC0	26S protease regulatory subunit 10B	PSMC6	>tr|A0A087X2I1|A0A087X2I1_HUMAN 26S protease regulatory subunit 10B OS=Homo sapiens GN=PSMC6 PE=1 SV=1;>sp|P62333|PRS10_HUMAN 26S protease regulatory subunit 10B OS=Homo sapiens GN=PSMC6 PE=1 SV=1;>tr|H0YJC0|H0YJC0_HUMAN 26S protease regulatory subunit 10B	344949	23659000	344949	344949	344949	60552000	344949	344949	34263000	344949	5.00776e+06	1.917e+07	0.38961	3.82805	1.93661
Q13813-3;Q13813;Q13813-2	Q13813-3;Q13813;Q13813-2	Spectrin alpha chain, non-erythrocytic 1	SPTAN1	>sp|Q13813-3|SPTN1_HUMAN Isoform 3 of Spectrin alpha chain, non-erythrocytic 1 OS=Homo sapiens GN=SPTAN1;>sp|Q13813|SPTN1_HUMAN Spectrin alpha chain, non-erythrocytic 1 OS=Homo sapiens GN=SPTAN1 PE=1 SV=3;>sp|Q13813-2|SPTN1_HUMAN Isoform 2 of Spectrin alph	580250000	1433100000	926100000	878150000	813510000	556470000	1059900000	913230000	640590000	521130000	926222000	738264000	0.0606518	0.79707	-0.327221
P51648;P51648-2;J3QRD1;J3QKK9;J3KTD9;I3L2W1;J3KTG1;I3L1M4;C9JGJ2;I3L0X1;K7EN73;J3QS00	P51648;P51648-2;J3QRD1	Fatty aldehyde dehydrogenase	ALDH3A2	>sp|P51648|AL3A2_HUMAN Fatty aldehyde dehydrogenase OS=Homo sapiens GN=ALDH3A2 PE=1 SV=1;>sp|P51648-2|AL3A2_HUMAN Isoform 2 of Fatty aldehyde dehydrogenase OS=Homo sapiens GN=ALDH3A2;>tr|J3QRD1|J3QRD1_HUMAN Fatty aldehyde dehydrogenase OS=Homo sapiens GN=A	344949	252820000	344949	344949	87639000	344949	344949	68080000	344949	344949	6.82988e+07	1.3892e+07	0.380855	0.2034	-2.29761
P10599;P10599-2	P10599;P10599-2	Thioredoxin	TXN	>sp|P10599|THIO_HUMAN Thioredoxin OS=Homo sapiens GN=TXN PE=1 SV=3;>sp|P10599-2|THIO_HUMAN Isoform 2 of Thioredoxin OS=Homo sapiens GN=TXN	1068700000	1005000000	628740000	724480000	705760000	740390000	413450000	955680000	556490000	781390000	826536000	689480000	0.43689	0.83418	-0.261569
P30685;P30491;P10319;H0Y842;P30511-2;P30511;P30511-3;F8W9Z8;Q31611;Q5RJ85;P17693	P30685;P30491;P10319	HLA class I histocompatibility antigen, B-35 alpha chain;HLA class I histocompatibility antigen, B-53 alpha chain;HLA class I histocompatibility antigen, B-58 alpha chain	HLA-B	>sp|P30685|1B35_HUMAN HLA class I histocompatibility antigen, B-35 alpha chain OS=Homo sapiens GN=HLA-B PE=1 SV=1;>sp|P30491|1B53_HUMAN HLA class I histocompatibility antigen, B-53 alpha chain OS=Homo sapiens GN=HLA-B PE=1 SV=1;>sp|P10319|1B58_HUMAN HLA cl	47041000	344949	344949	344949	344949	129450000	344949	344949	344949	64085000	9.68416e+06	3.8914e+07	0.18242	4.01831	2.00659
Q9GZM7-3;Q9GZM7;F6SDV2;Q9GZM7-2	Q9GZM7-3;Q9GZM7;F6SDV2	Tubulointerstitial nephritis antigen-like	TINAGL1	>sp|Q9GZM7-3|TINAL_HUMAN Isoform 3 of Tubulointerstitial nephritis antigen-like OS=Homo sapiens GN=TINAGL1;>sp|Q9GZM7|TINAL_HUMAN Tubulointerstitial nephritis antigen-like OS=Homo sapiens GN=TINAGL1 PE=1 SV=1;>tr|F6SDV2|F6SDV2_HUMAN Tubulointerstitial neph	207500000	131940000	274230000	101190000	316100000	44899000	209510000	139080000	239980000	113050000	206192000	149303800	0.455587	0.724101	-0.465737
H0Y8X4;O43598-2;O43598	H0Y8X4;O43598-2;O43598	2-deoxynucleoside 5-phosphate N-hydrolase 1	DNPH1	>tr|H0Y8X4|H0Y8X4_HUMAN 2-deoxynucleoside 5-phosphate N-hydrolase 1 (Fragment) OS=Homo sapiens GN=DNPH1 PE=1 SV=1;>sp|O43598-2|DNPH1_HUMAN Isoform 2 of 2-deoxynucleoside 5-phosphate N-hydrolase 1 OS=Homo sapiens GN=DNPH1;>sp|O43598|DNPH1_HUMAN 2-deoxy	251620000	237260000	174860000	181270000	212530000	300970000	114570000	191960000	126050000	119590000	211508000	170628000	0.276743	0.806721	-0.309858
Q56VL3	Q56VL3	OCIA domain-containing protein 2	OCIAD2	>sp|Q56VL3|OCAD2_HUMAN OCIA domain-containing protein 2 OS=Homo sapiens GN=OCIAD2 PE=1 SV=1	344949	51522000	28730000	31944000	24825000	51754000	344949	16333000	344949	344949	2.74732e+07	1.38244e+07	0.477554	0.503195	-0.990811
Q9Y6N5;H3BNX3;H3BMS6;H3BV36;H3BNP9	Q9Y6N5;H3BNX3;H3BMS6	Sulfide:quinone oxidoreductase, mitochondrial	SQRDL	>sp|Q9Y6N5|SQRD_HUMAN Sulfide:quinone oxidoreductase, mitochondrial OS=Homo sapiens GN=SQRDL PE=1 SV=1;>tr|H3BNX3|H3BNX3_HUMAN Uncharacterized protein (Fragment) OS=Homo sapiens PE=4 SV=1;>tr|H3BMS6|H3BMS6_HUMAN Sulfide:quinone oxidoreductase, mitochondria	178280000	163050000	170350000	138420000	126250000	205510000	82281000	120170000	128990000	120520000	155270000	131494200	0.274934	0.846874	-0.23978
Q96CX2	Q96CX2	BTB/POZ domain-containing protein KCTD12	KCTD12	>sp|Q96CX2|KCD12_HUMAN BTB/POZ domain-containing protein KCTD12 OS=Homo sapiens GN=KCTD12 PE=1 SV=1	22565000	18096000	28892000	344949	23999000	344949	344949	344949	29425000	21471000	1.87794e+07	1.03862e+07	0.461052	0.553062	-0.854487
P06753-2;A0A087WWU8;P06753-3;P06753-6;P06753-5;Q5VU59;Q5VU61;P06753-4;J3KN67;D6R904;P06753;P06753-7;K7EP68;D6RFM2	P06753-2;A0A087WWU8;P06753-3;P06753-6;P06753-5;Q5VU59;Q5VU61;P06753-4;J3KN67;D6R904	Tropomyosin alpha-3 chain	TPM3	>sp|P06753-2|TPM3_HUMAN Isoform 2 of Tropomyosin alpha-3 chain OS=Homo sapiens GN=TPM3;>tr|A0A087WWU8|A0A087WWU8_HUMAN Tropomyosin alpha-3 chain OS=Homo sapiens GN=TPM3 PE=1 SV=1;>sp|P06753-3|TPM3_HUMAN Isoform 3 of Tropomyosin alpha-3 chain OS=Homo sapien	1322700000	1090800000	2644300000	2599200000	2654000000	1571700000	2463900000	2152400000	3897100000	3005000000	2062200000	2618020000	0.187643	1.26953	0.344292
P04179-4;P04179;F5H3C5;F5H4R2;F5GYZ5;P04179-3;P04179-2;G8JLJ2;G5E9P6;F5GXZ9	P04179-4;P04179;F5H3C5;F5H4R2;F5GYZ5;P04179-3;P04179-2	Superoxide dismutase [Mn], mitochondrial	SOD2	>sp|P04179-4|SODM_HUMAN Isoform 4 of Superoxide dismutase [Mn], mitochondrial OS=Homo sapiens GN=SOD2;>sp|P04179|SODM_HUMAN Superoxide dismutase [Mn], mitochondrial OS=Homo sapiens GN=SOD2 PE=1 SV=2;>tr|F5H3C5|F5H3C5_HUMAN Superoxide dismutase [Mn], mitoch	471130000	142080000	662070000	236530000	658900000	1142400000	214160000	566390000	496770000	730030000	434142000	629950000	0.210814	1.45102	0.53707
Q13642-1;Q13642-5;Q13642-4;Q5JXI8;Q13642;Q5JXH8;Q5JXH7;Q5JXI3;Q13642-3;Q5JXH9;Q5JXI2;Q5JXI0	Q13642-1;Q13642-5;Q13642-4;Q5JXI8;Q13642;Q5JXH8;Q5JXH7;Q5JXI3;Q13642-3;Q5JXH9;Q5JXI2;Q5JXI0	Four and a half LIM domains protein 1	FHL1	>sp|Q13642-1|FHL1_HUMAN Isoform 1 of Four and a half LIM domains protein 1 OS=Homo sapiens GN=FHL1;>sp|Q13642-5|FHL1_HUMAN Isoform 5 of Four and a half LIM domains protein 1 OS=Homo sapiens GN=FHL1;>sp|Q13642-4|FHL1_HUMAN Isoform 4 of Four and a half LIM d	344949	344949	344949	344949	344949	5504900000	75588000	344949	99788000	344949	344949	1.13619e+09	0.357147	3293.8	11.6855
Q96FJ2	Q96FJ2	Dynein light chain 2, cytoplasmic	DYNLL2	>sp|Q96FJ2|DYL2_HUMAN Dynein light chain 2, cytoplasmic OS=Homo sapiens GN=DYNLL2 PE=1 SV=1	66293000	344949	344949	344949	344949	344949	344949	344949	121450000	105240000	1.35346e+07	4.5545e+07	0.415567	3.36509	1.75064
P38646;D6RJI2;D6RA73;H0YBG6;H0Y8S0	P38646	Stress-70 protein, mitochondrial	HSPA9	>sp|P38646|GRP75_HUMAN Stress-70 protein, mitochondrial OS=Homo sapiens GN=HSPA9 PE=1 SV=2	2588300000	2021000000	1856000000	1986500000	1858100000	3048400000	611990000	1652300000	878240000	1818700000	2061980000	1601926000	0.255704	0.776887	-0.364223
P07900;P07900-2;G3V2J8;Q14568;Q58FG0;Q58FG1	P07900;P07900-2	Heat shock protein HSP 90-alpha	HSP90AA1	>sp|P07900|HS90A_HUMAN Heat shock protein HSP 90-alpha OS=Homo sapiens GN=HSP90AA1 PE=1 SV=5;>sp|P07900-2|HS90A_HUMAN Isoform 2 of Heat shock protein HSP 90-alpha OS=Homo sapiens GN=HSP90AA1	1506300000	2084400000	1244400000	1666000000	1350300000	1514600000	1187800000	1348800000	1520400000	1463700000	1570280000	1407060000	0.436899	0.896057	-0.158338
Q5W0H4;P13693;J3KPG2;E9PJF7;P13693-2;Q56UQ5;H0YCX0	Q5W0H4;P13693;J3KPG2;E9PJF7;P13693-2;Q56UQ5	Translationally-controlled tumor protein;TPT1-like protein	TPT1	>tr|Q5W0H4|Q5W0H4_HUMAN Translationally-controlled tumor protein OS=Homo sapiens GN=TPT1 PE=1 SV=1;>sp|P13693|TCTP_HUMAN Translationally-controlled tumor protein OS=Homo sapiens GN=TPT1 PE=1 SV=1;>tr|J3KPG2|J3KPG2_HUMAN Translationally-controlled tumor pro	344949	95750000	344949	57278000	344949	142460000	94474000	91689000	344949	344949	3.08126e+07	6.58626e+07	0.383057	2.13752	1.09594
P60981;P60981-2;F6RFD5	P60981;P60981-2;F6RFD5	Destrin	DSTN	>sp|P60981|DEST_HUMAN Destrin OS=Homo sapiens GN=DSTN PE=1 SV=3;>sp|P60981-2|DEST_HUMAN Isoform 2 of Destrin OS=Homo sapiens GN=DSTN;>tr|F6RFD5|F6RFD5_HUMAN Destrin OS=Homo sapiens GN=DSTN PE=1 SV=1	65834000	105670000	196510000	121940000	136510000	398330000	148710000	133850000	118320000	121540000	125292800	184150000	0.450431	1.46976	0.555578
[truncated: 1,195 more rows]
