# Supplementary material for: HOGA1 Suppresses Renal Cell Carcinoma Growth via Inhibiting the Wnt/β‐Catenin Signalling Pathway
Source: J Cell Mol Med. 2025 Mar 18;29(6):e70490. doi: 10.1111/jcmm.70490 (PMC11917137; doi:10.1111/jcmm.70490)
Supplement: Supplementary file 3 — Table S3. Differential proteins between clinical clear cell renal carcinoma tissues and normal tissues analysed by proteomics. [file JCMM-29-e70490-s004.xlsx]

## Sheet: up
Differential proteins between clinical Clear cell renal carcinoma tissues and normal tissues analyzed by proteomics
Protein IDs	Majority protein IDs	Protein names	Gene names	Fasta headers	1-N	2-N	3-N	4-N	5-N	1-T	2-T	3-T	4-T	5-T	Average-N	Average-T	p-value	Ratio	LOG2FC
Q99541;Q5SYF5;Q5SYF3;Q5SYF4	Q99541	Perilipin-2	PLIN2	>sp|Q99541|PLIN2_HUMAN Perilipin-2 OS=Homo sapiens GN=PLIN2 PE=1 SV=2	344949	344949	344949	344949	344949	935260000	2174600000	3500000000	2073400000	2447600000	344949	2226172000	0.00559048	6453.63	12.6559
P09104;P09104-2;F5H0C8;F5H1C3;P13929-3;P13929-2;P13929;U3KQP4;U3KQQ1	P09104;P09104-2;F5H0C8	Gamma-enolase;Enolase	ENO2	>sp|P09104|ENOG_HUMAN Gamma-enolase OS=Homo sapiens GN=ENO2 PE=1 SV=3;>sp|P09104-2|ENOG_HUMAN Isoform 2 of Gamma-enolase OS=Homo sapiens GN=ENO2;>tr|F5H0C8|F5H0C8_HUMAN Enolase OS=Homo sapiens GN=ENO2 PE=1 SV=1	344949	344949	344949	344949	344949	306180000	1204800000	572390000	567790000	616800000	344949	653592000	0.0116456	1894.75	10.8878
P06737-2;P06737;E9PK47	P06737-2;P06737;E9PK47	Glycogen phosphorylase, liver form;Phosphorylase	PYGL	>sp|P06737-2|PYGL_HUMAN Isoform 2 of Glycogen phosphorylase, liver form OS=Homo sapiens GN=PYGL;>sp|P06737|PYGL_HUMAN Glycogen phosphorylase, liver form OS=Homo sapiens GN=PYGL PE=1 SV=4;>tr|E9PK47|E9PK47_HUMAN Alpha-1,4 glucan phosphorylase OS=Homo sapien	344949	344949	344949	344949	344949	400640000	206110000	795170000	396080000	824080000	344949	524416000	0.0125831	1520.27	10.5701
P19971;C9JGI3;P19971-2	P19971;C9JGI3;P19971-2	Thymidine phosphorylase	TYMP	>sp|P19971|TYPH_HUMAN Thymidine phosphorylase OS=Homo sapiens GN=TYMP PE=1 SV=2;>tr|C9JGI3|C9JGI3_HUMAN Thymidine phosphorylase (Fragment) OS=Homo sapiens GN=TYMP PE=1 SV=1;>sp|P19971-2|TYPH_HUMAN Isoform 2 of Thymidine phosphorylase OS=Homo sapiens GN=TYM	344949	344949	344949	344949	344949	342760000	250320000	338730000	717970000	479130000	344949	425782000	0.00648181	1234.33	10.2695
P09972;A8MVZ9;J3KSV6;J3QKP5;C9J8F3;K7EKH5;J3QKK1	P09972;A8MVZ9;J3KSV6;J3QKP5	Fructose-bisphosphate aldolase C	ALDOC	>sp|P09972|ALDOC_HUMAN Fructose-bisphosphate aldolase C OS=Homo sapiens GN=ALDOC PE=1 SV=2;>tr|A8MVZ9|A8MVZ9_HUMAN Fructose-bisphosphate aldolase OS=Homo sapiens GN=ALDOC PE=1 SV=1;>tr|J3KSV6|J3KSV6_HUMAN Fructose-bisphosphate aldolase C (Fragment) OS=Homo	344949	344949	344949	344949	344949	313440000	441080000	449060000	287750000	488060000	344949	395878000	0.000581896	1147.64	10.1645
P40261;F5H0R4	P40261	Nicotinamide N-methyltransferase	NNMT	>sp|P40261|NNMT_HUMAN Nicotinamide N-methyltransferase OS=Homo sapiens GN=NNMT PE=1 SV=1	344949	344949	344949	344949	344949	647360000	438770000	365080000	94400000	167420000	344949	342606000	0.0256562	993.208	9.95595
J3QTS8;Q15661;P20231;A0A087WUI4;A0A087X1U0;Q15661-2;Q9BZJ3;Q9BZJ3-2	J3QTS8;Q15661;P20231;A0A087WUI4;A0A087X1U0;Q15661-2	Tryptase alpha/beta-1;Tryptase beta-2	TPSAB1;TPSB2	>tr|J3QTS8|J3QTS8_HUMAN Tryptase alpha/beta-1 OS=Homo sapiens GN=TPSAB1 PE=3 SV=1;>sp|Q15661|TRYB1_HUMAN Tryptase alpha/beta-1 OS=Homo sapiens GN=TPSAB1 PE=1 SV=1;>sp|P20231|TRYB2_HUMAN Tryptase beta-2 OS=Homo sapiens GN=TPSB2 PE=1 SV=2;>tr|A0A087WUI4|A0A0	344949	344949	344949	344949	344949	344949	272800000	481730000	346450000	568590000	344949	3.33983e+08	0.0271659	968.21	9.91918
P13796;P13796-2;Q5TBN3;Q5TBN5	P13796	Plastin-2	LCP1	>sp|P13796|PLSL_HUMAN Plastin-2 OS=Homo sapiens GN=LCP1 PE=1 SV=6	344949	344949	344949	344949	344949	143600000	366530000	399390000	332980000	364770000	344949	321454000	0.00215914	931.888	9.86401
Q5TEC6	Q5TEC6	Histone H3	HIST2H3PS2	>tr|Q5TEC6|Q5TEC6_HUMAN Histone H3 OS=Homo sapiens GN=HIST2H3PS2 PE=1 SV=1	344949	344949	344949	344949	344949	344949	323720000	322710000	429790000	381940000	344949	2.91701e+08	0.0181838	845.635	9.72389
P20700;E9PBF6	P20700;E9PBF6	Lamin-B1	LMNB1	>sp|P20700|LMNB1_HUMAN Lamin-B1 OS=Homo sapiens GN=LMNB1 PE=1 SV=2;>tr|E9PBF6|E9PBF6_HUMAN Lamin-B1 OS=Homo sapiens GN=LMNB1 PE=1 SV=1	344949	344949	344949	344949	344949	139480000	261450000	251220000	310640000	330190000	344949	258596000	0.00147794	749.664	9.5501
Q9NZN4;Q9NZN4-2	Q9NZN4;Q9NZN4-2	EH domain-containing protein 2	EHD2	>sp|Q9NZN4|EHD2_HUMAN EH domain-containing protein 2 OS=Homo sapiens GN=EHD2 PE=1 SV=2;>sp|Q9NZN4-2|EHD2_HUMAN Isoform 2 of EH domain-containing protein 2 OS=Homo sapiens GN=EHD2	344949	344949	344949	344949	344949	402110000	118670000	179720000	268010000	203670000	344949	234436000	0.00833673	679.625	9.4086
Q01813;Q01813-2;B1APP8;B1APP6;H0Y757;Q5VSR5;H0Y3Y3;V9GYV7;V9GY25	Q01813;Q01813-2	ATP-dependent 6-phosphofructokinase, platelet type	PFKP	>sp|Q01813|PFKAP_HUMAN ATP-dependent 6-phosphofructokinase, platelet type OS=Homo sapiens GN=PFKP PE=1 SV=2;>sp|Q01813-2|PFKAP_HUMAN Isoform 2 of ATP-dependent 6-phosphofructokinase, platelet type OS=Homo sapiens GN=PFKP	344949	20581000	344949	344949	344949	3335400000	2421500000	3083000000	2687500000	2956700000	4.39216e+06	2896820000	5.67484e-05	659.543	9.36532
P52566;H0YGX7;F5H6Q0;F5H3P3;F5H2R5	P52566;H0YGX7;F5H6Q0;F5H3P3;F5H2R5	Rho GDP-dissociation inhibitor 2	ARHGDIB	>sp|P52566|GDIR2_HUMAN Rho GDP-dissociation inhibitor 2 OS=Homo sapiens GN=ARHGDIB PE=1 SV=3;>tr|H0YGX7|H0YGX7_HUMAN Rho GDP-dissociation inhibitor 2 (Fragment) OS=Homo sapiens GN=ARHGDIB PE=1 SV=1;>tr|F5H6Q0|F5H6Q0_HUMAN Rho GDP-dissociation inhibitor 2 (	344949	344949	344949	344949	344949	344949	379540000	294140000	216000000	236290000	344949	2.25263e+08	0.0233547	653.033	9.35101
P12814-2;P12814;P12814-3;P12814-4;H9KV75;G3V2N5;G3V2W4;G3V2X9;H0YJW3;H0YJ11;H7C5W8	P12814-2;P12814;P12814-3;P12814-4;H9KV75	Alpha-actinin-1	ACTN1	>sp|P12814-2|ACTN1_HUMAN Isoform 2 of Alpha-actinin-1 OS=Homo sapiens GN=ACTN1;>sp|P12814|ACTN1_HUMAN Alpha-actinin-1 OS=Homo sapiens GN=ACTN1 PE=1 SV=2;>sp|P12814-3|ACTN1_HUMAN Isoform 3 of Alpha-actinin-1 OS=Homo sapiens GN=ACTN1;>sp|P12814-4|ACTN1_HUMAN	344949	344949	344949	344949	344949	159530000	187650000	197250000	198730000	112990000	344949	171230000	0.000454003	496.392	8.95534
P28062-2;P28062;Q5JNW7	P28062-2;P28062;Q5JNW7	Proteasome subunit beta type-8	PSMB8	>sp|P28062-2|PSB8_HUMAN Isoform 2 of Proteasome subunit beta type-8 OS=Homo sapiens GN=PSMB8;>sp|P28062|PSB8_HUMAN Proteasome subunit beta type-8 OS=Homo sapiens GN=PSMB8 PE=1 SV=3;>tr|Q5JNW7|Q5JNW7_HUMAN Proteasome subunit beta type-8 OS=Homo sapiens GN=P	344949	344949	344949	344949	344949	147630000	151230000	137390000	148700000	189490000	344949	154888000	6.64798e-05	449.017	8.81063
Q9UHD8;Q9UHD8-7;Q9UHD8-2;Q9UHD8-5;Q9UHD8-3;Q9UHD8-4;Q9UHD8-9;Q9UHD8-8;K7EL40;K7EK18;K7EJ51;K7ER52;K7EIE4;K7EQD7;K7ER34;K7EJZ2;K7ELJ9;K7ENL0;K7ER14;K7EIR4;K7EKN4;K7EN52;K7ENQ5;K7EJL9	Q9UHD8;Q9UHD8-7;Q9UHD8-2;Q9UHD8-5;Q9UHD8-3;Q9UHD8-4;Q9UHD8-9;Q9UHD8-8	Septin-9	42256	>sp|Q9UHD8|SEPT9_HUMAN Septin-9 OS=Homo sapiens GN=SEPT9 PE=1 SV=2;>sp|Q9UHD8-7|SEPT9_HUMAN Isoform 7 of Septin-9 OS=Homo sapiens GN=SEPT9;>sp|Q9UHD8-2|SEPT9_HUMAN Isoform 2 of Septin-9 OS=Homo sapiens GN=SEPT9;>sp|Q9UHD8-5|SEPT9_HUMAN Isoform 5 of Septin-	344949	344949	344949	344949	344949	273540000	79904000	89455000	224510000	82960000	344949	150073800	0.0220135	435.061	8.76507
P42224;J3KPM9;P42224-2;E7ENM1;E7EPD2;D2KFR9;E9PH66	P42224;J3KPM9;P42224-2	Signal transducer and activator of transcription 1-alpha/beta;Signal transducer and activator of transcription	STAT1	>sp|P42224|STAT1_HUMAN Signal transducer and activator of transcription 1-alpha/beta OS=Homo sapiens GN=STAT1 PE=1 SV=2;>tr|J3KPM9|J3KPM9_HUMAN Signal transducer and activator of transcription OS=Homo sapiens GN=STAT1 PE=1 SV=1;>sp|P42224-2|STAT1_HUMAN Iso	344949	344949	344949	344949	344949	184160000	317390000	111250000	128840000	344949	344949	1.48397e+08	0.0458356	430.2	8.74886
Q6NZI2;Q6NZI2-2;Q6NZI2-3	Q6NZI2;Q6NZI2-2;Q6NZI2-3	Polymerase I and transcript release factor	PTRF	>sp|Q6NZI2|PTRF_HUMAN Polymerase I and transcript release factor OS=Homo sapiens GN=PTRF PE=1 SV=1;>sp|Q6NZI2-2|PTRF_HUMAN Isoform 2 of Polymerase I and transcript release factor OS=Homo sapiens GN=PTRF;>sp|Q6NZI2-3|PTRF_HUMAN Isoform 3 of Polymerase I and	344949	344949	344949	344949	344949	227670000	132990000	129230000	153480000	76244000	344949	143922800	0.00424205	417.229	8.7047
A2ACR1;P28065-2;P28065;A2ACR0;A2ACQ9	A2ACR1;P28065-2;P28065;A2ACR0	Proteasome subunit beta type;Proteasome subunit beta type-9	PSMB9	>tr|A2ACR1|A2ACR1_HUMAN Proteasome subunit beta type OS=Homo sapiens GN=PSMB9 PE=1 SV=1;>sp|P28065-2|PSB9_HUMAN Isoform LMP2.S of Proteasome subunit beta type-9 OS=Homo sapiens GN=PSMB9;>sp|P28065|PSB9_HUMAN Proteasome subunit beta type-9 OS=Homo sapiens G	344949	344949	344949	344949	344949	74010000	166990000	111030000	123590000	203120000	344949	135748000	0.00381286	393.531	8.62033
Q01469;I6L8B7;A8MUU1	Q01469;I6L8B7	Fatty acid-binding protein, epidermal	FABP5	>sp|Q01469|FABP5_HUMAN Fatty acid-binding protein, epidermal OS=Homo sapiens GN=FABP5 PE=1 SV=3;>tr|I6L8B7|I6L8B7_HUMAN Fatty acid-binding protein, epidermal OS=Homo sapiens GN=FABP5 PE=1 SV=1	344949	344949	344949	344949	344949	147360000	344949	200240000	117070000	208550000	344949	1.34713e+08	0.0232956	390.53	8.60929
Q8N142;Q8N142-2;G3V5D8;G3V232	Q8N142;Q8N142-2	Adenylosuccinate synthetase isozyme 1	ADSSL1	>sp|Q8N142|PURA1_HUMAN Adenylosuccinate synthetase isozyme 1 OS=Homo sapiens GN=ADSSL1 PE=2 SV=1;>sp|Q8N142-2|PURA1_HUMAN Isoform 2 of Adenylosuccinate synthetase isozyme 1 OS=Homo sapiens GN=ADSSL1	344949	344949	344949	344949	344949	105430000	77038000	189830000	73720000	202490000	344949	129701600	0.00958838	376.002	8.5546
P04275	P04275	von Willebrand factor;von Willebrand antigen 2	VWF	>sp|P04275|VWF_HUMAN von Willebrand factor OS=Homo sapiens GN=VWF PE=1 SV=4	344949	344949	344949	344949	344949	69542000	139970000	135150000	147360000	135320000	344949	125468400	0.000904543	363.73	8.50673
P31150;G5E9U5	P31150	Rab GDP dissociation inhibitor alpha	GDI1	>sp|P31150|GDIA_HUMAN Rab GDP dissociation inhibitor alpha OS=Homo sapiens GN=GDI1 PE=1 SV=2	344949	344949	344949	344949	344949	132860000	104690000	152350000	110670000	119430000	344949	124000000	0.000131383	359.473	8.48974
P16189	P16189	HLA class I histocompatibility antigen, A-31 alpha chain	HLA-A	>sp|P16189|1A31_HUMAN HLA class I histocompatibility antigen, A-31 alpha chain OS=Homo sapiens GN=HLA-A PE=1 SV=2	344949	344949	344949	344949	344949	91928000	75733000	117350000	209420000	95968000	344949	118079800	0.00775553	342.311	8.41916
P28482;P28482-2;E9PJF0;E9PQW4;P27361-2;P27361-3;P27361;B3KR49;E9PBK7;H0YDH9;K7ELV1;K7EN18;P31152;Q16659	P28482;P28482-2	Mitogen-activated protein kinase 1	MAPK1	>sp|P28482|MK01_HUMAN Mitogen-activated protein kinase 1 OS=Homo sapiens GN=MAPK1 PE=1 SV=3;>sp|P28482-2|MK01_HUMAN Isoform 2 of Mitogen-activated protein kinase 1 OS=Homo sapiens GN=MAPK1	344949	344949	344949	344949	344949	134450000	106430000	122030000	101550000	119790000	344949	116850000	3.78848e-05	338.746	8.40406
J3KMX5;P62277;E9PS50	J3KMX5;P62277;E9PS50	40S ribosomal protein S13	RPS13	>tr|J3KMX5|J3KMX5_HUMAN 40S ribosomal protein S13 OS=Homo sapiens GN=RPS13 PE=1 SV=1;>sp|P62277|RS13_HUMAN 40S ribosomal protein S13 OS=Homo sapiens GN=RPS13 PE=1 SV=2;>tr|E9PS50|E9PS50_HUMAN 40S ribosomal protein S13 (Fragment) OS=Homo sapiens GN=RPS13 PE	344949	344949	344949	344949	344949	40328000	71467000	101050000	120010000	173580000	344949	101287000	0.0110431	293.629	8.19785
Q13162;H7C3T4;A6NG45;A6NJJ0	Q13162;H7C3T4	Peroxiredoxin-4	PRDX4	>sp|Q13162|PRDX4_HUMAN Peroxiredoxin-4 OS=Homo sapiens GN=PRDX4 PE=1 SV=1;>tr|H7C3T4|H7C3T4_HUMAN Peroxiredoxin-4 (Fragment) OS=Homo sapiens GN=PRDX4 PE=1 SV=1	344949	344949	344949	344949	344949	137220000	344949	85855000	136660000	120750000	344949	9.6166e+07	0.0203438	278.783	8.123
P31146;H3BRY3;H3BTU6;H3BRJ0;H3BNA2;H3BU76;H3BSL1	P31146;H3BRY3	Coronin-1A;Coronin	CORO1A	>sp|P31146|COR1A_HUMAN Coronin-1A OS=Homo sapiens GN=CORO1A PE=1 SV=4;>tr|H3BRY3|H3BRY3_HUMAN Coronin OS=Homo sapiens GN=CORO1A PE=1 SV=1	344949	344949	344949	344949	344949	48478000	95085000	72024000	183530000	81590000	344949	96141400	0.0143643	278.712	8.12263
O43390-4;O43390;O43390-2;B4DT28;O43390-3	O43390-4;O43390;O43390-2;B4DT28;O43390-3	Heterogeneous nuclear ribonucleoprotein R	HNRNPR	>sp|O43390-4|HNRPR_HUMAN Isoform 4 of Heterogeneous nuclear ribonucleoprotein R OS=Homo sapiens GN=HNRNPR;>sp|O43390|HNRPR_HUMAN Heterogeneous nuclear ribonucleoprotein R OS=Homo sapiens GN=HNRNPR PE=1 SV=1;>sp|O43390-2|HNRPR_HUMAN Isoform 2 of Heterogeneo	344949	344949	344949	344949	344949	51481000	95768000	83605000	119560000	108910000	344949	91864800	0.00147613	266.314	8.05699
P62081;B5MCP9	P62081;B5MCP9	40S ribosomal protein S7	RPS7	>sp|P62081|RS7_HUMAN 40S ribosomal protein S7 OS=Homo sapiens GN=RPS7 PE=1 SV=1;>tr|B5MCP9|B5MCP9_HUMAN 40S ribosomal protein S7 OS=Homo sapiens GN=RPS7 PE=1 SV=1	344949	344949	344949	344949	344949	151470000	344949	69232000	94892000	108810000	344949	8.49498e+07	0.0276715	246.268	7.94408
P62269;J3JS69	P62269	40S ribosomal protein S18	RPS18	>sp|P62269|RS18_HUMAN 40S ribosomal protein S18 OS=Homo sapiens GN=RPS18 PE=1 SV=3	344949	344949	344949	344949	344949	46478000	102910000	48730000	107870000	104130000	344949	82023600	0.00439178	237.785	7.89351
P11166;C9JIM8	P11166;C9JIM8	Solute carrier family 2, facilitated glucose transporter member 1	SLC2A1	>sp|P11166|GTR1_HUMAN Solute carrier family 2, facilitated glucose transporter member 1 OS=Homo sapiens GN=SLC2A1 PE=1 SV=2;>tr|C9JIM8|C9JIM8_HUMAN Solute carrier family 2, facilitated glucose transporter member 1 (Fragment) OS=Homo sapiens GN=SLC2A1 PE=1	344949	344949	344949	344949	344949	91548000	85074000	87168000	70547000	74510000	344949	81769400	3.31898e-05	237.048	7.88903
P07305;P07305-2	P07305;P07305-2	Histone H1.0;Histone H1.0, N-terminally processed	H1F0	>sp|P07305|H10_HUMAN Histone H1.0 OS=Homo sapiens GN=H1F0 PE=1 SV=3;>sp|P07305-2|H10_HUMAN Isoform 2 of Histone H1.0 OS=Homo sapiens GN=H1F0	344949	344949	344949	344949	344949	344949	78856000	36332000	80967000	39013000	344949	4.71026e+07	0.0358959	136.549	7.09328
D3YTB1;F8W727;P62910	D3YTB1;F8W727;P62910	60S ribosomal protein L32	RPL32	>tr|D3YTB1|D3YTB1_HUMAN 60S ribosomal protein L32 (Fragment) OS=Homo sapiens GN=RPL32 PE=1 SV=1;>tr|F8W727|F8W727_HUMAN 60S ribosomal protein L32 OS=Homo sapiens GN=RPL32 PE=1 SV=1;>sp|P62910|RL32_HUMAN 60S ribosomal protein L32 OS=Homo sapiens GN=RPL32 PE	344949	344949	344949	344949	344949	22791000	36382000	56572000	45737000	54095000	344949	43115400	0.00230485	124.991	6.96568
H3BT57;P29590-14;P29590-10;P29590-4;P29590-12;P29590-2;P29590-5;P29590-9;P29590-13;P29590-3;P29590-8;P29590-11;P29590;H3BT29;H3BUJ5;H3BVD2	H3BT57;P29590-14;P29590-10;P29590-4;P29590-12;P29590-2;P29590-5;P29590-9;P29590-13;P29590-3;P29590-8;P29590-11;P29590;H3BT29;H3BUJ5	Protein PML	PML	>tr|H3BT57|H3BT57_HUMAN Protein PML OS=Homo sapiens GN=PML PE=1 SV=1;>sp|P29590-14|PML_HUMAN Isoform PML-14 of Protein PML OS=Homo sapiens GN=PML;>sp|P29590-10|PML_HUMAN Isoform PML-7 of Protein PML OS=Homo sapiens GN=PML;>sp|P29590-4|PML_HUMAN Isoform PML	344949	344949	344949	344949	344949	344949	49594000	46004000	57684000	52572000	344949	4.12398e+07	0.0170781	119.553	6.90151
Q13151	Q13151	Heterogeneous nuclear ribonucleoprotein A0	HNRNPA0	>sp|Q13151|ROA0_HUMAN Heterogeneous nuclear ribonucleoprotein A0 OS=Homo sapiens GN=HNRNPA0 PE=1 SV=1	344949	344949	344949	344949	344949	344949	35685000	58543000	29290000	37145000	344949	3.22016e+07	0.0272281	93.3517	6.54461
Q07812-5;Q07812-7;Q07812-8;Q07812;Q07812-2;K4JQN1;I6LPK7;Q07812-6	Q07812-5;Q07812-7;Q07812-8;Q07812;Q07812-2;K4JQN1	Apoptosis regulator BAX	BAX	>sp|Q07812-5|BAX_HUMAN Isoform Epsilon of Apoptosis regulator BAX OS=Homo sapiens GN=BAX;>sp|Q07812-7|BAX_HUMAN Isoform Psi of Apoptosis regulator BAX OS=Homo sapiens GN=BAX;>sp|Q07812-8|BAX_HUMAN Isoform Sigma of Apoptosis regulator BAX OS=Homo sapiens GN	344949	344949	344949	344949	344949	38147000	344949	36864000	33483000	44289000	344949	3.06256e+07	0.0175795	88.7829	6.47221
B4DUC8;Q13126-4;Q13126;Q13126-3;Q13126-2;J3QSB7;Q13126-7;Q13126-6;Q13126-5;F2Z2F3	B4DUC8;Q13126-4;Q13126;Q13126-3;Q13126-2;J3QSB7;Q13126-7;Q13126-6;Q13126-5	S-methyl-5-thioadenosine phosphorylase;Purine nucleoside phosphorylase	MTAP	>tr|B4DUC8|B4DUC8_HUMAN S-methyl-5-thioadenosine phosphorylase OS=Homo sapiens GN=MTAP PE=1 SV=1;>sp|Q13126-4|MTAP_HUMAN Isoform 4 of S-methyl-5-thioadenosine phosphorylase OS=Homo sapiens GN=MTAP;>sp|Q13126|MTAP_HUMAN S-methyl-5-thioadenosine phosphory	344949	344949	344949	344949	344949	51771000	20686000	40773000	24800000	344949	344949	2.7675e+07	0.0362817	80.2292	6.32606
O60763;O60763-2	O60763;O60763-2	General vesicular transport factor p115	USO1	>sp|O60763|USO1_HUMAN General vesicular transport factor p115 OS=Homo sapiens GN=USO1 PE=1 SV=2;>sp|O60763-2|USO1_HUMAN Isoform 2 of General vesicular transport factor p115 OS=Homo sapiens GN=USO1	344949	344949	344949	344949	344949	29091000	344949	39625000	24136000	40635000	344949	2.67664e+07	0.0224471	77.5952	6.2779
P61313;E7EQV9;E7EX53;E7ENU7;P61313-2;E7ERA2	P61313;E7EQV9;E7EX53;E7ENU7;P61313-2	60S ribosomal protein L15;Ribosomal protein L15	RPL15	>sp|P61313|RL15_HUMAN 60S ribosomal protein L15 OS=Homo sapiens GN=RPL15 PE=1 SV=2;>tr|E7EQV9|E7EQV9_HUMAN Ribosomal protein L15 (Fragment) OS=Homo sapiens GN=RPL15 PE=1 SV=1;>tr|E7EX53|E7EX53_HUMAN Ribosomal protein L15 (Fragment) OS=Homo sapiens GN=RPL15	344949	344949	344949	344949	344949	25995000	344949	34067000	45039000	20691000	344949	2.52274e+07	0.0288738	73.1337	6.19246
P55268;F5H520;C9JMJ0;A4D0S4-2;A4D0S4-3;A4D0S4	P55268	Laminin subunit beta-2	LAMB2	>sp|P55268|LAMB2_HUMAN Laminin subunit beta-2 OS=Homo sapiens GN=LAMB2 PE=1 SV=2	344949	344949	344949	344949	36987000	181840000	336160000	290610000	674690000	547920000	7.67336e+06	406244000	0.0101838	52.9421	5.72634
P53396-2;P53396;P53396-3;K7ESG8;K7EIE7	P53396-2;P53396;P53396-3	ATP-citrate synthase	ACLY	>sp|P53396-2|ACLY_HUMAN Isoform 2 of ATP-citrate synthase OS=Homo sapiens GN=ACLY;>sp|P53396|ACLY_HUMAN ATP-citrate synthase OS=Homo sapiens GN=ACLY PE=1 SV=3;>sp|P53396-3|ACLY_HUMAN Isoform 3 of ATP-citrate synthase OS=Homo sapiens GN=ACLY	46649000	21989000	344949	344949	45666000	511680000	1128000000	492860000	2517900000	920770000	2.29988e+07	1114242000	0.0441184	48.4479	5.59836
P16403	P16403	Histone H1.2	HIST1H1C	>sp|P16403|H12_HUMAN Histone H1.2 OS=Homo sapiens GN=HIST1H1C PE=1 SV=2	344949	27121000	344949	344949	344949	344949	485040000	157920000	370030000	232240000	5.70016e+06	2.49115e+08	0.0386172	43.7032	5.44967
P43686-2;P43686	P43686-2;P43686	26S protease regulatory subunit 6B	PSMC4	>sp|P43686-2|PRS6B_HUMAN Isoform 2 of 26S protease regulatory subunit 6B OS=Homo sapiens GN=PSMC4;>sp|P43686|PRS6B_HUMAN 26S protease regulatory subunit 6B OS=Homo sapiens GN=PSMC4 PE=1 SV=2	344949	344949	344949	344949	344949	19282000	344949	13803000	23377000	17684000	344949	1.48982e+07	0.0211026	43.1895	5.43261
P15121;E9PCX2;E9PEF9;C9JRZ8-2;C9JRZ8	P15121;E9PCX2	Aldose reductase	AKR1B1	>sp|P15121|ALDR_HUMAN Aldose reductase OS=Homo sapiens GN=AKR1B1 PE=1 SV=3;>tr|E9PCX2|E9PCX2_HUMAN Aldose reductase OS=Homo sapiens GN=AKR1B1 PE=1 SV=1	344949	144490000	344949	39522000	14613000	2818700000	1402300000	781480000	1457800000	635730000	3.9863e+07	1419202000	0.0238041	35.602	5.15389
P62805	P62805	Histone H4	HIST1H4A	>sp|P62805|H4_HUMAN Histone H4 OS=Homo sapiens GN=HIST1H4A PE=1 SV=2	344949	186120000	97185000	344949	143320000	515710000	3841600000	4719500000	1960800000	2754700000	8.5463e+07	2758462000	0.0192173	32.2767	5.01242
P11047;R4GNC7;Q5JTC4;Q9Y6N6	P11047	Laminin subunit gamma-1	LAMC1	>sp|P11047|LAMC1_HUMAN Laminin subunit gamma-1 OS=Homo sapiens GN=LAMC1 PE=1 SV=3	344949	344949	344949	10157000	56879000	23108000	709250000	576250000	360920000	465090000	1.36142e+07	426923600	0.0236842	31.3588	4.9708
K7EK07;P84243	K7EK07;P84243	Histone H3;Histone H3.3	H3F3B;H3F3A	>tr|K7EK07|K7EK07_HUMAN Histone H3 (Fragment) OS=Homo sapiens GN=H3F3B PE=1 SV=1;>sp|P84243|H33_HUMAN Histone H3.3 OS=Homo sapiens GN=H3F3A PE=1 SV=2	344949	344949	119240000	344949	100560000	139820000	987150000	735660000	2463100000	2276100000	4.4167e+07	1320366000	0.0466897	29.8949	4.90183
P12110;P12110-3;P12110-2;C9JH44;H7C0M5	P12110;P12110-3;P12110-2	Collagen alpha-2(VI) chain	COL6A2	>sp|P12110|CO6A2_HUMAN Collagen alpha-2(VI) chain OS=Homo sapiens GN=COL6A2 PE=1 SV=4;>sp|P12110-3|CO6A2_HUMAN Isoform 2C2A of Collagen alpha-2(VI) chain OS=Homo sapiens GN=COL6A2;>sp|P12110-2|CO6A2_HUMAN Isoform 2C2A of Collagen alpha-2(VI) chain OS=Homo	84602000	344949	344949	344949	344949	79438000	439580000	631750000	727150000	578500000	1.71964e+07	491283600	0.0210398	28.569	4.83638
E7ENL6;P12111-4;P12111-2;P12111;P12111-3;P12111-5;C9JNG9	E7ENL6;P12111-4;P12111-2;P12111;P12111-3;P12111-5	Collagen alpha-3(VI) chain	COL6A3	>tr|E7ENL6|E7ENL6_HUMAN Collagen alpha-3(VI) chain OS=Homo sapiens GN=COL6A3 PE=4 SV=2;>sp|P12111-4|CO6A3_HUMAN Isoform 4 of Collagen alpha-3(VI) chain OS=Homo sapiens GN=COL6A3;>sp|P12111-2|CO6A3_HUMAN Isoform 2 of Collagen alpha-3(VI) chain OS=Homo sapie	354440000	49911000	249430000	29417000	204450000	72382000	3657200000	3083300000	4124200000	3089600000	177529600	2805336400	0.0263527	15.8021	3.98204
P17931;G3V3R6	P17931;G3V3R6	Galectin-3;Galectin	LGALS3	>sp|P17931|LEG3_HUMAN Galectin-3 OS=Homo sapiens GN=LGALS3 PE=1 SV=5;>tr|G3V3R6|G3V3R6_HUMAN Galectin OS=Homo sapiens GN=LGALS3 PE=1 SV=1	344949	344949	132410000	344949	344949	769110000	326500000	562050000	157880000	291110000	2.6758e+07	421330000	0.0187081	15.746	3.97691
P14868;P14868-2;C9J7S3;C9JLC1;H7BZ35;C9JQM9;H7C278	P14868;P14868-2	Aspartate--tRNA ligase, cytoplasmic	DARS	>sp|P14868|SYDC_HUMAN Aspartate--tRNA ligase, cytoplasmic OS=Homo sapiens GN=DARS PE=1 SV=2;>sp|P14868-2|SYDC_HUMAN Isoform 2 of Aspartate--tRNA ligase, cytoplasmic OS=Homo sapiens GN=DARS	26170000	58546000	37163000	344949	344949	431410000	221090000	406660000	397870000	332960000	2.45138e+07	357998000	0.0017092	14.6039	3.86829
Q04826	Q04826	HLA class I histocompatibility antigen, B-40 alpha chain	HLA-B	>sp|Q04826|1B40_HUMAN HLA class I histocompatibility antigen, B-40 alpha chain OS=Homo sapiens GN=HLA-B PE=1 SV=1	344949	344949	69367000	344949	344949	130280000	284780000	188820000	226600000	181520000	1.41494e+07	202400000	0.00359496	14.3045	3.8384
P13746;P13746-2;P05534	P13746;P13746-2;P05534	HLA class I histocompatibility antigen, A-11 alpha chain;HLA class I histocompatibility antigen, A-24 alpha chain	HLA-A	>sp|P13746|1A11_HUMAN HLA class I histocompatibility antigen, A-11 alpha chain OS=Homo sapiens GN=HLA-A PE=1 SV=1;>sp|P13746-2|1A11_HUMAN Isoform 2 of HLA class I histocompatibility antigen, A-11 alpha chain OS=Homo sapiens GN=HLA-A;>sp|P05534|1A24_HUMAN H	30598000	344949	143050000	37759000	143310000	539250000	1263500000	841450000	1044000000	662760000	7.10124e+07	870192000	0.00552731	12.2541	3.61519
D6RAT0;P61247;D6RG13;D6RB09;D6R9B6;E9PFI5;H0Y9Y4;H0Y8L7;D6RAS7;D6RED7;D6RGE0;D6RI02	D6RAT0;P61247;D6RG13;D6RB09;D6R9B6;E9PFI5;H0Y9Y4;H0Y8L7;D6RAS7	40S ribosomal protein S3a	RPS3A	>tr|D6RAT0|D6RAT0_HUMAN 40S ribosomal protein S3a OS=Homo sapiens GN=RPS3A PE=1 SV=1;>sp|P61247|RS3A_HUMAN 40S ribosomal protein S3a OS=Homo sapiens GN=RPS3A PE=1 SV=2;>tr|D6RG13|D6RG13_HUMAN 40S ribosomal protein S3a (Fragment) OS=Homo sapiens GN=RPS3A PE	344949	40883000	344949	344949	344949	71567000	115200000	138670000	78967000	77560000	8.45256e+06	96392800	0.00225636	11.404	3.51147
Q15149-7;Q15149-8;Q15149-9;Q15149-5;Q15149-4;Q15149-6;Q15149-3;Q15149-2;Q15149;E9PMV1;H0YDN1;E9PQ28;E9PKG0;E9PIA2	Q15149-7;Q15149-8;Q15149-9;Q15149-5;Q15149-4;Q15149-6;Q15149-3;Q15149-2;Q15149	Plectin	PLEC	>sp|Q15149-7|PLEC_HUMAN Isoform 7 of Plectin OS=Homo sapiens GN=PLEC;>sp|Q15149-8|PLEC_HUMAN Isoform 8 of Plectin OS=Homo sapiens GN=PLEC;>sp|Q15149-9|PLEC_HUMAN Isoform 9 of Plectin OS=Homo sapiens GN=PLEC;>sp|Q15149-5|PLEC_HUMAN Isoform 5 of Plectin OS=H	96966000	30252000	97721000	91289000	123290000	2040800000	823600000	437780000	1210500000	431750000	87903600	988886000	0.0402216	11.2497	3.49181
Q14764;H3BQK6;H3BUK7;H3BNF6;H3BRL2;H3BP76;H3BNF2;H3BUP3;H3BQE7;H3BPZ2;I3L155	Q14764	Major vault protein	MVP	>sp|Q14764|MVP_HUMAN Major vault protein OS=Homo sapiens GN=MVP PE=1 SV=4	228360000	218540000	188950000	364710000	412080000	4011100000	3409300000	1317600000	4628000000	1299600000	282528000	2933120000	0.0186822	10.3817	3.37597
P09525;Q6P452;P09525-2	P09525;Q6P452;P09525-2	Annexin A4;Annexin	ANXA4	>sp|P09525|ANXA4_HUMAN Annexin A4 OS=Homo sapiens GN=ANXA4 PE=1 SV=4;>tr|Q6P452|Q6P452_HUMAN Annexin OS=Homo sapiens GN=ANXA4 PE=1 SV=1;>sp|P09525-2|ANXA4_HUMAN Isoform 2 of Annexin A4 OS=Homo sapiens GN=ANXA4	259650000	483360000	500900000	302940000	548760000	6797400000	3073100000	4189100000	3337000000	3983800000	419122000	4276080000	0.0051733	10.2025	3.35085
P50238;K4DIB9;H3BRQ4	P50238	Cysteine-rich protein 1	CRIP1	>sp|P50238|CRIP1_HUMAN Cysteine-rich protein 1 OS=Homo sapiens GN=CRIP1 PE=1 SV=3	151170000	97499000	344949	72244000	344949	1013700000	234750000	743560000	670230000	595860000	6.43206e+07	651620000	0.00881961	10.1308	3.34068
O75340-2;O75340;A0A024QZ42;A0A087WZ38;D6RA21;Q86W51;E7EPW6;H0Y9X3;O75340-3	O75340-2;O75340;A0A024QZ42	Programmed cell death protein 6	PDCD6;hCG_1985580	>sp|O75340-2|PDCD6_HUMAN Isoform 2 of Programmed cell death protein 6 OS=Homo sapiens GN=PDCD6;>sp|O75340|PDCD6_HUMAN Programmed cell death protein 6 OS=Homo sapiens GN=PDCD6 PE=1 SV=1;>tr|A0A024QZ42|A0A024QZ42_HUMAN HCG1985580, isoform CRA_c OS=Homo sapie	344949	39959000	344949	344949	344949	109260000	34585000	106970000	49254000	97358000	8.26776e+06	79485400	0.0318806	9.6139	3.26512
A0A087X0S5;P12109	A0A087X0S5;P12109	Collagen alpha-1(VI) chain	COL6A1	>tr|A0A087X0S5|A0A087X0S5_HUMAN Collagen alpha-1(VI) chain OS=Homo sapiens GN=COL6A1 PE=1 SV=1;>sp|P12109|CO6A1_HUMAN Collagen alpha-1(VI) chain OS=Homo sapiens GN=COL6A1 PE=1 SV=3	98663000	344949	152530000	55450000	164500000	45687000	1050100000	850950000	1226700000	994040000	9.42976e+07	833495400	0.0261587	8.83899	3.14388
P14618;P14618-2;P14618-3;H3BTN5;B4DNK4;H3BQ34;H3BR70;H3BTJ2;H3BUW1;H3BT25;H3BU13;H3BN34;H3BQZ3	P14618;P14618-2;P14618-3;H3BTN5;B4DNK4;H3BQ34	Pyruvate kinase PKM;Pyruvate kinase	PKM	>sp|P14618|KPYM_HUMAN Pyruvate kinase PKM OS=Homo sapiens GN=PKM PE=1 SV=4;>sp|P14618-2|KPYM_HUMAN Isoform M1 of Pyruvate kinase PKM OS=Homo sapiens GN=PKM;>sp|P14618-3|KPYM_HUMAN Isoform 3 of Pyruvate kinase PKM OS=Homo sapiens GN=PKM;>tr|H3BTN5|H3BTN5_HU	3351700000	3299600000	3925700000	2893800000	3165800000	42466000000	26519000000	26383000000	24686000000	23811000000	3327320000	28773000000	0.00178772	8.6475	3.11228
Q92597;Q92597-3;Q92597-2;E7ESM1;E5RJY1;E5RIR1;E5RGM5;E5RIV1;E5RIM2;E5RI76;E5RH82;E5RK17;E5RJ98;E5RG99	Q92597;Q92597-3;Q92597-2;E7ESM1	Protein NDRG1	NDRG1	>sp|Q92597|NDRG1_HUMAN Protein NDRG1 OS=Homo sapiens GN=NDRG1 PE=1 SV=1;>sp|Q92597-3|NDRG1_HUMAN Isoform 3 of Protein NDRG1 OS=Homo sapiens GN=NDRG1;>sp|Q92597-2|NDRG1_HUMAN Isoform 2 of Protein NDRG1 OS=Homo sapiens GN=NDRG1;>tr|E7ESM1|E7ESM1_HUMAN Protei	337540000	527460000	355040000	350970000	531860000	4046100000	2427200000	4356700000	2962300000	3865400000	420574000	3531540000	0.0012356	8.39695	3.06987
P00338;P00338-3;P00338-4;P00338-5;P00338-2;F5GXY2;F5GYU2;F5GXH2;F5H5J4;F5H6W8;F5GZQ4;F5H8H6;F5GXC7;F5GWW2;F5GXU1;A0A087WUM2;Q6ZMR3	P00338;P00338-3;P00338-4;P00338-5;P00338-2	L-lactate dehydrogenase A chain	LDHA	>sp|P00338|LDHA_HUMAN L-lactate dehydrogenase A chain OS=Homo sapiens GN=LDHA PE=1 SV=2;>sp|P00338-3|LDHA_HUMAN Isoform 3 of L-lactate dehydrogenase A chain OS=Homo sapiens GN=LDHA;>sp|P00338-4|LDHA_HUMAN Isoform 4 of L-lactate dehydrogenase A chain OS=Hom	1161800000	935810000	1256800000	998870000	1988400000	17464000000	7395600000	11541000000	7027300000	9224700000	1268336000	10530520000	0.00835546	8.30263	3.05357
P04899;P04899-4;P04899-6;P04899-3;P04899-5;P04899-2;P63096;P63096-2;P08754;P09471-2;P11488;P19087;A8MTJ3;A0A087WTB6;A2A2R6;Q5JWD1;H0Y7E8;A0A087WZE5;Q5JWE9;H0Y7F4;P09471	P04899;P04899-4;P04899-6;P04899-3;P04899-5;P04899-2	Guanine nucleotide-binding protein G(i) subunit alpha-2	GNAI2	>sp|P04899|GNAI2_HUMAN Guanine nucleotide-binding protein G(i) subunit alpha-2 OS=Homo sapiens GN=GNAI2 PE=1 SV=3;>sp|P04899-4|GNAI2_HUMAN Isoform sGi2 of Guanine nucleotide-binding protein G(i) subunit alpha-2 OS=Homo sapiens GN=GNAI2;>sp|P04899-6|GNAI2_H	344949	344949	72489000	344949	344949	344949	122180000	114950000	181760000	192850000	1.47738e+07	1.22417e+08	0.0467479	8.28611	3.05069
P46940;H0YLE8;H0YKA5;A0A087X225;A0A087WWP1	P46940	Ras GTPase-activating-like protein IQGAP1	IQGAP1	>sp|P46940|IQGA1_HUMAN Ras GTPase-activating-like protein IQGAP1 OS=Homo sapiens GN=IQGAP1 PE=1 SV=1	344949	127440000	344949	344949	344949	203210000	239320000	197620000	131490000	190750000	2.5764e+07	192478000	0.000894467	7.47082	2.90127
P63313;CON__P21752	P63313	Thymosin beta-10	TMSB10	>sp|P63313|TYB10_HUMAN Thymosin beta-10 OS=Homo sapiens GN=TMSB10 PE=1 SV=2	344949	344949	344949	154500000	209700000	269660000	787080000	918060000	384500000	344800000	7.3047e+07	540820000	0.0429388	7.40373	2.88825
Q04917;A2IDB2;F8WEB6;A2IDB1	Q04917;A2IDB2	14-3-3 protein eta	YWHAH	>sp|Q04917|1433F_HUMAN 14-3-3 protein eta OS=Homo sapiens GN=YWHAH PE=1 SV=4;>tr|A2IDB2|A2IDB2_HUMAN 14-3-3 protein eta (Fragment) OS=Homo sapiens GN=YWHAH PE=1 SV=1	344949	344949	62759000	62640000	85475000	202000000	494340000	286390000	300950000	270420000	4.23128e+07	310820000	0.00929535	7.34577	2.87691
H0YL18;P61769;H0YLF3;F5H6I0	H0YL18;P61769	Beta-2-microglobulin;Beta-2-microglobulin form pI 5.3	B2M	>tr|H0YL18|H0YL18_HUMAN Beta-2-microglobulin OS=Homo sapiens GN=B2M PE=1 SV=1;>sp|P61769|B2MG_HUMAN Beta-2-microglobulin OS=Homo sapiens GN=B2M PE=1 SV=1	344949	344949	344949	344949	111900000	116430000	170130000	196150000	152990000	164260000	2.2656e+07	159992000	0.00525758	7.06181	2.82004
P10412;Q02539;P22492	P10412	Histone H1.4	HIST1H1E	>sp|P10412|H14_HUMAN Histone H1.4 OS=Homo sapiens GN=HIST1H1E PE=1 SV=2	83516000	105020000	186820000	208600000	179650000	81537000	920280000	693780000	1808700000	1689900000	152721200	1038839400	0.0430718	6.8022	2.766
O15230;O15230-2;A0A075B783	O15230	Laminin subunit alpha-5	LAMA5	>sp|O15230|LAMA5_HUMAN Laminin subunit alpha-5 OS=Homo sapiens GN=LAMA5 PE=1 SV=8	344949	46453000	72605000	344949	141320000	46380000	406630000	411200000	456730000	385860000	5.22136e+07	341360000	0.0141278	6.53776	2.7088
O00151	O00151	PDZ and LIM domain protein 1	PDLIM1	>sp|O00151|PDLI1_HUMAN PDZ and LIM domain protein 1 OS=Homo sapiens GN=PDLIM1 PE=1 SV=4	344949	50747000	71167000	344949	344949	254360000	118980000	104330000	215830000	105940000	2.45898e+07	159888000	0.0337198	6.50222	2.70093
P19827;P19827-2;P19827-3;F8WAS2;H7C0N0;CON__Q0VCM5;H7C5I0	P19827;P19827-2;P19827-3	Inter-alpha-trypsin inhibitor heavy chain H1	ITIH1	>sp|P19827|ITIH1_HUMAN Inter-alpha-trypsin inhibitor heavy chain H1 OS=Homo sapiens GN=ITIH1 PE=1 SV=3;>sp|P19827-2|ITIH1_HUMAN Isoform 2 of Inter-alpha-trypsin inhibitor heavy chain H1 OS=Homo sapiens GN=ITIH1;>sp|P19827-3|ITIH1_HUMAN Isoform 3 of Inter-a	344949	107130000	344949	69258000	344949	62022000	227470000	202950000	339230000	253870000	3.54846e+07	217108400	0.0102433	6.11839	2.61315
P20618	P20618	Proteasome subunit beta type-1	PSMB1	>sp|P20618|PSB1_HUMAN Proteasome subunit beta type-1 OS=Homo sapiens GN=PSMB1 PE=1 SV=2	344949	344949	344949	103170000	344949	177280000	98485000	127970000	115600000	107780000	2.091e+07	125423000	0.0174301	5.99824	2.58454
P07996;CON__Q28194;P07996-2;A8MZG1;P35442	P07996;CON__Q28194;P07996-2	Thrombospondin-1	THBS1	>sp|P07996|TSP1_HUMAN Thrombospondin-1 OS=Homo sapiens GN=THBS1 PE=1 SV=2;>Q28194 TREMBL:Q28194 (Bos taurus) Thrombospondin-1;>sp|P07996-2|TSP1_HUMAN Isoform 2 of Thrombospondin-1 OS=Homo sapiens GN=THBS1	344949	344949	344949	55259000	344949	344949	75507000	72072000	99850000	83299000	1.13278e+07	6.62146e+07	0.0223824	5.84534	2.54729
P23381;P23381-2;H0YJP3;G3V277;G3V3P2;G3V227;G3V2F2;G3V3R3;G3V4S4;G3V313;G3V339;G3V2C0;G3V4C7;G3V4N8;G3V5W1;G3V3S7;G3V3X0;G3V3H8;G3V3Y5;G3V423;G3V5U1;G3V456;G3V2Y7;G3V5H5;P78534;G3V4A3;G3V4Q0;G3V4N0	P23381;P23381-2	Tryptophan--tRNA ligase, cytoplasmic;T1-TrpRS;T2-TrpRS	WARS	>sp|P23381|SYWC_HUMAN Tryptophan--tRNA ligase, cytoplasmic OS=Homo sapiens GN=WARS PE=1 SV=2;>sp|P23381-2|SYWC_HUMAN Isoform 2 of Tryptophan--tRNA ligase, cytoplasmic OS=Homo sapiens GN=WARS	344949	109850000	344949	122290000	102340000	134810000	469980000	233830000	708340000	375710000	6.7034e+07	384534000	0.0141335	5.7364	2.52015
E5RI99;P62888;E5RJH3	E5RI99;P62888	60S ribosomal protein L30	RPL30	>tr|E5RI99|E5RI99_HUMAN 60S ribosomal protein L30 (Fragment) OS=Homo sapiens GN=RPL30 PE=1 SV=1;>sp|P62888|RL30_HUMAN 60S ribosomal protein L30 OS=Homo sapiens GN=RPL30 PE=1 SV=2	344949	344949	344949	61966000	47999000	132670000	85374000	123000000	121830000	136430000	2.22e+07	119860800	0.00179444	5.39914	2.43273
A0A087X1Z3;Q9UL46;H0YM70;H0YKU2	A0A087X1Z3;Q9UL46;H0YM70	Proteasome activator complex subunit 2	PSME2	>tr|A0A087X1Z3|A0A087X1Z3_HUMAN Proteasome activator complex subunit 2 OS=Homo sapiens GN=PSME2 PE=1 SV=1;>sp|Q9UL46|PSME2_HUMAN Proteasome activator complex subunit 2 OS=Homo sapiens GN=PSME2 PE=1 SV=4;>tr|H0YM70|H0YM70_HUMAN Proteasome activator complex	344949	166660000	344949	47235000	127980000	390430000	391990000	353570000	437150000	244030000	6.8513e+07	363434000	0.00546435	5.3046	2.40724
P14543-2;P14543	P14543-2;P14543	Nidogen-1	NID1	>sp|P14543-2|NID1_HUMAN Isoform 2 of Nidogen-1 OS=Homo sapiens GN=NID1;>sp|P14543|NID1_HUMAN Nidogen-1 OS=Homo sapiens GN=NID1 PE=1 SV=3	77174000	344949	171250000	82103000	230280000	68047000	606470000	834150000	787380000	609390000	1.1223e+08	581087400	0.0238041	5.17763	2.37229
Q5SSJ5;B0QZK4;X6RGJ2;Q5SSJ5-2;Q5SWC8;B0QZK9;B0QZK8;Q5SSJ5-5;Q5SSJ5-3	Q5SSJ5;B0QZK4;X6RGJ2;Q5SSJ5-2;Q5SWC8	Heterochromatin protein 1-binding protein 3	HP1BP3	>sp|Q5SSJ5|HP1B3_HUMAN Heterochromatin protein 1-binding protein 3 OS=Homo sapiens GN=HP1BP3 PE=1 SV=1;>tr|B0QZK4|B0QZK4_HUMAN Heterochromatin protein 1-binding protein 3 (Fragment) OS=Homo sapiens GN=HP1BP3 PE=1 SV=1;>tr|X6RGJ2|X6RGJ2_HUMAN Heterochromati	344949	17513000	344949	26908000	344949	18120000	65833000	34008000	67070000	49712000	9.09117e+06	46948600	0.00280918	5.1642	2.36854
P04075;J3KPS3;P04075-2;H3BQN4;H3BPS8;H3BUH7;H3BR04;H3BMQ8;H3BU78;H3BR68	P04075;J3KPS3;P04075-2;H3BQN4;H3BPS8;H3BUH7	Fructose-bisphosphate aldolase A	ALDOA	>sp|P04075|ALDOA_HUMAN Fructose-bisphosphate aldolase A OS=Homo sapiens GN=ALDOA PE=1 SV=2;>tr|J3KPS3|J3KPS3_HUMAN Fructose-bisphosphate aldolase OS=Homo sapiens GN=ALDOA PE=1 SV=1;>sp|P04075-2|ALDOA_HUMAN Isoform 2 of Fructose-bisphosphate aldolase A OS=H	1229500000	1397600000	1517800000	1311400000	1834400000	7585100000	6745900000	6361500000	7187900000	6553600000	1458140000	6886800000	6.17801e-05	4.723	2.2397
M0QXS5;P14866-2;P14866;B4DVF8;M0QYL7;M0R1W6	M0QXS5;P14866-2;P14866	Heterogeneous nuclear ribonucleoprotein L	HNRNPL	>tr|M0QXS5|M0QXS5_HUMAN Heterogeneous nuclear ribonucleoprotein L (Fragment) OS=Homo sapiens GN=HNRNPL PE=1 SV=1;>sp|P14866-2|HNRPL_HUMAN Isoform 2 of Heterogeneous nuclear ribonucleoprotein L OS=Homo sapiens GN=HNRNPL;>sp|P14866|HNRPL_HUMAN Heterogeneous	344949	62646000	344949	64418000	344949	80408000	120700000	158110000	115120000	125670000	2.56198e+07	120001600	0.0100061	4.68395	2.22772
P07237;H7BZ94;F5H8J2;H0Y3Z3;I3L398;I3L312;I3L4M2;I3L0S0;I3NI03;I3L3U6;I3L3P5;I3L514;I3L1Y5	P07237;H7BZ94;F5H8J2;H0Y3Z3	Protein disulfide-isomerase	P4HB	>sp|P07237|PDIA1_HUMAN Protein disulfide-isomerase OS=Homo sapiens GN=P4HB PE=1 SV=3;>tr|H7BZ94|H7BZ94_HUMAN Protein disulfide-isomerase OS=Homo sapiens GN=P4HB PE=1 SV=2;>tr|F5H8J2|F5H8J2_HUMAN Uncharacterized protein OS=Homo sapiens GN=P4HB PE=1 SV=1;>tr	333530000	491000000	366120000	448470000	451730000	3592600000	1774100000	1905000000	1274700000	1183400000	418170000	1945960000	0.028821	4.65351	2.21832
P50454;E9PKH2;E9PR70;E9PPV6;E9PK86;E9PMI5;E9PJH8;E9PIG2;E9PRS3;E9PNX1;H0YEP8;E9PQ34;E9PLA6	P50454;E9PKH2;E9PR70;E9PPV6	Serpin H1	SERPINH1	>sp|P50454|SERPH_HUMAN Serpin H1 OS=Homo sapiens GN=SERPINH1 PE=1 SV=2;>tr|E9PKH2|E9PKH2_HUMAN Serpin H1 OS=Homo sapiens GN=SERPINH1 PE=1 SV=1;>tr|E9PR70|E9PR70_HUMAN Serpin H1 (Fragment) OS=Homo sapiens GN=SERPINH1 PE=1 SV=1;>tr|E9PPV6|E9PPV6_HUMAN Serpin	106860000	96290000	344949	344949	132730000	491510000	235900000	271120000	332350000	192060000	6.7314e+07	304588000	0.0171478	4.52488	2.17788
Q9ULV4;Q9ULV4-2;Q9ULV4-3;B4E3S0;F8W1H8;F8VUX3;F8VSA4;F8VRE9;F8VTT6;F8VVB7;H0YHL7;F8VV53	Q9ULV4;Q9ULV4-2;Q9ULV4-3;B4E3S0	Coronin-1C;Coronin	CORO1C	>sp|Q9ULV4|COR1C_HUMAN Coronin-1C OS=Homo sapiens GN=CORO1C PE=1 SV=1;>sp|Q9ULV4-2|COR1C_HUMAN Isoform 2 of Coronin-1C OS=Homo sapiens GN=CORO1C;>sp|Q9ULV4-3|COR1C_HUMAN Isoform 3 of Coronin-1C OS=Homo sapiens GN=CORO1C;>tr|B4E3S0|B4E3S0_HUMAN Coronin OS=H	62615000	344949	344949	344949	43703000	188260000	344949	88170000	91149000	115600000	2.14706e+07	9.67048e+07	0.022253	4.50406	2.17123
O60888-3;O60888;O60888-2;C9IZG4	O60888-3;O60888;O60888-2;C9IZG4	Protein CutA	CUTA	>sp|O60888-3|CUTA_HUMAN Isoform C of Protein CutA OS=Homo sapiens GN=CUTA;>sp|O60888|CUTA_HUMAN Protein CutA OS=Homo sapiens GN=CUTA PE=1 SV=2;>sp|O60888-2|CUTA_HUMAN Isoform A of Protein CutA OS=Homo sapiens GN=CUTA;>tr|C9IZG4|C9IZG4_HUMAN Protein CutA OS	344949	344949	344949	48723000	344949	344949	49143000	39462000	77116000	59326000	1.00206e+07	4.50784e+07	0.0257738	4.49859	2.16947
P27695;G3V5Q1;G3V3M6;G3V3C7;G3V5D9;H7C4A8;G3V5M0;G3V359	P27695;G3V5Q1;G3V3M6;G3V3C7	DNA-(apurinic or apyrimidinic site) lyase;DNA-(apurinic or apyrimidinic site) lyase, mitochondrial	APEX1	>sp|P27695|APEX1_HUMAN DNA-(apurinic or apyrimidinic site) lyase OS=Homo sapiens GN=APEX1 PE=1 SV=2;>tr|G3V5Q1|G3V5Q1_HUMAN DNA-(apurinic or apyrimidinic site) lyase (Fragment) OS=Homo sapiens GN=APEX1 PE=1 SV=1;>tr|G3V3M6|G3V3M6_HUMAN DNA-(apurinic or apy	344949	36039000	344949	49945000	344949	78979000	63677000	91932000	67734000	73421000	1.74038e+07	75148600	0.0171142	4.31795	2.11035
P09382;F8WEI7	P09382	Galectin-1	LGALS1	>sp|P09382|LEG1_HUMAN Galectin-1 OS=Homo sapiens GN=LGALS1 PE=1 SV=2	349060000	506010000	437430000	356010000	436980000	2195600000	2244600000	1914800000	1324200000	1159600000	417098000	1767760000	0.00346853	4.23824	2.08346
P06733;P06733-2;K7EM90;E5RI09;E5RG95;K7EPM1;K7EKN2;E5RGZ4	P06733;P06733-2	Alpha-enolase	ENO1	>sp|P06733|ENOA_HUMAN Alpha-enolase OS=Homo sapiens GN=ENO1 PE=1 SV=2;>sp|P06733-2|ENOA_HUMAN Isoform MBP-1 of Alpha-enolase OS=Homo sapiens GN=ENO1	6793800000	5244000000	6201700000	7207000000	6686400000	20160000000	29981000000	28636000000	29156000000	28085000000	6426580000	27203600000	0.0004289	4.23298	2.08167
P40121-2;P40121;E7ENU9;B8ZZL6;H7C0X8	P40121-2;P40121;E7ENU9;B8ZZL6	Macrophage-capping protein	CAPG	>sp|P40121-2|CAPG_HUMAN Isoform 2 of Macrophage-capping protein OS=Homo sapiens GN=CAPG;>sp|P40121|CAPG_HUMAN Macrophage-capping protein OS=Homo sapiens GN=CAPG PE=1 SV=2;>tr|E7ENU9|E7ENU9_HUMAN Macrophage-capping protein (Fragment) OS=Homo sapiens GN=CAPG	86634000	186820000	64397000	195030000	93231000	462480000	532890000	672130000	401090000	542850000	125222400	522288000	0.00380867	4.17088	2.06035
P27824;P27824-2;P27824-3;D6RDP7;D6RAU8;D6RB85;H0Y9Q7;D6RAQ8;D6RFL1;H0Y9H1;D6RGY2;D6RHJ3;D6RD16;O14967	P27824;P27824-2;P27824-3	Calnexin	CANX	>sp|P27824|CALX_HUMAN Calnexin OS=Homo sapiens GN=CANX PE=1 SV=2;>sp|P27824-2|CALX_HUMAN Isoform 2 of Calnexin OS=Homo sapiens GN=CANX;>sp|P27824-3|CALX_HUMAN Isoform 3 of Calnexin OS=Homo sapiens GN=CANX	217310000	318280000	76349000	165280000	255450000	1171300000	489590000	924530000	596340000	908030000	206533800	817958000	0.0124843	3.96041	1.98565
P52907	P52907	F-actin-capping protein subunit alpha-1	CAPZA1	>sp|P52907|CAZA1_HUMAN F-actin-capping protein subunit alpha-1 OS=Homo sapiens GN=CAPZA1 PE=1 SV=3	344949	344949	95048000	344949	90058000	107890000	148850000	108420000	167400000	199760000	3.72282e+07	146464000	0.0146451	3.93423	1.97608
Q15847	Q15847	Adipogenesis regulatory factor	ADIRF	>sp|Q15847|ADIRF_HUMAN Adipogenesis regulatory factor OS=Homo sapiens GN=ADIRF PE=1 SV=1	551680000	249520000	344949	344949	344949	1261100000	334100000	429710000	666490000	438890000	1.60447e+08	626058000	0.0137985	3.90196	1.9642
P06748-2;P06748;P06748-3;E5RI98;E5RGW4	P06748-2;P06748;P06748-3	Nucleophosmin	NPM1	>sp|P06748-2|NPM_HUMAN Isoform 2 of Nucleophosmin OS=Homo sapiens GN=NPM1;>sp|P06748|NPM_HUMAN Nucleophosmin OS=Homo sapiens GN=NPM1 PE=1 SV=2;>sp|P06748-3|NPM_HUMAN Isoform 3 of Nucleophosmin OS=Homo sapiens GN=NPM1	402020000	231150000	132950000	335770000	130710000	700900000	800480000	1285000000	946900000	1010500000	246520000	948756000	0.00845252	3.8486	1.94433
P08670;B0YJC4;B0YJC5;Q5JVS8;H7C5W5;P41219;P41219-2;P17661;F8W835;A0A087WYG8;E7EMV2;E7ESP9;Q16352;P07197-2;P07197;P07196;P12036-2;P12036	P08670;B0YJC4	Vimentin	VIM	>sp|P08670|VIME_HUMAN Vimentin OS=Homo sapiens GN=VIM PE=1 SV=4;>tr|B0YJC4|B0YJC4_HUMAN Vimentin OS=Homo sapiens GN=VIM PE=1 SV=1	6366000000	4917400000	6697300000	5886900000	7435300000	24352000000	23846000000	19083000000	26181000000	26980000000	6260580000	24088400000	0.00022664	3.84763	1.94397
P09960;P09960-4;P09960-2;P09960-3;B4DEH5	P09960;P09960-4;P09960-2;P09960-3	Leukotriene A-4 hydrolase	LTA4H	>sp|P09960|LKHA4_HUMAN Leukotriene A-4 hydrolase OS=Homo sapiens GN=LTA4H PE=1 SV=2;>sp|P09960-4|LKHA4_HUMAN Isoform 4 of Leukotriene A-4 hydrolase OS=Homo sapiens GN=LTA4H;>sp|P09960-2|LKHA4_HUMAN Isoform 2 of Leukotriene A-4 hydrolase OS=Homo sapiens GN=	53263000	107250000	38352000	115180000	160550000	337110000	175560000	472640000	221110000	568190000	94919000	354922000	0.0259219	3.73921	1.90273
Q15019;Q15019-3;Q15019-2;B5MCX3;C9J2Q4;H7C2Y0;H7C310;C9JB25;C9J938;C9IY94;C9IZU3;C9JQJ4;C9JFT1;F8WB65;B5MD47;C9JZI2;H7C1T1;C9JT15;C9JSE7	Q15019;Q15019-3;Q15019-2;B5MCX3;C9J2Q4;H7C2Y0	Septin-2	42249	>sp|Q15019|SEPT2_HUMAN Septin-2 OS=Homo sapiens GN=SEPT2 PE=1 SV=1;>sp|Q15019-3|SEPT2_HUMAN Isoform 3 of Septin-2 OS=Homo sapiens GN=SEPT2;>sp|Q15019-2|SEPT2_HUMAN Isoform 2 of Septin-2 OS=Homo sapiens GN=SEPT2;>tr|B5MCX3|B5MCX3_HUMAN Septin-2 OS=Homo sapi	67791000	121930000	89253000	41821000	75318000	347070000	289930000	385350000	205560000	178690000	79222600	281320000	0.0053887	3.55101	1.82823
P61970;H3BRV9	P61970;H3BRV9	Nuclear transport factor 2	NUTF2	>sp|P61970|NTF2_HUMAN Nuclear transport factor 2 OS=Homo sapiens GN=NUTF2 PE=1 SV=1;>tr|H3BRV9|H3BRV9_HUMAN Nuclear transport factor 2 (Fragment) OS=Homo sapiens GN=NUTF2 PE=1 SV=1	80083000	99624000	344949	344949	344949	149670000	98583000	95339000	129640000	118570000	3.61484e+07	118360400	0.0239452	3.27429	1.71118
O00468-6;O00468-3;O00468-7;O00468-5;O00468-4;O00468;A0A087X208;O00468-2;H0Y5U1	O00468-6;O00468-3;O00468-7;O00468-5;O00468-4;O00468;A0A087X208;O00468-2	Agrin;Agrin N-terminal 110 kDa subunit;Agrin C-terminal 110 kDa subunit;Agrin C-terminal 90 kDa fragment;Agrin C-terminal 22 kDa fragment	AGRN	>sp|O00468-6|AGRIN_HUMAN Isoform 6 of Agrin OS=Homo sapiens GN=AGRN;>sp|O00468-3|AGRIN_HUMAN Isoform 3 of Agrin OS=Homo sapiens GN=AGRN;>sp|O00468-7|AGRIN_HUMAN Isoform 7 of Agrin OS=Homo sapiens GN=AGRN;>sp|O00468-5|AGRIN_HUMAN Isoform 5 of Agrin OS=Homo	147430000	267620000	98756000	106320000	164560000	302320000	680130000	484320000	652010000	440010000	156937200	511758000	0.00576666	3.26091	1.70527
Q04446;E9PGM4	Q04446;E9PGM4	1,4-alpha-glucan-branching enzyme	GBE1	>sp|Q04446|GLGB_HUMAN 1,4-alpha-glucan-branching enzyme OS=Homo sapiens GN=GBE1 PE=1 SV=3;>tr|E9PGM4|E9PGM4_HUMAN 1,4-alpha-glucan-branching enzyme OS=Homo sapiens GN=GBE1 PE=1 SV=1	158320000	344949	344949	344949	59698000	170520000	124620000	159770000	99587000	139330000	4.38106e+07	138765400	0.0181835	3.1674	1.6633
P18669;Q8N0Y7;P15259	P18669;Q8N0Y7	Phosphoglycerate mutase 1;Probable phosphoglycerate mutase 4	PGAM1;PGAM4	>sp|P18669|PGAM1_HUMAN Phosphoglycerate mutase 1 OS=Homo sapiens GN=PGAM1 PE=1 SV=2;>sp|Q8N0Y7|PGAM4_HUMAN Probable phosphoglycerate mutase 4 OS=Homo sapiens GN=PGAM4 PE=2 SV=1	988170000	770900000	978360000	1179900000	1105500000	3059300000	3036500000	2504500000	3867600000	3349000000	1004566000	3163380000	0.000327744	3.149	1.65489
P06744;A0A0A0MTS2;P06744-2;K7EQ48;K7EPY4;K7EP41;K7ENA0;K7ELR7;K7ERC6;K7ESF4;K7EIL4;K7ERK8	P06744;A0A0A0MTS2;P06744-2;K7EQ48	Glucose-6-phosphate isomerase	GPI	>sp|P06744|G6PI_HUMAN Glucose-6-phosphate isomerase OS=Homo sapiens GN=GPI PE=1 SV=4;>tr|A0A0A0MTS2|A0A0A0MTS2_HUMAN Glucose-6-phosphate isomerase (Fragment) OS=Homo sapiens GN=GPI PE=4 SV=1;>sp|P06744-2|G6PI_HUMAN Isoform 2 of Glucose-6-phosphate isomeras	2545400000	1353600000	2079500000	1679100000	1812700000	6574700000	4791200000	6550600000	5250900000	6621300000	1894060000	5957740000	9.84325e-05	3.14549	1.65328
Q01518;Q01518-2;Q5T0R1;Q5T0R9;Q5T0R7;Q5T0R6;Q5T0R5;Q5T0R4;Q5T0R3;Q5T0R2;Q5T0S3;Q5T0R8	Q01518;Q01518-2;Q5T0R1;Q5T0R9	Adenylyl cyclase-associated protein 1;Adenylyl cyclase-associated protein	CAP1	>sp|Q01518|CAP1_HUMAN Adenylyl cyclase-associated protein 1 OS=Homo sapiens GN=CAP1 PE=1 SV=5;>sp|Q01518-2|CAP1_HUMAN Isoform 2 of Adenylyl cyclase-associated protein 1 OS=Homo sapiens GN=CAP1;>tr|Q5T0R1|Q5T0R1_HUMAN Adenylyl cyclase-associated protein (Fr	129920000	200840000	145460000	132530000	168060000	476140000	420700000	577080000	386700000	554590000	155362000	483042000	0.00118373	3.10914	1.63651
P14174	P14174	Macrophage migration inhibitory factor	MIF	>sp|P14174|MIF_HUMAN Macrophage migration inhibitory factor OS=Homo sapiens GN=MIF PE=1 SV=4	3716500000	2503300000	1959300000	2842600000	2388600000	12422000000	4569600000	7421100000	8315500000	8637800000	2682060000	8273200000	0.00624957	3.08464	1.6251
P07355;P07355-2;H0YN42;H0YMD0;H0YMU9;H0YM50;A6NMY6;H0YKS4;H0YN28;H0YL33;H0YNP5;H0YMM1;H0YKZ7;H0YLV6;H0YMT9;H0YKX9;H0YKL9;H0YMW4;H0YNA0;H0YKV8;H0YN52;H0YMD9;H0YKN4;H0YLE2;H0YNB8	P07355;P07355-2;H0YN42;H0YMD0;H0YMU9;H0YM50;A6NMY6;H0YKS4;H0YN28;H0YL33;H0YNP5	Annexin A2;Annexin;Putative annexin A2-like protein	ANXA2;ANXA2P2	>sp|P07355|ANXA2_HUMAN Annexin A2 OS=Homo sapiens GN=ANXA2 PE=1 SV=2;>sp|P07355-2|ANXA2_HUMAN Isoform 2 of Annexin A2 OS=Homo sapiens GN=ANXA2;>tr|H0YN42|H0YN42_HUMAN Annexin (Fragment) OS=Homo sapiens GN=ANXA2 PE=1 SV=1;>tr|H0YMD0|H0YMD0_HUMAN Annexin (Fr	1492900000	1073100000	1297400000	1138500000	1492300000	7471200000	2605700000	3127500000	3281500000	3439000000	1298840000	3984980000	0.031663	3.06811	1.61735
D6RGI3;D6RER5;Q9NVA2;Q9NVA2-2;D6RDU5;H0Y961;H0Y9G8;D6RDP1;D6R9Y6;B1AMS2;Q14141-2;Q14141-4;Q9P0V9-3;Q14141	D6RGI3;D6RER5;Q9NVA2;Q9NVA2-2;D6RDU5	Septin-11	42258	>tr|D6RGI3|D6RGI3_HUMAN Septin 11, isoform CRA_b OS=Homo sapiens GN=SEPT11 PE=1 SV=1;>tr|D6RER5|D6RER5_HUMAN Septin-11 OS=Homo sapiens GN=SEPT11 PE=1 SV=1;>sp|Q9NVA2|SEP11_HUMAN Septin-11 OS=Homo sapiens GN=SEPT11 PE=1 SV=3;>sp|Q9NVA2-2|SEP11_HUMAN Isoform	69951000	344949	93768000	344949	103140000	174510000	125170000	92287000	184870000	222850000	5.35098e+07	159937400	0.0244046	2.98894	1.57963
P51858;P51858-2;P51858-3;H3BPQ6;M0R0J3;Q9Y3E1;O75475-3;O75475-2;O75475;Q7Z4V5-2;Q7Z4V5;Q7Z4V5-4;Q7Z4V5-3	P51858;P51858-2;P51858-3	Hepatoma-derived growth factor	HDGF	>sp|P51858|HDGF_HUMAN Hepatoma-derived growth factor OS=Homo sapiens GN=HDGF PE=1 SV=1;>sp|P51858-2|HDGF_HUMAN Isoform 2 of Hepatoma-derived growth factor OS=Homo sapiens GN=HDGF;>sp|P51858-3|HDGF_HUMAN Isoform 3 of Hepatoma-derived growth factor OS=Homo s	344949	78849000	344949	86287000	79249000	152970000	99409000	170760000	157940000	149150000	4.9015e+07	146045800	0.0257529	2.97962	1.57513
P00558;P00558-2	P00558;P00558-2	Phosphoglycerate kinase 1	PGK1	>sp|P00558|PGK1_HUMAN Phosphoglycerate kinase 1 OS=Homo sapiens GN=PGK1 PE=1 SV=3;>sp|P00558-2|PGK1_HUMAN Isoform 2 of Phosphoglycerate kinase 1 OS=Homo sapiens GN=PGK1	8692900000	6550300000	6907100000	6602300000	6835800000	18749000000	19180000000	20021000000	23855000000	22787000000	7117680000	20918400000	0.000410672	2.93894	1.55529
P31949	P31949	Protein S100-A11;Protein S100-A11, N-terminally processed	S100A11	>sp|P31949|S10AB_HUMAN Protein S100-A11 OS=Homo sapiens GN=S100A11 PE=1 SV=2	139570000	182720000	286710000	220490000	252820000	443690000	832650000	969640000	286640000	642120000	216462000	634948000	0.0215929	2.9333	1.55252
P19338;H7BY16	P19338;H7BY16	Nucleolin	NCL	>sp|P19338|NUCL_HUMAN Nucleolin OS=Homo sapiens GN=NCL PE=1 SV=3;>tr|H7BY16|H7BY16_HUMAN Nucleolin (Fragment) OS=Homo sapiens GN=NCL PE=1 SV=3	88722000	126290000	344949	126100000	90594000	163360000	184000000	220900000	255220000	400000000	8.64102e+07	244696000	0.0285963	2.8318	1.50172
Q9H4A4;A6NKB8;C9JMZ3;A0A087WUS4;A0A087WU27;H7C2T3	Q9H4A4;A6NKB8	Aminopeptidase B	RNPEP	>sp|Q9H4A4|AMPB_HUMAN Aminopeptidase B OS=Homo sapiens GN=RNPEP PE=1 SV=2;>tr|A6NKB8|A6NKB8_HUMAN Aminopeptidase B OS=Homo sapiens GN=RNPEP PE=1 SV=1	100840000	66512000	344949	344949	344949	189800000	93978000	87138000	344949	101690000	3.36774e+07	9.45902e+07	0.0376242	2.80872	1.48991
Q5JP53;P07437;Q5ST81	Q5JP53;P07437;Q5ST81	Tubulin beta chain	TUBB	>tr|Q5JP53|Q5JP53_HUMAN Tubulin beta chain OS=Homo sapiens GN=TUBB PE=1 SV=1;>sp|P07437|TBB5_HUMAN Tubulin beta chain OS=Homo sapiens GN=TUBB PE=1 SV=2;>tr|Q5ST81|Q5ST81_HUMAN Tubulin beta chain OS=Homo sapiens GN=TUBB PE=1 SV=1	677910000	363040000	552340000	372310000	513220000	1089400000	1426400000	1516800000	1200900000	1726300000	495764000	1391960000	0.00278273	2.80771	1.48939
A0A087X1V9;P01617;A0A087X0Q4;A0A087WW87;A0A075B6R1;A0A075B6P5;P01614;P06309;A0A075B6S6	A0A087X1V9;P01617;A0A087X0Q4;A0A087WW87;A0A075B6R1;A0A075B6P5;P01614;P06309	Ig kappa chain V-II region TEW;Ig kappa chain V-II region Cum;Ig kappa chain V-II region GM607	IGKV2D-40;IGKV2D-28	>tr|A0A087X1V9|A0A087X1V9_HUMAN Protein IGKV2-28 OS=Homo sapiens GN=IGKV2-28 PE=4 SV=1;>sp|P01617|KV204_HUMAN Ig kappa chain V-II region TEW OS=Homo sapiens PE=1 SV=1;>tr|A0A087X0Q4|A0A087X0Q4_HUMAN Protein IGKV2-40 OS=Homo sapiens GN=IGKV2-40 PE=4 SV=1;>t	344949	344949	173570000	227420000	344949	172910000	227290000	181660000	275810000	253380000	8.0405e+07	222210000	0.0432504	2.76364	1.46657
Q06323;Q06323-3;Q06323-2;H0YKK6;H0YLU2	Q06323;Q06323-3;Q06323-2;H0YKK6	Proteasome activator complex subunit 1	PSME1	>sp|Q06323|PSME1_HUMAN Proteasome activator complex subunit 1 OS=Homo sapiens GN=PSME1 PE=1 SV=1;>sp|Q06323-3|PSME1_HUMAN Isoform 3 of Proteasome activator complex subunit 1 OS=Homo sapiens GN=PSME1;>sp|Q06323-2|PSME1_HUMAN Isoform 2 of Proteasome activato	107810000	244770000	259800000	193780000	226190000	614310000	547650000	530070000	633280000	488800000	206470000	562822000	0.00193619	2.72593	1.44675
P60174-1;P60174;P60174-4;U3KPZ0;U3KQF3;U3KPS5	P60174-1;P60174;P60174-4;U3KPZ0	Triosephosphate isomerase	TPI1	>sp|P60174-1|TPIS_HUMAN Isoform 2 of Triosephosphate isomerase OS=Homo sapiens GN=TPI1;>sp|P60174|TPIS_HUMAN Triosephosphate isomerase OS=Homo sapiens GN=TPI1 PE=1 SV=3;>sp|P60174-4|TPIS_HUMAN Isoform 4 of Triosephosphate isomerase OS=Homo sapiens GN=TPI1;	5242500000	4997900000	4808100000	4602800000	5129300000	12313000000	15575000000	14423000000	12132000000	12971000000	4956120000	13482800000	0.000219379	2.72043	1.44384
P02751-10;P02751-6;P02751-9;P02751-14;P02751-13;P02751-8;P02751-17;P02751-3;P02751;P02751-7;P02751-15;P02751-5;P02751-12;P02751-11;P02751-4;P02751-16;P02751-2;H0Y7Z1;H0Y4K8	P02751-10;P02751-6;P02751-9;P02751-14;P02751-13;P02751-8;P02751-17;P02751-3;P02751;P02751-7;P02751-15;P02751-5;P02751-12;P02751-11;P02751-4	Fibronectin;Anastellin;Ugl-Y1;Ugl-Y2;Ugl-Y3	FN1	>sp|P02751-10|FINC_HUMAN Isoform 10 of Fibronectin OS=Homo sapiens GN=FN1;>sp|P02751-6|FINC_HUMAN Isoform 6 of Fibronectin OS=Homo sapiens GN=FN1;>sp|P02751-9|FINC_HUMAN Isoform 9 of Fibronectin OS=Homo sapiens GN=FN1;>sp|P02751-14|FINC_HUMAN Isoform 14 of	58287000	238590000	99515000	225340000	69027000	344949	392150000	451890000	632350000	400470000	138151800	3.75441e+08	0.0495146	2.7176	1.44233
Q96KP4;Q96KP4-2;J3QKT2;J3QRA8;J3KSV5;A0A087WYZ1;J3QR27;J3QLU1;J3QKQ0;J3QRD0;J3QQN6;J3QL02;J3KSS4;J3QRH4;A0A087WVS2;J3KRD5;J3QRP4;J3KRJ8	Q96KP4;Q96KP4-2	Cytosolic non-specific dipeptidase	CNDP2	>sp|Q96KP4|CNDP2_HUMAN Cytosolic non-specific dipeptidase OS=Homo sapiens GN=CNDP2 PE=1 SV=2;>sp|Q96KP4-2|CNDP2_HUMAN Isoform 2 of Cytosolic non-specific dipeptidase OS=Homo sapiens GN=CNDP2	3496700000	3413500000	3355900000	2828500000	3441700000	11896000000	7022600000	7289000000	8630500000	7085800000	3307260000	8384780000	0.0053475	2.53526	1.34214
P17858;P17858-2;F8WEU2	P17858;P17858-2	ATP-dependent 6-phosphofructokinase, liver type	PFKL	>sp|P17858|PFKAL_HUMAN ATP-dependent 6-phosphofructokinase, liver type OS=Homo sapiens GN=PFKL PE=1 SV=6;>sp|P17858-2|PFKAL_HUMAN Isoform 2 of ATP-dependent 6-phosphofructokinase, liver type OS=Homo sapiens GN=PFKL	408930000	360530000	283370000	292000000	346470000	923110000	873840000	869270000	771840000	743320000	338260000	836276000	8.39065e-05	2.47229	1.30585
P61158;B4DXW1;F8WDR7;Q9P1U1-2;Q9P1U1;F8WEW2;F8WE84;A0A0A0MTI9;H7C4J1;C9IZN3;Q9C0K3;Q9P1U1-3	P61158;B4DXW1	Actin-related protein 3	ACTR3	>sp|P61158|ARP3_HUMAN Actin-related protein 3 OS=Homo sapiens GN=ACTR3 PE=1 SV=3;>tr|B4DXW1|B4DXW1_HUMAN Actin-related protein 3 OS=Homo sapiens GN=ACTR3 PE=1 SV=1	344949	91050000	127820000	116240000	107310000	236380000	214720000	201740000	220210000	209080000	8.8553e+07	216426000	0.0105131	2.44403	1.28926
U3KQK0;Q99879;Q99877;Q93079;Q5QNW6;P62807;P58876;Q5QNW6-2;Q99880	U3KQK0;Q99879;Q99877;Q93079;Q5QNW6;P62807;P58876;Q5QNW6-2;Q99880	Histone H2B;Histone H2B type 1-M;Histone H2B type 1-N;Histone H2B type 1-H;Histone H2B type 2-F;Histone H2B type 1-C/E/F/G/I;Histone H2B type 1-D;Histone H2B type 1-L	HIST1H2BN;HIST1H2BM;HIST1H2BH;HIST2H2BF;HIST1H2BC;HIST1H2BD;HIST1H2BL	>tr|U3KQK0|U3KQK0_HUMAN Histone H2B OS=Homo sapiens GN=HIST1H2BN PE=1 SV=1;>sp|Q99879|H2B1M_HUMAN Histone H2B type 1-M OS=Homo sapiens GN=HIST1H2BM PE=1 SV=3;>sp|Q99877|H2B1N_HUMAN Histone H2B type 1-N OS=Homo sapiens GN=HIST1H2BN PE=1 SV=3;>sp|Q93079|H2B1	2474200000	1989900000	2153500000	2006500000	2451000000	4060800000	3829500000	4927400000	6899900000	7197800000	2215020000	5383080000	0.0107806	2.43026	1.28111
Q16555-2;Q16555;E5RFU4	Q16555-2;Q16555	Dihydropyrimidinase-related protein 2	DPYSL2	>sp|Q16555-2|DPYL2_HUMAN Isoform 2 of Dihydropyrimidinase-related protein 2 OS=Homo sapiens GN=DPYSL2;>sp|Q16555|DPYL2_HUMAN Dihydropyrimidinase-related protein 2 OS=Homo sapiens GN=DPYSL2 PE=1 SV=1	334340000	231500000	487980000	342190000	460730000	1068200000	737180000	751620000	1026500000	925860000	371348000	901872000	0.00321453	2.42864	1.28015
O95336;M0R261;M0R1L2;M0R0U3	O95336;M0R261	6-phosphogluconolactonase	PGLS	>sp|O95336|6PGL_HUMAN 6-phosphogluconolactonase OS=Homo sapiens GN=PGLS PE=1 SV=2;>tr|M0R261|M0R261_HUMAN 6-phosphogluconolactonase (Fragment) OS=Homo sapiens GN=PGLS PE=1 SV=1	344949	79989000	344949	85694000	92859000	123460000	106980000	121890000	140900000	121770000	5.18464e+07	123000000	0.0295866	2.37239	1.24634
Q14974;Q14974-2;J3QR48;J3KTM9;J3QKQ5	Q14974;Q14974-2	Importin subunit beta-1	KPNB1	>sp|Q14974|IMB1_HUMAN Importin subunit beta-1 OS=Homo sapiens GN=KPNB1 PE=1 SV=2;>sp|Q14974-2|IMB1_HUMAN Isoform 2 of Importin subunit beta-1 OS=Homo sapiens GN=KPNB1	38553000	344949	62934000	34158000	56682000	118730000	62955000	94330000	75551000	86160000	3.85344e+07	87545200	0.00738363	2.27187	1.18388
Q14204;H0YJ21	Q14204	Cytoplasmic dynein 1 heavy chain 1	DYNC1H1	>sp|Q14204|DYHC1_HUMAN Cytoplasmic dynein 1 heavy chain 1 OS=Homo sapiens GN=DYNC1H1 PE=1 SV=5	40542000	42120000	183020000	120700000	173570000	197270000	140370000	169310000	404630000	353320000	111990400	252980000	0.0450259	2.25894	1.17565
P08758;D6RBL5;D6RBE9;E9PHT9;D6RCN3	P08758;D6RBL5;D6RBE9;E9PHT9	Annexin A5;Annexin	ANXA5	>sp|P08758|ANXA5_HUMAN Annexin A5 OS=Homo sapiens GN=ANXA5 PE=1 SV=2;>tr|D6RBL5|D6RBL5_HUMAN Annexin OS=Homo sapiens GN=ANXA5 PE=1 SV=1;>tr|D6RBE9|D6RBE9_HUMAN Annexin OS=Homo sapiens GN=ANXA5 PE=1 SV=1;>tr|E9PHT9|E9PHT9_HUMAN Annexin OS=Homo sapiens GN=AN	890430000	1702100000	1110600000	1049100000	990780000	2407700000	3135700000	3007100000	2284900000	2085900000	1148602000	2584260000	0.000467677	2.24992	1.16987
E7ES33;E7EPK1;Q16181-2;Q16181;G3V1Q4;H0Y3Y4;Q5JXL7;Q6ZU15	E7ES33;E7EPK1;Q16181-2;Q16181;G3V1Q4;H0Y3Y4	Septin-7	42254	>tr|E7ES33|E7ES33_HUMAN Septin-7 OS=Homo sapiens GN=SEPT7 PE=1 SV=3;>tr|E7EPK1|E7EPK1_HUMAN Septin-7 OS=Homo sapiens GN=SEPT7 PE=1 SV=2;>sp|Q16181-2|SEPT7_HUMAN Isoform 2 of Septin-7 OS=Homo sapiens GN=SEPT7;>sp|Q16181|SEPT7_HUMAN Septin-7 OS=Homo sapiens	128220000	344949	77141000	72756000	111200000	133290000	202280000	165370000	192190000	181140000	7.79324e+07	174854000	0.0396586	2.24366	1.16586
P04406;P04406-2;E7EUT5;O14556	P04406;P04406-2;E7EUT5	Glyceraldehyde-3-phosphate dehydrogenase	GAPDH	>sp|P04406|G3P_HUMAN Glyceraldehyde-3-phosphate dehydrogenase OS=Homo sapiens GN=GAPDH PE=1 SV=3;>sp|P04406-2|G3P_HUMAN Isoform 2 of Glyceraldehyde-3-phosphate dehydrogenase OS=Homo sapiens GN=GAPDH;>tr|E7EUT5|E7EUT5_HUMAN Glyceraldehyde-3-phosphate dehydr	13122000000	9875500000	12359000000	9876500000	11113000000	39316000000	22295000000	16891000000	26402000000	21086000000	11269200000	25198000000	0.0184894	2.23601	1.16092
Q99536;Q99536-3;K7ERT7;Q99536-2;K7ESA3;K7ENX2;K7EM19;K7EJM4	Q99536;Q99536-3;K7ERT7;Q99536-2	Synaptic vesicle membrane protein VAT-1 homolog	VAT1	>sp|Q99536|VAT1_HUMAN Synaptic vesicle membrane protein VAT-1 homolog OS=Homo sapiens GN=VAT1 PE=1 SV=2;>sp|Q99536-3|VAT1_HUMAN Isoform 3 of Synaptic vesicle membrane protein VAT-1 homolog OS=Homo sapiens GN=VAT1;>tr|K7ERT7|K7ERT7_HUMAN Synaptic vesicle me	168100000	174420000	119000000	118300000	134670000	373300000	233120000	272710000	293160000	373690000	142898000	309196000	0.00550095	2.16375	1.11354
P08603;P08603-2;Q5TFM2	P08603	Complement factor H	CFH	>sp|P08603|CFAH_HUMAN Complement factor H OS=Homo sapiens GN=CFH PE=1 SV=4	344949	186870000	63823000	140700000	55490000	77130000	295500000	224020000	225320000	143080000	8.94456e+07	193010000	0.00236996	2.15785	1.10959
Q16777;Q6FI13	Q16777;Q6FI13	Histone H2A type 2-C;Histone H2A type 2-A	HIST2H2AC;HIST2H2AA3	>sp|Q16777|H2A2C_HUMAN Histone H2A type 2-C OS=Homo sapiens GN=HIST2H2AC PE=1 SV=4;>sp|Q6FI13|H2A2A_HUMAN Histone H2A type 2-A OS=Homo sapiens GN=HIST2H2AA3 PE=1 SV=3	2592400000	5416300000	1724100000	3031900000	2768700000	4781900000	6570100000	8895400000	6456700000	6563000000	3106680000	6653420000	0.0253662	2.14165	1.09872
P07737;K7EJ44;CON__P02584;I3L3D5	P07737;K7EJ44	Profilin-1	PFN1	>sp|P07737|PROF1_HUMAN Profilin-1 OS=Homo sapiens GN=PFN1 PE=1 SV=2;>tr|K7EJ44|K7EJ44_HUMAN Profilin 1, isoform CRA_b OS=Homo sapiens GN=PFN1 PE=1 SV=1	1233800000	589920000	862530000	807960000	940770000	2280400000	1618900000	1627500000	1980100000	1835700000	886996000	1868520000	0.000147737	2.10657	1.0749
P63104;E7EX29;E7ESK7;E5RIR4;E9PD24;E7EVZ2;B0AZS6;E5RGE1;P63104-2;B7Z2E6;H0YB80	P63104;E7EX29;E7ESK7;E5RIR4;E9PD24;E7EVZ2	14-3-3 protein zeta/delta	YWHAZ	>sp|P63104|1433Z_HUMAN 14-3-3 protein zeta/delta OS=Homo sapiens GN=YWHAZ PE=1 SV=1;>tr|E7EX29|E7EX29_HUMAN 14-3-3 protein zeta/delta (Fragment) OS=Homo sapiens GN=YWHAZ PE=1 SV=1;>tr|E7ESK7|E7ESK7_HUMAN 14-3-3 protein zeta/delta (Fragment) OS=Homo sapiens	381880000	626750000	633580000	539520000	651910000	1076600000	1425100000	1615300000	756240000	1081000000	566728000	1190848000	0.00998644	2.10127	1.07126
M0QYT0;M0R076;H7C464;B7WPG3;C9IYN3;D6W592;Q8WVV9-5;Q8WVV9-4;Q8WVV9	M0QYT0			>tr|M0QYT0|M0QYT0_HUMAN Uncharacterized protein (Fragment) OS=Homo sapiens PE=4 SV=1	344949	156390000	125410000	117580000	344949	140430000	143270000	197800000	192390000	160620000	8.0014e+07	166902000	0.0463386	2.08591	1.06068
K7ELL7;P14314-2;P14314;K7EKX1;K7EJ70;K7EPW7	K7ELL7;P14314-2;P14314	Glucosidase 2 subunit beta	PRKCSH	>tr|K7ELL7|K7ELL7_HUMAN Glucosidase 2 subunit beta OS=Homo sapiens GN=PRKCSH PE=1 SV=1;>sp|P14314-2|GLU2B_HUMAN Isoform 2 of Glucosidase 2 subunit beta OS=Homo sapiens GN=PRKCSH;>sp|P14314|GLU2B_HUMAN Glucosidase 2 subunit beta OS=Homo sapiens GN=PRKCSH PE	344949	136280000	344949	129380000	202310000	157920000	206500000	168960000	241940000	197060000	9.3732e+07	194476000	0.0337112	2.07481	1.05298

## Sheet: down
Differential proteins between clinical Clear cell renal carcinoma tissues and normal tissues analyzed by proteomics
Protein IDs	Majority protein IDs	Protein names	Gene names	Fasta headers	1-N	2-N	3-N	4-N	5-N	1-T	2-T	3-T	4-T	5-T	Average-N	Average-T	p-value	Ratio	LOG2FC
P42765;K7EME0;K7EJB1;K7EJ68;K7ER88	P42765;K7EME0	3-ketoacyl-CoA thiolase, mitochondrial	ACAA2	>sp|P42765|THIM_HUMAN 3-ketoacyl-CoA thiolase, mitochondrial OS=Homo sapiens GN=ACAA2 PE=1 SV=2;>tr|K7EME0|K7EME0_HUMAN 3-ketoacyl-CoA thiolase, mitochondrial OS=Homo sapiens GN=ACAA2 PE=1 SV=1	3144200000	3525000000	3366600000	3479300000	3737100000	940760000	1201100000	2987600000	1199000000	2288900000	3450440000	1723472000	0.00981792	0.499493	-1.00146
Q9BUT1;Q9BUT1-2;D6RFG2;D6R9U8;D6RIR6;Q9BUT1-3;D6RBF6;D6R9P2	Q9BUT1;Q9BUT1-2;D6RFG2;D6R9U8;D6RIR6	3-hydroxybutyrate dehydrogenase type 2	BDH2	>sp|Q9BUT1|BDH2_HUMAN 3-hydroxybutyrate dehydrogenase type 2 OS=Homo sapiens GN=BDH2 PE=1 SV=2;>sp|Q9BUT1-2|BDH2_HUMAN Isoform 2 of 3-hydroxybutyrate dehydrogenase type 2 OS=Homo sapiens GN=BDH2;>tr|D6RFG2|D6RFG2_HUMAN 3-hydroxybutyrate dehydrogenase type	1208700000	1196700000	1039600000	1122600000	937340000	598990000	474120000	618370000	417160000	623470000	1100988000	546422000	0.00233202	0.496302	-1.01071
Q13885	Q13885	Tubulin beta-2A chain	TUBB2A	>sp|Q13885|TBB2A_HUMAN Tubulin beta-2A chain OS=Homo sapiens GN=TUBB2A PE=1 SV=1	247080000	121860000	101920000	115370000	162460000	64925000	55185000	82710000	64828000	95262000	149738000	72582000	0.0493324	0.484727	-1.04476
P40939;H0YFD6;P40939-2	P40939	Trifunctional enzyme subunit alpha, mitochondrial;Long-chain enoyl-CoA hydratase;Long chain 3-hydroxyacyl-CoA dehydrogenase	HADHA	>sp|P40939|ECHA_HUMAN Trifunctional enzyme subunit alpha, mitochondrial OS=Homo sapiens GN=HADHA PE=1 SV=2	2939900000	2707900000	3177200000	2803800000	3202600000	2887700000	612910000	1215300000	1026000000	1445700000	2966280000	1437522000	0.0150497	0.484621	-1.04507
Q9H0W9;Q9H0W9-2;E9PQS1;A0A087WT99;Q9H0W9-4;E9PPB5;E9PJU8;Q9H0W9-3;E9PIP1;E9PSC3;E9PLC5;E9PLB3;E9PR95	Q9H0W9;Q9H0W9-2;E9PQS1;A0A087WT99;Q9H0W9-4;E9PPB5;E9PJU8;Q9H0W9-3	Ester hydrolase C11orf54	C11orf54	>sp|Q9H0W9|CK054_HUMAN Ester hydrolase C11orf54 OS=Homo sapiens GN=C11orf54 PE=1 SV=1;>sp|Q9H0W9-2|CK054_HUMAN Isoform 2 of Ester hydrolase C11orf54 OS=Homo sapiens GN=C11orf54;>tr|E9PQS1|E9PQS1_HUMAN Ester hydrolase C11orf54 (Fragment) OS=Homo sapiens GN=	1519100000	2288700000	1132500000	1350700000	1601500000	1343900000	572650000	803140000	442550000	638090000	1578500000	760066000	0.0399104	0.481512	-1.05436
A0A0A0MR02;P45880;P45880-2;P45880-1;Q5JSD2;Q5JSD1;A2A3S1	A0A0A0MR02;P45880;P45880-2;P45880-1;Q5JSD2;Q5JSD1	Voltage-dependent anion-selective channel protein 2	VDAC2	>tr|A0A0A0MR02|A0A0A0MR02_HUMAN Voltage-dependent anion-selective channel protein 2 (Fragment) OS=Homo sapiens GN=VDAC2 PE=4 SV=1;>sp|P45880|VDAC2_HUMAN Voltage-dependent anion-selective channel protein 2 OS=Homo sapiens GN=VDAC2 PE=1 SV=2;>sp|P45880-2|VDA	624780000	524560000	791040000	602930000	666400000	420080000	193590000	287170000	297320000	343860000	641942000	308404000	0.00229377	0.480423	-1.05762
P55084-2;P55084;F5GZQ3;B5MD38;C9JEY0;C9JE81;C9K0M0	P55084-2;P55084;F5GZQ3;B5MD38	Trifunctional enzyme subunit beta, mitochondrial;3-ketoacyl-CoA thiolase	HADHB	>sp|P55084-2|ECHB_HUMAN Isoform 2 of Trifunctional enzyme subunit beta, mitochondrial OS=Homo sapiens GN=HADHB;>sp|P55084|ECHB_HUMAN Trifunctional enzyme subunit beta, mitochondrial OS=Homo sapiens GN=HADHB PE=1 SV=3;>tr|F5GZQ3|F5GZQ3_HUMAN 3-ketoacyl-CoA	1107300000	995750000	1032700000	941990000	1182400000	916950000	322750000	400000000	372290000	486710000	1052028000	499740000	0.00402838	0.475025	-1.07392
P07195;A8MW50;C9J7H8;F5H793;F5H5G7;F5H155;G3XAP5;F5H245;P07864	P07195;A8MW50;C9J7H8	L-lactate dehydrogenase B chain;L-lactate dehydrogenase	LDHB	>sp|P07195|LDHB_HUMAN L-lactate dehydrogenase B chain OS=Homo sapiens GN=LDHB PE=1 SV=2;>tr|A8MW50|A8MW50_HUMAN L-lactate dehydrogenase (Fragment) OS=Homo sapiens GN=LDHB PE=1 SV=1;>tr|C9J7H8|C9J7H8_HUMAN L-lactate dehydrogenase B chain (Fragment) OS=Homo	4252000000	4578500000	4341500000	4570500000	5004200000	3969500000	1503800000	1697800000	1583100000	1919800000	4549340000	2134800000	0.0109939	0.469255	-1.09156
P30040;F8VY02;F8W1G0;P30040-2	P30040;F8VY02	Endoplasmic reticulum resident protein 29	ERP29	>sp|P30040|ERP29_HUMAN Endoplasmic reticulum resident protein 29 OS=Homo sapiens GN=ERP29 PE=1 SV=4;>tr|F8VY02|F8VY02_HUMAN Endoplasmic reticulum resident protein 29 OS=Homo sapiens GN=ERP29 PE=1 SV=1	207490000	109880000	169470000	182060000	105980000	86448000	344949	74425000	98310000	103770000	154976000	7.26596e+07	0.0172555	0.468844	-1.09282
P02749;J3QRN2;J3QLI0;J3KS17;CON__P17690	P02749;J3QRN2	Beta-2-glycoprotein 1	APOH	>sp|P02749|APOH_HUMAN Beta-2-glycoprotein 1 OS=Homo sapiens GN=APOH PE=1 SV=3;>tr|J3QRN2|J3QRN2_HUMAN Beta-2-glycoprotein 1 (Fragment) OS=Homo sapiens GN=APOH PE=4 SV=1	285390000	414560000	500900000	456270000	572320000	69814000	277270000	235920000	249570000	203640000	445888000	207242800	0.0033984	0.464787	-1.10536
Q14894;I3L2W5;I3NI53;I3L325;I3L3J9;I3L3Y1	Q14894;I3L2W5;I3NI53;I3L325	Ketimine reductase mu-crystallin	CRYM	>sp|Q14894|CRYM_HUMAN Ketimine reductase mu-crystallin OS=Homo sapiens GN=CRYM PE=1 SV=1;>tr|I3L2W5|I3L2W5_HUMAN Ketimine reductase mu-crystallin OS=Homo sapiens GN=CRYM PE=4 SV=1;>tr|I3NI53|I3NI53_HUMAN Ketimine reductase mu-crystallin (Fragment) OS=Homo	368250000	293990000	175200000	276000000	253570000	87140000	123140000	121830000	210140000	87211000	273402000	125892200	0.0235207	0.460466	-1.11883
Q93088;E5RJH0	Q93088;E5RJH0	Betaine--homocysteine S-methyltransferase 1	BHMT	>sp|Q93088|BHMT1_HUMAN Betaine--homocysteine S-methyltransferase 1 OS=Homo sapiens GN=BHMT PE=1 SV=2;>tr|E5RJH0|E5RJH0_HUMAN Betaine--homocysteine S-methyltransferase 1 OS=Homo sapiens GN=BHMT PE=4 SV=1	7550900000	8071900000	10386000000	9137200000	9644300000	5836500000	3379600000	4012900000	3084900000	3714000000	8958060000	4005580000	0.00447992	0.447148	-1.16118
P09417;P09417-2;B7Z415;D6RGG7;H0Y8F7;D6RHJ7	P09417;P09417-2;B7Z415;D6RGG7	Dihydropteridine reductase	QDPR	>sp|P09417|DHPR_HUMAN Dihydropteridine reductase OS=Homo sapiens GN=QDPR PE=1 SV=2;>sp|P09417-2|DHPR_HUMAN Isoform 2 of Dihydropteridine reductase OS=Homo sapiens GN=QDPR;>tr|B7Z415|B7Z415_HUMAN Dihydropteridine reductase OS=Homo sapiens GN=QDPR PE=1 SV=1;	930280000	916710000	854080000	935870000	898400000	457240000	398820000	312820000	491400000	349330000	907068000	401922000	1.49865e-05	0.4431	-1.1743
Q99798;A2A274	Q99798;A2A274	Aconitate hydratase, mitochondrial	ACO2	>sp|Q99798|ACON_HUMAN Aconitate hydratase, mitochondrial OS=Homo sapiens GN=ACO2 PE=1 SV=2;>tr|A2A274|A2A274_HUMAN Aconitate hydratase, mitochondrial OS=Homo sapiens GN=ACO2 PE=1 SV=1	3640000000	3790400000	3990100000	4297700000	4941700000	3934900000	714520000	1812900000	1012800000	1644600000	4131980000	1823944000	0.0277333	0.441421	-1.17977
P14550;Q5T621;V9GYG2;V9GYP9	P14550	Alcohol dehydrogenase [NADP(+)]	AKR1A1	>sp|P14550|AK1A1_HUMAN Alcohol dehydrogenase [NADP(+)] OS=Homo sapiens GN=AKR1A1 PE=1 SV=3	2806900000	2673200000	2672500000	2841500000	2675600000	1529500000	936530000	933860000	1346400000	1153300000	2733940000	1179918000	5.55302e-05	0.431582	-1.21229
O60493;O60493-2;O60493-4;O60493-3	O60493;O60493-2;O60493-4	Sorting nexin-3	SNX3	>sp|O60493|SNX3_HUMAN Sorting nexin-3 OS=Homo sapiens GN=SNX3 PE=1 SV=3;>sp|O60493-2|SNX3_HUMAN Isoform 2 of Sorting nexin-3 OS=Homo sapiens GN=SNX3;>sp|O60493-4|SNX3_HUMAN Isoform 4 of Sorting nexin-3 OS=Homo sapiens GN=SNX3	344949	60252000	48784000	100570000	102130000	344949	39678000	344949	39185000	53513000	6.24162e+07	2.66132e+07	0.0326697	0.426383	-1.22978
O60494;B0YIZ6;H7C480	O60494	Cubilin	CUBN	>sp|O60494|CUBN_HUMAN Cubilin OS=Homo sapiens GN=CUBN PE=1 SV=5	728340000	1096600000	968160000	948270000	1083800000	663350000	424060000	378430000	224490000	306520000	965034000	399370000	0.0118067	0.41384	-1.27285
Q96AB3;Q96AB3-2;Q96AB3-3;K7EKW4;K7ENV7	Q96AB3;Q96AB3-2;Q96AB3-3;K7EKW4;K7ENV7	Isochorismatase domain-containing protein 2, mitochondrial	ISOC2	>sp|Q96AB3|ISOC2_HUMAN Isochorismatase domain-containing protein 2, mitochondrial OS=Homo sapiens GN=ISOC2 PE=1 SV=1;>sp|Q96AB3-2|ISOC2_HUMAN Isoform 2 of Isochorismatase domain-containing protein 2, mitochondrial OS=Homo sapiens GN=ISOC2;>sp|Q96AB3-3|ISOC	844040000	413600000	376810000	521290000	455890000	592880000	344949	148570000	114150000	201460000	522326000	2.11481e+08	0.00159664	0.404883	-1.30442
Q00325-2;Q00325;F8VVM2;F8VWQ0;F8VZL5;F8VWR4	Q00325-2;Q00325;F8VVM2	Phosphate carrier protein, mitochondrial	SLC25A3	>sp|Q00325-2|MPCP_HUMAN Isoform B of Phosphate carrier protein, mitochondrial OS=Homo sapiens GN=SLC25A3;>sp|Q00325|MPCP_HUMAN Phosphate carrier protein, mitochondrial OS=Homo sapiens GN=SLC25A3 PE=1 SV=2;>tr|F8VVM2|F8VVM2_HUMAN Phosphate carrier protein,	565220000	708190000	495750000	391150000	525460000	495070000	119890000	229840000	89588000	149380000	537154000	216753600	0.0188048	0.403522	-1.30928
P36542;P36542-2	P36542;P36542-2	ATP synthase subunit gamma, mitochondrial	ATP5C1	>sp|P36542|ATPG_HUMAN ATP synthase subunit gamma, mitochondrial OS=Homo sapiens GN=ATP5C1 PE=1 SV=1;>sp|P36542-2|ATPG_HUMAN Isoform Heart of ATP synthase subunit gamma, mitochondrial OS=Homo sapiens GN=ATP5C1	661310000	910690000	781340000	673190000	737950000	535090000	162440000	394630000	155520000	262410000	752896000	302018000	0.0110311	0.401142	-1.31782
P40926;G3XAL0;P40926-2	P40926;G3XAL0;P40926-2	Malate dehydrogenase, mitochondrial;Malate dehydrogenase	MDH2	>sp|P40926|MDHM_HUMAN Malate dehydrogenase, mitochondrial OS=Homo sapiens GN=MDH2 PE=1 SV=3;>tr|G3XAL0|G3XAL0_HUMAN Malate dehydrogenase OS=Homo sapiens GN=MDH2 PE=1 SV=1;>sp|P40926-2|MDHM_HUMAN Isoform 2 of Malate dehydrogenase, mitochondrial OS=Homo sapi	4010700000	4337000000	3809500000	2968400000	3140700000	3252800000	646380000	1416200000	627040000	1379900000	3653260000	1464464000	0.0101194	0.400865	-1.31881
Q13011;M0R248;M0QZW4;M0QXS7;M0R1A2;M0R280	Q13011;M0R248	Delta(3,5)-Delta(2,4)-dienoyl-CoA isomerase, mitochondrial	ECH1	>sp|Q13011|ECH1_HUMAN Delta(3,5)-Delta(2,4)-dienoyl-CoA isomerase, mitochondrial OS=Homo sapiens GN=ECH1 PE=1 SV=2;>tr|M0R248|M0R248_HUMAN Delta(3,5)-Delta(2,4)-dienoyl-CoA isomerase, mitochondrial (Fragment) OS=Homo sapiens GN=ECH1 PE=1 SV=1	1613900000	1415700000	1476200000	1375500000	1648800000	692520000	170700000	609930000	472090000	992740000	1506020000	587596000	0.000626451	0.390165	-1.35784
P06576;H0YH81;F8W079;F8W0P7;H0YI37	P06576;H0YH81;F8W079	ATP synthase subunit beta, mitochondrial;ATP synthase subunit beta	ATP5B	>sp|P06576|ATPB_HUMAN ATP synthase subunit beta, mitochondrial OS=Homo sapiens GN=ATP5B PE=1 SV=3;>tr|H0YH81|H0YH81_HUMAN ATP synthase subunit beta (Fragment) OS=Homo sapiens GN=ATP5B PE=1 SV=1;>tr|F8W079|F8W079_HUMAN ATP synthase subunit beta, mitochondri	13835000000	10598000000	11622000000	11633000000	12183000000	7196200000	2448600000	4416800000	3620300000	5374500000	11974200000	4611280000	1.81613e-05	0.385101	-1.37669
P25705;P25705-2;P25705-3;K7EK77;K7ENJ4;K7ERX7;K7EJP1;K7EQH4;K7ESA0	P25705;P25705-2;P25705-3	ATP synthase subunit alpha, mitochondrial	ATP5A1	>sp|P25705|ATPA_HUMAN ATP synthase subunit alpha, mitochondrial OS=Homo sapiens GN=ATP5A1 PE=1 SV=1;>sp|P25705-2|ATPA_HUMAN Isoform 2 of ATP synthase subunit alpha, mitochondrial OS=Homo sapiens GN=ATP5A1;>sp|P25705-3|ATPA_HUMAN Isoform 3 of ATP synthase s	7131700000	7430700000	7067300000	6443000000	7215800000	4486900000	1890300000	3153000000	1706800000	2308100000	7057700000	2709020000	0.000952912	0.383839	-1.38143
P09210	P09210	Glutathione S-transferase A2	GSTA2	>sp|P09210|GSTA2_HUMAN Glutathione S-transferase A2 OS=Homo sapiens GN=GSTA2 PE=1 SV=4	107080000	344949	97794000	227050000	135230000	344949	344949	344949	117220000	94055000	1.135e+08	4.2462e+07	0.0306692	0.374115	-1.41845
P27338;P27338-2	P27338;P27338-2	Amine oxidase [flavin-containing] B	MAOB	>sp|P27338|AOFB_HUMAN Amine oxidase [flavin-containing] B OS=Homo sapiens GN=MAOB PE=1 SV=3;>sp|P27338-2|AOFB_HUMAN Isoform 2 of Amine oxidase [flavin-containing] B OS=Homo sapiens GN=MAOB	768650000	859900000	861820000	929120000	840350000	680340000	344949	369760000	132320000	404180000	851968000	3.17389e+08	0.0182575	0.372536	-1.42455
P30613-2;P30613	P30613-2;P30613	Pyruvate kinase PKLR	PKLR	>sp|P30613-2|KPYR_HUMAN Isoform L-type of Pyruvate kinase PKLR OS=Homo sapiens GN=PKLR;>sp|P30613|KPYR_HUMAN Pyruvate kinase PKLR OS=Homo sapiens GN=PKLR PE=1 SV=2	196960000	213320000	178930000	228070000	174120000	141700000	344949	112190000	344949	112660000	198280000	7.3448e+07	0.0331508	0.370426	-1.43274
Q9Y2Q3;Q9Y2Q3-3;Q9Y2Q3-2;E9PFN5;Q9Y2Q3-4;C9JNT3	Q9Y2Q3;Q9Y2Q3-3;Q9Y2Q3-2;E9PFN5;Q9Y2Q3-4	Glutathione S-transferase kappa 1	GSTK1	>sp|Q9Y2Q3|GSTK1_HUMAN Glutathione S-transferase kappa 1 OS=Homo sapiens GN=GSTK1 PE=1 SV=3;>sp|Q9Y2Q3-3|GSTK1_HUMAN Isoform 3 of Glutathione S-transferase kappa 1 OS=Homo sapiens GN=GSTK1;>sp|Q9Y2Q3-2|GSTK1_HUMAN Isoform 2 of Glutathione S-transferase kap	452770000	436650000	603910000	525220000	554130000	555530000	98857000	119180000	344949	173410000	514536000	1.89464e+08	0.0442229	0.368224	-1.44135
Q08426;Q08426-2;C9JJE0	Q08426;Q08426-2	Peroxisomal bifunctional enzyme;Enoyl-CoA hydratase/3,2-trans-enoyl-CoA isomerase;3-hydroxyacyl-CoA dehydrogenase	EHHADH	>sp|Q08426|ECHP_HUMAN Peroxisomal bifunctional enzyme OS=Homo sapiens GN=EHHADH PE=1 SV=3;>sp|Q08426-2|ECHP_HUMAN Isoform 2 of Peroxisomal bifunctional enzyme OS=Homo sapiens GN=EHHADH	1611000000	1603800000	1416100000	1245500000	1458200000	1602900000	344949	502380000	344949	594650000	1466920000	5.40124e+08	0.0250376	0.368203	-1.44143
O75936;E9PKC9	O75936	Gamma-butyrobetaine dioxygenase	BBOX1	>sp|O75936|BODG_HUMAN Gamma-butyrobetaine dioxygenase OS=Homo sapiens GN=BBOX1 PE=1 SV=1	495090000	363890000	403340000	518720000	494620000	148010000	50203000	180650000	186730000	258410000	455132000	164800600	0.000339451	0.362094	-1.46556
P08263;A0A087WYQ6;Q7RTV2;Q16772;Q5JW85;A0A087WXM2;Q5JW84	P08263	Glutathione S-transferase A1;Glutathione S-transferase A1, N-terminally processed	GSTA1	>sp|P08263|GSTA1_HUMAN Glutathione S-transferase A1 OS=Homo sapiens GN=GSTA1 PE=1 SV=3	5729600000	11069000000	3967800000	6877100000	4585400000	450730000	3035900000	2690400000	3217200000	2244700000	6445780000	2327786000	0.0255064	0.361133	-1.4694
P39060-2;P39060-1;P39060;H7BXV5;H7C457	P39060-2;P39060-1;P39060;H7BXV5;H7C457	Collagen alpha-1(XVIII) chain;Endostatin	COL18A1	>sp|P39060-2|COIA1_HUMAN Isoform 3 of Collagen alpha-1(XVIII) chain OS=Homo sapiens GN=COL18A1;>sp|P39060-1|COIA1_HUMAN Isoform 2 of Collagen alpha-1(XVIII) chain OS=Homo sapiens GN=COL18A1;>sp|P39060|COIA1_HUMAN Collagen alpha-1(XVIII) chain OS=Homo sapie	794470000	946040000	1389600000	817960000	833500000	260700000	376320000	404640000	333680000	351360000	956314000	345340000	0.00299618	0.361116	-1.46947
P24539;Q5QNZ2	P24539;Q5QNZ2	ATP synthase F(0) complex subunit B1, mitochondrial	ATP5F1	>sp|P24539|AT5F1_HUMAN ATP synthase F(0) complex subunit B1, mitochondrial OS=Homo sapiens GN=ATP5F1 PE=1 SV=2;>tr|Q5QNZ2|Q5QNZ2_HUMAN ATP synthase F(0) complex subunit B1, mitochondrial OS=Homo sapiens GN=ATP5F1 PE=1 SV=1	206500000	322640000	264530000	272180000	347520000	163220000	82744000	168380000	344949	93618000	282674000	1.01661e+08	0.0176198	0.359642	-1.47537
H3BPK3;Q16775-2;Q16775;H3BPQ4;H3BV79;H3BQW8;Q16775-3	H3BPK3;Q16775-2;Q16775;H3BPQ4	Hydroxyacylglutathione hydrolase, mitochondrial	HAGH	>tr|H3BPK3|H3BPK3_HUMAN Hydroxyacylglutathione hydrolase, mitochondrial (Fragment) OS=Homo sapiens GN=HAGH PE=1 SV=1;>sp|Q16775-2|GLO2_HUMAN Isoform 2 of Hydroxyacylglutathione hydrolase, mitochondrial OS=Homo sapiens GN=HAGH;>sp|Q16775|GLO2_HUMAN Hydroxya	149040000	224670000	180420000	219610000	199440000	163240000	44130000	57197000	82017000	344949	194636000	6.93858e+07	0.0288162	0.35649	-1.48807
P49411;H3BNU3	P49411	Elongation factor Tu, mitochondrial	TUFM	>sp|P49411|EFTU_HUMAN Elongation factor Tu, mitochondrial OS=Homo sapiens GN=TUFM PE=1 SV=2	1385400000	1997500000	1361400000	1585500000	1715700000	1330900000	307870000	477420000	341640000	386660000	1609100000	568898000	0.0200273	0.35355	-1.50001
Q9H9B4;D6RFI0;D6RDG7;S4R2X2;D6RAE9	Q9H9B4;D6RFI0	Sideroflexin-1	SFXN1	>sp|Q9H9B4|SFXN1_HUMAN Sideroflexin-1 OS=Homo sapiens GN=SFXN1 PE=1 SV=4;>tr|D6RFI0|D6RFI0_HUMAN Sideroflexin-1 (Fragment) OS=Homo sapiens GN=SFXN1 PE=1 SV=3	361780000	340680000	428450000	362770000	385120000	314320000	344949	166060000	344949	165770000	375760000	1.29368e+08	0.011734	0.344284	-1.53833
P30048-2;P30048	P30048-2;P30048	Thioredoxin-dependent peroxide reductase, mitochondrial	PRDX3	>sp|P30048-2|PRDX3_HUMAN Isoform 2 of Thioredoxin-dependent peroxide reductase, mitochondrial OS=Homo sapiens GN=PRDX3;>sp|P30048|PRDX3_HUMAN Thioredoxin-dependent peroxide reductase, mitochondrial OS=Homo sapiens GN=PRDX3 PE=1 SV=3	2260500000	1811400000	1762600000	1945000000	1854000000	826600000	570060000	768400000	387200000	702510000	1926700000	650954000	0.000218505	0.33786	-1.5655
P53634;H0YCY8;P53634-2;P53634-3	P53634;H0YCY8	Dipeptidyl peptidase 1;Dipeptidyl peptidase 1 exclusion domain chain;Dipeptidyl peptidase 1 heavy chain;Dipeptidyl peptidase 1 light chain	CTSC	>sp|P53634|CATC_HUMAN Dipeptidyl peptidase 1 OS=Homo sapiens GN=CTSC PE=1 SV=2;>tr|H0YCY8|H0YCY8_HUMAN Dipeptidyl peptidase 1 (Fragment) OS=Homo sapiens GN=CTSC PE=1 SV=3	157130000	280500000	119110000	179590000	138640000	98864000	73038000	119360000	344949	344949	174994000	5.83904e+07	0.0389536	0.333671	-1.5835
P13797;F8W8D8;A0A0A0MSQ0;P13797-3;P13797-2;U3KQI3;H7C4N2;F2Z2Z9	P13797;F8W8D8;A0A0A0MSQ0;P13797-3;P13797-2	Plastin-3	PLS3	>sp|P13797|PLST_HUMAN Plastin-3 OS=Homo sapiens GN=PLS3 PE=1 SV=4;>tr|F8W8D8|F8W8D8_HUMAN Plastin-3 OS=Homo sapiens GN=PLS3 PE=1 SV=1;>tr|A0A0A0MSQ0|A0A0A0MSQ0_HUMAN Plastin-3 OS=Homo sapiens GN=PLS3 PE=4 SV=1;>sp|P13797-3|PLST_HUMAN Isoform 3 of Plastin-3	108460000	164520000	107480000	73481000	121880000	95691000	43597000	50327000	344949	344949	115164200	3.8061e+07	0.0199165	0.330493	-1.59731
O75874;C9J4N6;C9JJE5;C9JLU6	O75874	Isocitrate dehydrogenase [NADP] cytoplasmic	IDH1	>sp|O75874|IDHC_HUMAN Isocitrate dehydrogenase [NADP] cytoplasmic OS=Homo sapiens GN=IDH1 PE=1 SV=2	1280400000	1234900000	975580000	1247300000	1056200000	464570000	275800000	317820000	363950000	491820000	1158876000	382792000	0.000433728	0.330313	-1.59809
P34896-2;P34896;P34896-3;P34896-4;J3KRZ5;J3KRK5;A0A087WTD8	P34896-2;P34896;P34896-3;P34896-4	Serine hydroxymethyltransferase, cytosolic	SHMT1	>sp|P34896-2|GLYC_HUMAN Isoform 2 of Serine hydroxymethyltransferase, cytosolic OS=Homo sapiens GN=SHMT1;>sp|P34896|GLYC_HUMAN Serine hydroxymethyltransferase, cytosolic OS=Homo sapiens GN=SHMT1 PE=1 SV=1;>sp|P34896-3|GLYC_HUMAN Isoform 3 of Serine hydroxy	1758200000	1845900000	1805400000	2019300000	2176400000	746960000	404810000	617740000	499460000	875330000	1921040000	628860000	0.000139977	0.327354	-1.61108
Q01995;H0YCU9;E9PJ32	Q01995;H0YCU9	Transgelin	TAGLN	>sp|Q01995|TAGL_HUMAN Transgelin OS=Homo sapiens GN=TAGLN PE=1 SV=4;>tr|H0YCU9|H0YCU9_HUMAN Transgelin (Fragment) OS=Homo sapiens GN=TAGLN PE=1 SV=1	558010000	520960000	450090000	455300000	390400000	151560000	280490000	103030000	217840000	344949	474952000	1.50653e+08	0.000855807	0.317196	-1.65655
P30039;P30039-2;V9GY00	P30039;P30039-2	Phenazine biosynthesis-like domain-containing protein	PBLD	>sp|P30039|PBLD_HUMAN Phenazine biosynthesis-like domain-containing protein OS=Homo sapiens GN=PBLD PE=1 SV=2;>sp|P30039-2|PBLD_HUMAN Isoform 2 of Phenazine biosynthesis-like domain-containing protein OS=Homo sapiens GN=PBLD	2073400000	2028500000	1425300000	2014100000	1719700000	854710000	698870000	344949	1344200000	344949	1852200000	5.79694e+08	0.00178331	0.312976	-1.67588
P11234;P11234-3;P11234-2;P11233;C9J6B1;F8WEQ6;C9JPE8;C9JYR1;H7C3P7;C9JQB3	P11234;P11234-3;P11234-2;P11233;C9J6B1	Ras-related protein Ral-B;Ras-related protein Ral-A	RALB;RALA	>sp|P11234|RALB_HUMAN Ras-related protein Ral-B OS=Homo sapiens GN=RALB PE=1 SV=1;>sp|P11234-3|RALB_HUMAN Isoform 3 of Ras-related protein Ral-B OS=Homo sapiens GN=RALB;>sp|P11234-2|RALB_HUMAN Isoform 2 of Ras-related protein Ral-B OS=Homo sapiens GN=RALB;	138850000	41124000	344949	79717000	71212000	102270000	344949	344949	344949	344949	6.62496e+07	2.073e+07	0.031862	0.312907	-1.67619
P48735;P48735-2;H0YL11	P48735;P48735-2;H0YL11	Isocitrate dehydrogenase [NADP], mitochondrial	IDH2	>sp|P48735|IDHP_HUMAN Isocitrate dehydrogenase [NADP], mitochondrial OS=Homo sapiens GN=IDH2 PE=1 SV=2;>sp|P48735-2|IDHP_HUMAN Isoform 2 of Isocitrate dehydrogenase [NADP], mitochondrial OS=Homo sapiens GN=IDH2;>tr|H0YL11|H0YL11_HUMAN Isocitrate dehydrogen	5748300000	4811700000	4657500000	5067700000	5612900000	4017800000	410430000	1306400000	930740000	1409900000	5179620000	1615054000	0.00192894	0.311809	-1.68126
P61604;B8ZZL8;S4R3N1;B8ZZ54	P61604;B8ZZL8	10 kDa heat shock protein, mitochondrial	HSPE1	>sp|P61604|CH10_HUMAN 10 kDa heat shock protein, mitochondrial OS=Homo sapiens GN=HSPE1 PE=1 SV=2;>tr|B8ZZL8|B8ZZL8_HUMAN 10 kDa heat shock protein, mitochondrial OS=Homo sapiens GN=HSPE1 PE=1 SV=1	2052300000	3889200000	2396600000	3245400000	2850900000	1210100000	447840000	1182000000	316410000	1332800000	2886880000	897830000	0.0171383	0.311004	-1.685
P48047;H7C0C1;H7C068;H7C086	P48047;H7C0C1	ATP synthase subunit O, mitochondrial	ATP5O	>sp|P48047|ATPO_HUMAN ATP synthase subunit O, mitochondrial OS=Homo sapiens GN=ATP5O PE=1 SV=1;>tr|H7C0C1|H7C0C1_HUMAN Uncharacterized protein (Fragment) OS=Homo sapiens PE=4 SV=2	1278200000	957980000	1163200000	977830000	1110600000	801670000	129880000	310590000	182030000	263090000	1097562000	337452000	0.000445504	0.307456	-1.70155
P31040;P31040-2;D6RFM5;A0A087X1I3;P31040-3;H0Y8X1	P31040;P31040-2;D6RFM5;A0A087X1I3;P31040-3	Succinate dehydrogenase [ubiquinone] flavoprotein subunit, mitochondrial	SDHA	>sp|P31040|SDHA_HUMAN Succinate dehydrogenase [ubiquinone] flavoprotein subunit, mitochondrial OS=Homo sapiens GN=SDHA PE=1 SV=2;>sp|P31040-2|SDHA_HUMAN Isoform 2 of Succinate dehydrogenase [ubiquinone] flavoprotein subunit, mitochondrial OS=Homo sapiens G	663230000	1055200000	624930000	749840000	771900000	416770000	142250000	256320000	120800000	250510000	773020000	237330000	0.00949639	0.307017	-1.70361
P50053-2	P50053-2	Ketohexokinase	KHK	>sp|P50053-2|KHK_HUMAN Isoform C of Ketohexokinase OS=Homo sapiens GN=KHK	686060000	720480000	727830000	828040000	1368600000	274650000	251690000	308720000	317490000	156710000	866202000	261852000	0.0167966	0.302299	-1.72595
O14745;J3QRP6;O14745-2;J3QRA3	O14745;J3QRP6;O14745-2	Na(+)/H(+) exchange regulatory cofactor NHE-RF1	SLC9A3R1	>sp|O14745|NHRF1_HUMAN Na(+)/H(+) exchange regulatory cofactor NHE-RF1 OS=Homo sapiens GN=SLC9A3R1 PE=1 SV=4;>tr|J3QRP6|J3QRP6_HUMAN Na(+)/H(+) exchange regulatory cofactor NHE-RF1 (Fragment) OS=Homo sapiens GN=SLC9A3R1 PE=1 SV=1;>sp|O14745-2|NHRF1_HUMAN I	836560000	1494000000	1802600000	1947400000	1472600000	470810000	525370000	454950000	369230000	382800000	1510632000	440632000	0.0064496	0.291687	-1.77751
Q96C23;H7C320;F8WB82;B8ZZ75;H7C1B5	Q96C23;H7C320;F8WB82;B8ZZ75	Aldose 1-epimerase	GALM	>sp|Q96C23|GALM_HUMAN Aldose 1-epimerase OS=Homo sapiens GN=GALM PE=1 SV=1;>tr|H7C320|H7C320_HUMAN Aldose 1-epimerase (Fragment) OS=Homo sapiens GN=GALM PE=1 SV=1;>tr|F8WB82|F8WB82_HUMAN Aldose 1-epimerase OS=Homo sapiens GN=GALM PE=1 SV=1;>tr|B8ZZ75|B8ZZ7	499280000	405980000	397800000	351370000	430220000	376070000	96224000	125150000	344949	344949	416930000	1.19627e+08	0.00424074	0.286923	-1.80126
I3L1P8;Q02978;Q02978-2	I3L1P8;Q02978;Q02978-2	Mitochondrial 2-oxoglutarate/malate carrier protein	SLC25A11	>tr|I3L1P8|I3L1P8_HUMAN Mitochondrial 2-oxoglutarate/malate carrier protein (Fragment) OS=Homo sapiens GN=SLC25A11 PE=1 SV=1;>sp|Q02978|M2OM_HUMAN Mitochondrial 2-oxoglutarate/malate carrier protein OS=Homo sapiens GN=SLC25A11 PE=1 SV=3;>sp|Q02978-2|M2OM_H	112540000	183460000	160510000	191410000	144710000	127070000	344949	97043000	344949	344949	158526000	4.50296e+07	0.0442784	0.284052	-1.81577
A6NGU5;P19440;B5MCK8;E7ET76;P19440-2;P36268-2;P36268;P36268-3;E7ETR7;B5MC36;B5MC34;Q14390;P19440-3;B5MD39	A6NGU5;P19440;B5MCK8;E7ET76;P19440-2;P36268-2;P36268;P36268-3	Putative gamma-glutamyltranspeptidase 3;Putative gamma-glutamyltranspeptidase 3 heavy chain;Putative gamma-glutamyltranspeptidase 3 light chain;Gamma-glutamyltranspeptidase 1;Gamma-glutamyltranspeptidase 1 heavy chain;Gamma-glutamyltranspeptidase 1 light chain;Inactive gamma-glutamyltranspeptidase 2	GGT3P;GGT1;GGT2	>sp|A6NGU5|GGT3_HUMAN Putative gamma-glutamyltranspeptidase 3 OS=Homo sapiens GN=GGT3P PE=5 SV=2;>sp|P19440|GGT1_HUMAN Gamma-glutamyltranspeptidase 1 OS=Homo sapiens GN=GGT1 PE=1 SV=2;>tr|B5MCK8|B5MCK8_HUMAN Inactive gamma-glutamyltranspeptidase 2 OS=Homo	299450000	378610000	399830000	283660000	359820000	344949	344949	255510000	344949	225370000	344274000	9.6383e+07	0.00626729	0.27996	-1.83671
P10809;E7ESH4;E7EXB4;P10809-2;C9JL25;C9JL19;C9JCQ4;C9J0S9	P10809	60 kDa heat shock protein, mitochondrial	HSPD1	>sp|P10809|CH60_HUMAN 60 kDa heat shock protein, mitochondrial OS=Homo sapiens GN=HSPD1 PE=1 SV=2	6786700000	7418100000	6197300000	7751100000	7278100000	3249200000	1049700000	2313700000	1103900000	2169700000	7086260000	1977240000	0.0012527	0.279024	-1.84154
Q9BPW8;H7C2U6;C9JDV8;F8WCR5	Q9BPW8;H7C2U6	Protein NipSnap homolog 1	NIPSNAP1	>sp|Q9BPW8|NIPS1_HUMAN Protein NipSnap homolog 1 OS=Homo sapiens GN=NIPSNAP1 PE=1 SV=1;>tr|H7C2U6|H7C2U6_HUMAN Protein NipSnap homolog 1 (Fragment) OS=Homo sapiens GN=NIPSNAP1 PE=1 SV=1	1243700000	1017100000	460370000	812600000	855410000	884560000	51505000	62724000	51967000	159750000	877836000	242101200	0.00511317	0.275793	-1.85834
E9PDF2;E9PCR7;Q02218-2;Q02218;E9PFG7;Q02218-3;C9J4G7	E9PDF2;E9PCR7;Q02218-2;Q02218;E9PFG7	2-oxoglutarate dehydrogenase, mitochondrial	OGDH	>tr|E9PDF2|E9PDF2_HUMAN 2-oxoglutarate dehydrogenase, mitochondrial OS=Homo sapiens GN=OGDH PE=1 SV=1;>tr|E9PCR7|E9PCR7_HUMAN 2-oxoglutarate dehydrogenase, mitochondrial OS=Homo sapiens GN=OGDH PE=1 SV=1;>sp|Q02218-2|ODO1_HUMAN Isoform 2 of 2-oxoglutarate	503030000	587020000	629480000	669550000	623460000	288990000	344949	254540000	49292000	233550000	602508000	1.65343e+08	0.00426462	0.274425	-1.86552
Q13423;D6RAI5;D6RHU2	Q13423	NAD(P) transhydrogenase, mitochondrial	NNT	>sp|Q13423|NNTM_HUMAN NAD(P) transhydrogenase, mitochondrial OS=Homo sapiens GN=NNT PE=1 SV=3	932540000	634060000	661260000	986780000	561170000	883000000	344949	32042000	344949	50425000	755162000	1.93231e+08	0.020379	0.255881	-1.96646
P12236;I7HJJ0	P12236;I7HJJ0	ADP/ATP translocase 3;ADP/ATP translocase 3, N-terminally processed	SLC25A6	>sp|P12236|ADT3_HUMAN ADP/ATP translocase 3 OS=Homo sapiens GN=SLC25A6 PE=1 SV=4;>tr|I7HJJ0|I7HJJ0_HUMAN ADP/ATP translocase 3 (Fragment) OS=Homo sapiens GN=SLC25A6 PE=1 SV=1	550570000	1634900000	980410000	741270000	1014100000	531790000	344949	465400000	99970000	148270000	984250000	2.49155e+08	0.049721	0.253142	-1.98198
P30042;A0A096LPI6;A0A096LNH5;H7C1F6;P30042-2;H7C2G3;F2Z2Q0;A0A096LP73;H7BYH1;A0A096LP12;A0A096LNJ1	P30042;A0A096LPI6;A0A096LNH5;H7C1F6;P30042-2;H7C2G3	ES1 protein homolog, mitochondrial	C21orf33	>sp|P30042|ES1_HUMAN ES1 protein homolog, mitochondrial OS=Homo sapiens GN=C21orf33 PE=1 SV=3;>tr|A0A096LPI6|A0A096LPI6_HUMAN Uncharacterized protein OS=Homo sapiens PE=4 SV=1;>tr|A0A096LNH5|A0A096LNH5_HUMAN Protein LOC102724023 OS=Homo sapiens GN=LOC10272	888450000	1104500000	1220600000	839650000	1334100000	249130000	101090000	678300000	344949	333410000	1077460000	2.72455e+08	0.00100526	0.252868	-1.98354
P49419-2;P49419;F8VS02;P49419-4;P49419-3;H0YHM6;F8VVF2;F8WDY6;F8WD33	P49419-2;P49419;F8VS02;P49419-4;P49419-3	Alpha-aminoadipic semialdehyde dehydrogenase	ALDH7A1	>sp|P49419-2|AL7A1_HUMAN Isoform 2 of Alpha-aminoadipic semialdehyde dehydrogenase OS=Homo sapiens GN=ALDH7A1;>sp|P49419|AL7A1_HUMAN Alpha-aminoadipic semialdehyde dehydrogenase OS=Homo sapiens GN=ALDH7A1 PE=1 SV=5;>tr|F8VS02|F8VS02_HUMAN Alpha-aminoadipic	1742000000	2515300000	1668100000	1839600000	2342600000	942900000	294140000	353370000	440880000	498900000	2021520000	506038000	0.00332534	0.250325	-1.99812
P13716;P13716-2;B7ZBK6	P13716;P13716-2	Delta-aminolevulinic acid dehydratase	ALAD	>sp|P13716|HEM2_HUMAN Delta-aminolevulinic acid dehydratase OS=Homo sapiens GN=ALAD PE=1 SV=1;>sp|P13716-2|HEM2_HUMAN Isoform 2 of Delta-aminolevulinic acid dehydratase OS=Homo sapiens GN=ALAD	113020000	267970000	318930000	369700000	426980000	344949	187870000	344949	183780000	344949	299320000	7.4537e+07	0.0258866	0.249021	-2.00566
P33121-2;P33121-3;P33121;E7EPM6;B7Z3Z9;D6RER0;H0Y9U7;H0Y9Z9;D6RG07	P33121-2;P33121-3;P33121;E7EPM6;B7Z3Z9;D6RER0	Long-chain-fatty-acid--CoA ligase 1	ACSL1	>sp|P33121-2|ACSL1_HUMAN Isoform 2 of Long-chain-fatty-acid--CoA ligase 1 OS=Homo sapiens GN=ACSL1;>sp|P33121-3|ACSL1_HUMAN Isoform 3 of Long-chain-fatty-acid--CoA ligase 1 OS=Homo sapiens GN=ACSL1;>sp|P33121|ACSL1_HUMAN Long-chain-fatty-acid--CoA ligase 1	385020000	309230000	207860000	309660000	718330000	106630000	344949	122250000	95847000	148400000	386020000	9.46944e+07	0.0215004	0.24531	-2.02732
P56134-3;P56134;C9JJT5;C9JU26;G3V325;P56134-4;P56134-2	P56134-3;P56134;C9JJT5;C9JU26;G3V325;P56134-4;P56134-2	ATP synthase subunit f, mitochondrial	ATP5J2;ATP5J2-PTCD1	>sp|P56134-3|ATPK_HUMAN Isoform 3 of ATP synthase subunit f, mitochondrial OS=Homo sapiens GN=ATP5J2;>sp|P56134|ATPK_HUMAN ATP synthase subunit f, mitochondrial OS=Homo sapiens GN=ATP5J2 PE=1 SV=3;>tr|C9JJT5|C9JJT5_HUMAN Protein ATP5J2-PTCD1 OS=Homo sapien	311620000	223950000	141860000	163230000	156610000	104440000	73102000	66032000	344949	344949	199454000	4.88528e+07	0.00206846	0.244933	-2.02954
P49748-2;P49748;P49748-3;G3V1M7;J3QRJ8;J3KSR4;K7EQP4;K7EMF8;J3KS89;J3QKU9;K7EJW8	P49748-2;P49748;P49748-3	Very long-chain specific acyl-CoA dehydrogenase, mitochondrial	ACADVL	>sp|P49748-2|ACADV_HUMAN Isoform 2 of Very long-chain specific acyl-CoA dehydrogenase, mitochondrial OS=Homo sapiens GN=ACADVL;>sp|P49748|ACADV_HUMAN Very long-chain specific acyl-CoA dehydrogenase, mitochondrial OS=Homo sapiens GN=ACADVL PE=1 SV=1;>sp|P49	410450000	547130000	407000000	398380000	481270000	226940000	106810000	75735000	92607000	46191000	448846000	109656600	0.00201	0.244308	-2.03323
P00367;P00367-3;P00367-2;P49448	P00367;P00367-3;P00367-2	Glutamate dehydrogenase 1, mitochondrial	GLUD1	>sp|P00367|DHE3_HUMAN Glutamate dehydrogenase 1, mitochondrial OS=Homo sapiens GN=GLUD1 PE=1 SV=2;>sp|P00367-3|DHE3_HUMAN Isoform 3 of Glutamate dehydrogenase 1, mitochondrial OS=Homo sapiens GN=GLUD1;>sp|P00367-2|DHE3_HUMAN Isoform 2 of Glutamate dehydrog	2842500000	6009600000	4679400000	6407100000	5080200000	1087300000	706010000	1628200000	687060000	1949000000	5003760000	1211514000	0.0070704	0.242121	-2.0462
P36543;P36543-2;P36543-3;C9J8H1;Q96A05	P36543;P36543-2;P36543-3	V-type proton ATPase subunit E 1	ATP6V1E1	>sp|P36543|VATE1_HUMAN V-type proton ATPase subunit E 1 OS=Homo sapiens GN=ATP6V1E1 PE=1 SV=1;>sp|P36543-2|VATE1_HUMAN Isoform 2 of V-type proton ATPase subunit E 1 OS=Homo sapiens GN=ATP6V1E1;>sp|P36543-3|VATE1_HUMAN Isoform 3 of V-type proton ATPase subu	325200000	180250000	287200000	270840000	306940000	139690000	344949	112200000	70626000	344949	274086000	6.46412e+07	0.00105259	0.235843	-2.0841
Q9UBR2	Q9UBR2	Cathepsin Z	CTSZ	>sp|Q9UBR2|CATZ_HUMAN Cathepsin Z OS=Homo sapiens GN=CTSZ PE=1 SV=1	109490000	166990000	111700000	178680000	142310000	344949	344949	344949	344949	164920000	141834000	3.326e+07	0.0382784	0.234499	-2.09235
P00505;P00505-2	P00505;P00505-2	Aspartate aminotransferase, mitochondrial	GOT2	>sp|P00505|AATM_HUMAN Aspartate aminotransferase, mitochondrial OS=Homo sapiens GN=GOT2 PE=1 SV=3;>sp|P00505-2|AATM_HUMAN Isoform 2 of Aspartate aminotransferase, mitochondrial OS=Homo sapiens GN=GOT2	1938800000	1942900000	1178300000	1642700000	1681900000	976280000	105360000	228410000	161580000	490090000	1676920000	392344000	0.00159427	0.233967	-2.09562
P32754;P32754-2	P32754;P32754-2	4-hydroxyphenylpyruvate dioxygenase	HPD	>sp|P32754|HPPD_HUMAN 4-hydroxyphenylpyruvate dioxygenase OS=Homo sapiens GN=HPD PE=1 SV=2;>sp|P32754-2|HPPD_HUMAN Isoform 2 of 4-hydroxyphenylpyruvate dioxygenase OS=Homo sapiens GN=HPD	613850000	496200000	326080000	640620000	246220000	529280000	344949	344949	344949	344949	464594000	1.06132e+08	0.0207166	0.22844	-2.13011
P42126;Q96DC0;P42126-2;H3BS70	P42126;Q96DC0;P42126-2;H3BS70	Enoyl-CoA delta isomerase 1, mitochondrial	ECI1;DCI	>sp|P42126|ECI1_HUMAN Enoyl-CoA delta isomerase 1, mitochondrial OS=Homo sapiens GN=ECI1 PE=1 SV=1;>tr|Q96DC0|Q96DC0_HUMAN DCI protein OS=Homo sapiens GN=DCI PE=1 SV=1;>sp|P42126-2|ECI1_HUMAN Isoform 2 of Enoyl-CoA delta isomerase 1, mitochondrial OS=Homo	457480000	300160000	380150000	436200000	440280000	179620000	344949	122640000	344949	155260000	402854000	9.1642e+07	0.00061815	0.227482	-2.13618
Q9UBQ7;U3KQ56;Q5T946;Q9UBQ7-2	Q9UBQ7;U3KQ56;Q5T946	Glyoxylate reductase/hydroxypyruvate reductase	GRHPR	>sp|Q9UBQ7|GRHPR_HUMAN Glyoxylate reductase/hydroxypyruvate reductase OS=Homo sapiens GN=GRHPR PE=1 SV=1;>tr|U3KQ56|U3KQ56_HUMAN Glyoxylate reductase/hydroxypyruvate reductase OS=Homo sapiens GN=GRHPR PE=1 SV=1;>tr|Q5T946|Q5T946_HUMAN Glyoxylate reductase/	1232900000	1509700000	1234700000	894240000	1247900000	271930000	142190000	294640000	259260000	398360000	1223888000	273276000	0.001337	0.223285	-2.16304
P98164;E9PC35	P98164	Low-density lipoprotein receptor-related protein 2	LRP2	>sp|P98164|LRP2_HUMAN Low-density lipoprotein receptor-related protein 2 OS=Homo sapiens GN=LRP2 PE=1 SV=3	1642200000	2437800000	1458800000	1634200000	1364900000	962080000	361570000	46973000	482610000	46365000	1707580000	379919600	0.00416685	0.22249	-2.16819
B4DJV2;O75390;F8VPA1;F8W4S1;H0YH82;F8VRP1;F8VX68;F8VPF9;F8VTT8;F8W1S4;F8VZK9;F8VX07;H0YIC4;F8VRI6;F8W642;F8VWQ5;F8VR34;F8VU34;F8W0J2;F8VP03	B4DJV2;O75390	Citrate synthase;Citrate synthase, mitochondrial	CS	>tr|B4DJV2|B4DJV2_HUMAN Citrate synthase OS=Homo sapiens GN=CS PE=1 SV=1;>sp|O75390|CISY_HUMAN Citrate synthase, mitochondrial OS=Homo sapiens GN=CS PE=1 SV=2	437230000	259550000	284960000	297630000	319780000	173500000	344949	180380000	344949	344949	319830000	7.0983e+07	0.00273758	0.22194	-2.17176
Q15274;C9JCJ5;H3BP73	Q15274;C9JCJ5	Nicotinate-nucleotide pyrophosphorylase [carboxylating]	QPRT	>sp|Q15274|NADC_HUMAN Nicotinate-nucleotide pyrophosphorylase [carboxylating] OS=Homo sapiens GN=QPRT PE=1 SV=3;>tr|C9JCJ5|C9JCJ5_HUMAN Uncharacterized protein (Fragment) OS=Homo sapiens PE=4 SV=5	162420000	231420000	108000000	124910000	68330000	126200000	344949	344949	26421000	344949	139016000	3.07312e+07	0.0309182	0.221062	-2.17748
O60656;O60656-2;Q9HAW9;Q9HAW9-2;B5MCT4;Q9HAW8-2;P22309-2;P35504-2;P35503-3;P22310-2	O60656;O60656-2;Q9HAW9	UDP-glucuronosyltransferase 1-9;UDP-glucuronosyltransferase 1-8	UGT1A9;UGT1A8	>sp|O60656|UD19_HUMAN UDP-glucuronosyltransferase 1-9 OS=Homo sapiens GN=UGT1A9 PE=1 SV=1;>sp|O60656-2|UD19_HUMAN Isoform 2 of UDP-glucuronosyltransferase 1-9 OS=Homo sapiens GN=UGT1A9;>sp|Q9HAW9|UD18_HUMAN UDP-glucuronosyltransferase 1-8 OS=Homo sapiens G	1187000000	835270000	644530000	909690000	881280000	318960000	131960000	143340000	200260000	183850000	891554000	195674000	0.000280684	0.219475	-2.18787
Q93099;H7C576;C9JTX9;H7C4R8;H7C5G7	Q93099	Homogentisate 1,2-dioxygenase	HGD	>sp|Q93099|HGD_HUMAN Homogentisate 1,2-dioxygenase OS=Homo sapiens GN=HGD PE=1 SV=2	190740000	481600000	298090000	324020000	213600000	262490000	65087000	344949	344949	344949	301610000	6.57224e+07	0.0475206	0.217905	-2.19823
P38606;P38606-2;C9JVW8;C9JA17;F8WDJ3	P38606;P38606-2	V-type proton ATPase catalytic subunit A	ATP6V1A	>sp|P38606|VATA_HUMAN V-type proton ATPase catalytic subunit A OS=Homo sapiens GN=ATP6V1A PE=1 SV=2;>sp|P38606-2|VATA_HUMAN Isoform 2 of V-type proton ATPase catalytic subunit A OS=Homo sapiens GN=ATP6V1A	1813400000	1664600000	1549800000	1649300000	1896200000	645180000	185010000	470960000	387870000	178220000	1714660000	373448000	0.000312967	0.217797	-2.19894
E9PEJ4;P10515;H0YDD4	E9PEJ4;P10515;H0YDD4	Acetyltransferase component of pyruvate dehydrogenase complex;Dihydrolipoyllysine-residue acetyltransferase component of pyruvate dehydrogenase complex, mitochondrial	DLAT	>tr|E9PEJ4|E9PEJ4_HUMAN Acetyltransferase component of pyruvate dehydrogenase complex OS=Homo sapiens GN=DLAT PE=1 SV=1;>sp|P10515|ODP2_HUMAN Dihydrolipoyllysine-residue acetyltransferase component of pyruvate dehydrogenase complex, mitochondrial OS=Homo s	204380000	57252000	109330000	344949	140930000	108360000	344949	344949	344949	344949	1.02447e+08	2.1948e+07	0.0291509	0.214236	-2.22272
Q9H2U2;Q9H2U2-2;Q9H2U2-3;Q9H2U2-6;D6R967;H0Y9D8;D6RGV9;Q9H2U2-4;D6RGI1;H0YAK2;D6RAD3	Q9H2U2;Q9H2U2-2;Q9H2U2-3;Q9H2U2-6;D6R967;H0Y9D8	Inorganic pyrophosphatase 2, mitochondrial	PPA2	>sp|Q9H2U2|IPYR2_HUMAN Inorganic pyrophosphatase 2, mitochondrial OS=Homo sapiens GN=PPA2 PE=1 SV=2;>sp|Q9H2U2-2|IPYR2_HUMAN Isoform 2 of Inorganic pyrophosphatase 2, mitochondrial OS=Homo sapiens GN=PPA2;>sp|Q9H2U2-3|IPYR2_HUMAN Isoform 3 of Inorganic pyr	309840000	196750000	117800000	218960000	197150000	107270000	344949	110500000	344949	344949	208100000	4.3761e+07	0.0140985	0.210288	-2.24956
Q96HD9;E9PRA7	Q96HD9	N-acyl-aromatic-L-amino acid amidohydrolase (carboxylate-forming)	ACY3	>sp|Q96HD9|ACY3_HUMAN N-acyl-aromatic-L-amino acid amidohydrolase (carboxylate-forming) OS=Homo sapiens GN=ACY3 PE=1 SV=1	107450000	84069000	74143000	87751000	69781000	86000000	344949	344949	344949	344949	84638800	1.7476e+07	0.00482395	0.206477	-2.27595
P13804;H0YLU7;P13804-2;H0YK49;H0YNX6;H0YKF0;H0YL12;H0YL83;H0YM12;J3KN60	P13804;H0YLU7;P13804-2;H0YK49;H0YNX6;H0YKF0;H0YL12	Electron transfer flavoprotein subunit alpha, mitochondrial	ETFA	>sp|P13804|ETFA_HUMAN Electron transfer flavoprotein subunit alpha, mitochondrial OS=Homo sapiens GN=ETFA PE=1 SV=1;>tr|H0YLU7|H0YLU7_HUMAN Electron transfer flavoprotein subunit alpha, mitochondrial (Fragment) OS=Homo sapiens GN=ETFA PE=1 SV=1;>sp|P13804-	1678900000	1445400000	1352200000	1121300000	1239300000	904530000	65405000	191830000	43611000	166780000	1367420000	274431200	0.00035675	0.200693	-2.31694
P36957;P36957-2;Q86SW4;H0YJF9;G3V5M3;G3V3F0	P36957;P36957-2	Dihydrolipoyllysine-residue succinyltransferase component of 2-oxoglutarate dehydrogenase complex, mitochondrial	DLST	>sp|P36957|ODO2_HUMAN Dihydrolipoyllysine-residue succinyltransferase component of 2-oxoglutarate dehydrogenase complex, mitochondrial OS=Homo sapiens GN=DLST PE=1 SV=4;>sp|P36957-2|ODO2_HUMAN Isoform 2 of Dihydrolipoyllysine-residue succinyltransferase co	465280000	232470000	340190000	347260000	411400000	110240000	40746000	344949	95901000	111690000	359320000	7.17844e+07	0.000657238	0.199778	-2.32353
P54819;F8W1A4;P54819-5;P54819-2;P54819-6;P54819-3;F8VZG5;F8VY04;G3V213;P54819-4;F8VPP1	P54819;F8W1A4;P54819-5;P54819-2;P54819-6;P54819-3;F8VZG5;F8VY04;G3V213;P54819-4	Adenylate kinase 2, mitochondrial;Adenylate kinase 2, mitochondrial, N-terminally processed;Adenylate kinase 2, mitochondrial	AK2	>sp|P54819|KAD2_HUMAN Adenylate kinase 2, mitochondrial OS=Homo sapiens GN=AK2 PE=1 SV=2;>tr|F8W1A4|F8W1A4_HUMAN Adenylate kinase 2, mitochondrial OS=Homo sapiens GN=AK2 PE=1 SV=1;>sp|P54819-5|KAD2_HUMAN Isoform 5 of Adenylate kinase 2, mitochondrial OS=Ho	1082300000	710170000	807250000	801220000	932260000	353540000	344949	243290000	344949	266390000	866640000	1.72782e+08	5.92674e-05	0.19937	-2.32648
C9JRZ6;Q9NX63;F8WAR4;F8WD73	C9JRZ6;Q9NX63	MICOS complex subunit MIC19	CHCHD3	>tr|C9JRZ6|C9JRZ6_HUMAN MICOS complex subunit MIC19 OS=Homo sapiens GN=CHCHD3 PE=1 SV=1;>sp|Q9NX63|MIC19_HUMAN MICOS complex subunit MIC19 OS=Homo sapiens GN=CHCHD3 PE=1 SV=1	112720000	76829000	73441000	91549000	84977000	85141000	344949	344949	344949	344949	87903200	1.73042e+07	0.0032481	0.196855	-2.3448
P16219;E9PE82	P16219;E9PE82	Short-chain specific acyl-CoA dehydrogenase, mitochondrial	ACADS	>sp|P16219|ACADS_HUMAN Short-chain specific acyl-CoA dehydrogenase, mitochondrial OS=Homo sapiens GN=ACADS PE=1 SV=1;>tr|E9PE82|E9PE82_HUMAN Short-chain-specific acyl-CoA dehydrogenase, mitochondrial OS=Homo sapiens GN=ACADS PE=1 SV=1	123490000	147800000	171080000	164910000	220370000	105400000	344949	55755000	344949	344949	165530000	3.2438e+07	0.0163164	0.195964	-2.35134
P21281;H0YC04;E5RGH6;H0YC45;H0YAT8	P21281;H0YC04	V-type proton ATPase subunit B, brain isoform	ATP6V1B2	>sp|P21281|VATB2_HUMAN V-type proton ATPase subunit B, brain isoform OS=Homo sapiens GN=ATP6V1B2 PE=1 SV=3;>tr|H0YC04|H0YC04_HUMAN V-type proton ATPase subunit B, brain isoform (Fragment) OS=Homo sapiens GN=ATP6V1B2 PE=1 SV=1	789370000	544630000	809730000	848150000	854440000	230170000	62005000	135390000	195440000	101570000	769264000	144915000	0.000185372	0.188381	-2.40827
K7EJE8;K7EKE6;P36776-3;P36776-2;P36776;K7ER27	K7EJE8;K7EKE6;P36776-3;P36776-2;P36776	Lon protease homolog, mitochondrial	LONP1	>tr|K7EJE8|K7EJE8_HUMAN Lon protease homolog, mitochondrial OS=Homo sapiens GN=LONP1 PE=1 SV=1;>tr|K7EKE6|K7EKE6_HUMAN Lon protease homolog, mitochondrial OS=Homo sapiens GN=LONP1 PE=1 SV=1;>sp|P36776-3|LONM_HUMAN Isoform 3 of Lon protease homolog, mitocho	229740000	173370000	157970000	182030000	203280000	121560000	344949	344949	344949	55318000	189278000	3.55826e+07	0.000275795	0.187991	-2.41126
P05023-4;P05023;P05023-3;P05023-2;M0R116;A0A0A0MT26;P13637;P13637-2;P13637-3;B1AKY9;P50993;H0Y7C1;Q13733;Q5TC01;E9PRA5;Q5TC02;M0QXF2;P54707;P54707-2;P20648	P05023-4;P05023;P05023-3;P05023-2	Sodium/potassium-transporting ATPase subunit alpha-1	ATP1A1	>sp|P05023-4|AT1A1_HUMAN Isoform 4 of Sodium/potassium-transporting ATPase subunit alpha-1 OS=Homo sapiens GN=ATP1A1;>sp|P05023|AT1A1_HUMAN Sodium/potassium-transporting ATPase subunit alpha-1 OS=Homo sapiens GN=ATP1A1 PE=1 SV=1;>sp|P05023-3|AT1A1_HUMAN Is	3285000000	2608000000	2708700000	2866700000	3455600000	712380000	329020000	536530000	524790000	682350000	2984800000	557014000	2.35665e-05	0.186617	-2.42185
B0YIW2;P02656	B0YIW2;P02656	Apolipoprotein C-III	APOC3	>tr|B0YIW2|B0YIW2_HUMAN Apolipoprotein C-III OS=Homo sapiens GN=APOC3 PE=1 SV=1;>sp|P02656|APOC3_HUMAN Apolipoprotein C-III OS=Homo sapiens GN=APOC3 PE=1 SV=1	101770000	172850000	204600000	221230000	182690000	344949	344949	344949	99268000	61769000	176628000	3.24144e+07	0.00163906	0.183518	-2.44601
P24752;H0YEL7;P24752-2;E9PRQ6;E9PKF3	P24752	Acetyl-CoA acetyltransferase, mitochondrial	ACAT1	>sp|P24752|THIL_HUMAN Acetyl-CoA acetyltransferase, mitochondrial OS=Homo sapiens GN=ACAT1 PE=1 SV=1	5860400000	2166800000	5351000000	2667600000	6675600000	2116500000	57945000	956210000	31628000	946790000	4544280000	821814600	0.00441786	0.180846	-2.46717
B4DLN1;P52815;I3L1E8;F6QW41	B4DLN1		MRPL12	>tr|B4DLN1|B4DLN1_HUMAN Mitochondrial dicarboxylate carrier OS=Homo sapiens GN=SLC25A10 PE=2 SV=1	184720000	185780000	170700000	171100000	142870000	152740000	344949	344949	344949	344949	171034000	3.0824e+07	0.00738879	0.180221	-2.47216
Q5T2W1;Q5T2W1-2;A8MUH7;A8MUH7-2	Q5T2W1;Q5T2W1-2;A8MUH7	Na(+)/H(+) exchange regulatory cofactor NHE-RF3;Putative PDZ domain-containing protein 1P	PDZK1;PDZK1P1	>sp|Q5T2W1|NHRF3_HUMAN Na(+)/H(+) exchange regulatory cofactor NHE-RF3 OS=Homo sapiens GN=PDZK1 PE=1 SV=2;>sp|Q5T2W1-2|NHRF3_HUMAN Isoform 2 of Na(+)/H(+) exchange regulatory cofactor NHE-RF3 OS=Homo sapiens GN=PDZK1;>sp|A8MUH7|PDZ1P_HUMAN Putative PDZ dom	1309500000	1119100000	1264500000	1343100000	1579600000	498490000	344949	234310000	138960000	299100000	1323160000	2.34241e+08	0.000177996	0.177031	-2.49792
Q16698-2;Q16698;E5RJG7;E5RFV2;E5RJD2;E5RID6;H0YAW3	Q16698-2;Q16698	2,4-dienoyl-CoA reductase, mitochondrial	DECR1	>sp|Q16698-2|DECR_HUMAN Isoform 2 of 2,4-dienoyl-CoA reductase, mitochondrial OS=Homo sapiens GN=DECR1;>sp|Q16698|DECR_HUMAN 2,4-dienoyl-CoA reductase, mitochondrial OS=Homo sapiens GN=DECR1 PE=1 SV=1	1569900000	1010400000	1397900000	1310500000	1160100000	818730000	344949	113870000	344949	198450000	1289760000	2.26348e+08	0.000533878	0.175496	-2.51049
P31937;H7BZL2	P31937	3-hydroxyisobutyrate dehydrogenase, mitochondrial	HIBADH	>sp|P31937|3HIDH_HUMAN 3-hydroxyisobutyrate dehydrogenase, mitochondrial OS=Homo sapiens GN=HIBADH PE=1 SV=2	483330000	463750000	444970000	400780000	440660000	385710000	344949	344949	344949	344949	446698000	7.7418e+07	0.00578237	0.173312	-2.52856
A0A087WX08;Q9UEY8-2;Q9UEY8	A0A087WX08;Q9UEY8-2;Q9UEY8	Gamma-adducin	ADD3	>tr|A0A087WX08|A0A087WX08_HUMAN Gamma-adducin OS=Homo sapiens GN=ADD3 PE=1 SV=1;>sp|Q9UEY8-2|ADDG_HUMAN Isoform 1 of Gamma-adducin OS=Homo sapiens GN=ADD3;>sp|Q9UEY8|ADDG_HUMAN Gamma-adducin OS=Homo sapiens GN=ADD3 PE=1 SV=1	60030000	36643000	32427000	59518000	59370000	344949	344949	344949	41565000	344949	49597600	8.58896e+06	0.00711459	0.173173	-2.52972
Q9NSE4	Q9NSE4	Isoleucine--tRNA ligase, mitochondrial	IARS2	>sp|Q9NSE4|SYIM_HUMAN Isoleucine--tRNA ligase, mitochondrial OS=Homo sapiens GN=IARS2 PE=1 SV=2	59496000	85312000	87586000	96122000	97333000	71529000	344949	344949	344949	344949	85169800	1.45818e+07	0.0273825	0.171208	-2.54618
O75947-2;O75947;F5H608	O75947-2;O75947	ATP synthase subunit d, mitochondrial	ATP5H	>sp|O75947-2|ATP5H_HUMAN Isoform 2 of ATP synthase subunit d, mitochondrial OS=Homo sapiens GN=ATP5H;>sp|O75947|ATP5H_HUMAN ATP synthase subunit d, mitochondrial OS=Homo sapiens GN=ATP5H PE=1 SV=3	367140000	210560000	284710000	283780000	326020000	344949	344949	137620000	344949	110280000	294442000	4.9787e+07	0.00282015	0.169089	-2.56414
H7C3P4;F6S8M0;P15586-2;P15586;F5H4C6;H0YFA9	H7C3P4;F6S8M0;P15586-2;P15586;F5H4C6	N-acetylglucosamine-6-sulfatase	GNS	>tr|H7C3P4|H7C3P4_HUMAN Glucosamine (N-acetyl)-6-sulfatase (Sanfilippo disease IIID), isoform CRA_b OS=Homo sapiens GN=GNS PE=1 SV=1;>tr|F6S8M0|F6S8M0_HUMAN N-acetylglucosamine-6-sulfatase OS=Homo sapiens GN=GNS PE=1 SV=1;>sp|P15586-2|GNS_HUMAN Isoform 2 o	81668000	53700000	71505000	96567000	80778000	63101000	344949	344949	344949	344949	76843600	1.28962e+07	0.00859407	0.167823	-2.57498
Q14019;H3BT58	Q14019;H3BT58	Coactosin-like protein	COTL1	>sp|Q14019|COTL1_HUMAN Coactosin-like protein OS=Homo sapiens GN=COTL1 PE=1 SV=3;>tr|H3BT58|H3BT58_HUMAN Coactosin-like protein OS=Homo sapiens GN=COTL1 PE=1 SV=1	199320000	197890000	186920000	304260000	160540000	56769000	344949	68562000	344949	48385000	209786000	3.48812e+07	0.0079639	0.16627	-2.5884
Q6YN16;Q6YN16-2	Q6YN16;Q6YN16-2	Hydroxysteroid dehydrogenase-like protein 2	HSDL2	>sp|Q6YN16|HSDL2_HUMAN Hydroxysteroid dehydrogenase-like protein 2 OS=Homo sapiens GN=HSDL2 PE=1 SV=1;>sp|Q6YN16-2|HSDL2_HUMAN Isoform 2 of Hydroxysteroid dehydrogenase-like protein 2 OS=Homo sapiens GN=HSDL2	220440000	249310000	233760000	250970000	324680000	113700000	344949	344949	344949	95376000	255832000	4.20222e+07	0.00139411	0.164257	-2.60597
P09622;E9PEX6;P09622-2;F8WDM5;F2Z2E3	P09622;E9PEX6;P09622-2	Dihydrolipoyl dehydrogenase, mitochondrial	DLD	>sp|P09622|DLDH_HUMAN Dihydrolipoyl dehydrogenase, mitochondrial OS=Homo sapiens GN=DLD PE=1 SV=2;>tr|E9PEX6|E9PEX6_HUMAN Dihydrolipoyl dehydrogenase, mitochondrial OS=Homo sapiens GN=DLD PE=1 SV=1;>sp|P09622-2|DLDH_HUMAN Isoform 2 of Dihydrolipoyl dehydro	988090000	422810000	464370000	703170000	922910000	456540000	344949	49427000	40022000	26066000	700270000	1.1448e+08	0.00286058	0.16348	-2.61282
P14854;K7EQD3	P14854	Cytochrome c oxidase subunit 6B1	COX6B1	>sp|P14854|CX6B1_HUMAN Cytochrome c oxidase subunit 6B1 OS=Homo sapiens GN=COX6B1 PE=1 SV=2	1034600000	700170000	722320000	1078800000	948670000	385370000	104300000	76082000	166770000	344949	896912000	1.46573e+08	0.000539623	0.16342	-2.61334
P05091;P05091-2;F8VP50;S4R3S4;H0Y2X5;P47895	P05091;P05091-2	Aldehyde dehydrogenase, mitochondrial	ALDH2	>sp|P05091|ALDH2_HUMAN Aldehyde dehydrogenase, mitochondrial OS=Homo sapiens GN=ALDH2 PE=1 SV=2;>sp|P05091-2|ALDH2_HUMAN Isoform 2 of Aldehyde dehydrogenase, mitochondrial OS=Homo sapiens GN=ALDH2	5535000000	1865500000	2488500000	1726200000	2330600000	2075400000	38965000	344949	82450000	58786000	2789160000	4.51189e+08	0.00183308	0.161765	-2.62803
Q8N0X4;Q8N0X4-2;Q5JVC0;Q5JVC2;Q5JVC1;Q5JVB9	Q8N0X4;Q8N0X4-2	Citrate lyase subunit beta-like protein, mitochondrial	CLYBL	>sp|Q8N0X4|CLYBL_HUMAN Citrate lyase subunit beta-like protein, mitochondrial OS=Homo sapiens GN=CLYBL PE=2 SV=2;>sp|Q8N0X4-2|CLYBL_HUMAN Isoform 2 of Citrate lyase subunit beta-like protein, mitochondrial OS=Homo sapiens GN=CLYBL	125650000	84650000	168700000	115060000	136620000	100200000	344949	344949	344949	344949	126136000	2.0316e+07	0.0121641	0.161064	-2.63429
A0A087WUL0;Q3LXA3;H0YCY6;Q3LXA3-2;I3L252;E9PJG8;E9PQR1	A0A087WUL0;Q3LXA3;H0YCY6;Q3LXA3-2	Bifunctional ATP-dependent dihydroxyacetone kinase/FAD-AMP lyase (cyclizing);ATP-dependent dihydroxyacetone kinase;FAD-AMP lyase (cyclizing)	DAK	>tr|A0A087WUL0|A0A087WUL0_HUMAN Bifunctional ATP-dependent dihydroxyacetone kinase/FAD-AMP lyase (cyclizing) OS=Homo sapiens GN=DAK PE=1 SV=1;>sp|Q3LXA3|DHAK_HUMAN Bifunctional ATP-dependent dihydroxyacetone kinase/FAD-AMP lyase (cyclizing) OS=Homo sapiens	866770000	741020000	931130000	1182900000	813530000	603040000	344949	15167000	26669000	80962000	907070000	1.45237e+08	0.00650082	0.160116	-2.64281
P38117;P38117-2;M0QY67	P38117;P38117-2	Electron transfer flavoprotein subunit beta	ETFB	>sp|P38117|ETFB_HUMAN Electron transfer flavoprotein subunit beta OS=Homo sapiens GN=ETFB PE=1 SV=3;>sp|P38117-2|ETFB_HUMAN Isoform 2 of Electron transfer flavoprotein subunit beta OS=Homo sapiens GN=ETFB	783960000	676490000	1086600000	1123300000	1029000000	570330000	344949	91574000	344949	88097000	939870000	1.50138e+08	0.00807994	0.159744	-2.64617
E5RFU2;P34913;P34913-3;P34913-2;E5RFH6;E5RI53;H0YAW7	E5RFU2;P34913;P34913-3;P34913-2;E5RFH6	Bifunctional epoxide hydrolase 2;Cytosolic epoxide hydrolase 2;Lipid-phosphate phosphatase	EPHX2	>tr|E5RFU2|E5RFU2_HUMAN Lipid-phosphate phosphatase OS=Homo sapiens GN=EPHX2 PE=1 SV=1;>sp|P34913|HYES_HUMAN Bifunctional epoxide hydrolase 2 OS=Homo sapiens GN=EPHX2 PE=1 SV=2;>sp|P34913-3|HYES_HUMAN Isoform 3 of Bifunctional epoxide hydrolase 2 OS=Homo s	56547000	40891000	244480000	60910000	252530000	344949	344949	344949	344949	100970000	131071600	2.047e+07	0.0458612	0.156174	-2.67877
B7Z9I1;Q5T4U5;P11310;P11310-2;H0YDT5;E9PJM9	B7Z9I1;Q5T4U5;P11310;P11310-2	Medium-chain specific acyl-CoA dehydrogenase, mitochondrial	ACADM	>tr|B7Z9I1|B7Z9I1_HUMAN Medium-chain-specific acyl-CoA dehydrogenase, mitochondrial OS=Homo sapiens GN=ACADM PE=1 SV=1;>tr|Q5T4U5|Q5T4U5_HUMAN Acyl-Coenzyme A dehydrogenase, C-4 to C-12 straight chain, isoform CRA_a OS=Homo sapiens GN=ACADM PE=1 SV=1;>sp|P	1809300000	1866700000	1416400000	1695600000	1844500000	307150000	151320000	441360000	135050000	309670000	1726500000	268910000	0.00031965	0.155754	-2.68266
P05026-2;P05026;V9GYR2	P05026-2;P05026	Sodium/potassium-transporting ATPase subunit beta-1	ATP1B1	>sp|P05026-2|AT1B1_HUMAN Isoform 2 of Sodium/potassium-transporting ATPase subunit beta-1 OS=Homo sapiens GN=ATP1B1;>sp|P05026|AT1B1_HUMAN Sodium/potassium-transporting ATPase subunit beta-1 OS=Homo sapiens GN=ATP1B1 PE=1 SV=1	1109200000	888380000	826170000	710940000	685120000	235490000	102570000	148170000	56929000	106920000	843962000	130015800	0.000162569	0.154054	-2.69849
P21291;E9PS42;E9PND2;E9PP21	P21291;E9PS42;E9PND2;E9PP21	Cysteine and glycine-rich protein 1	CSRP1	>sp|P21291|CSRP1_HUMAN Cysteine and glycine-rich protein 1 OS=Homo sapiens GN=CSRP1 PE=1 SV=3;>tr|E9PS42|E9PS42_HUMAN Cysteine and glycine-rich protein 1 OS=Homo sapiens GN=CSRP1 PE=1 SV=1;>tr|E9PND2|E9PND2_HUMAN Cysteine and glycine-rich protein 1 (Fragme	50695000	116280000	157530000	169930000	167620000	344949	63653000	36880000	344949	344949	132411000	2.03136e+07	0.0129315	0.153413	-2.70451
P12074;H0YIV9	P12074	Cytochrome c oxidase subunit 6A1, mitochondrial	COX6A1	>sp|P12074|CX6A1_HUMAN Cytochrome c oxidase subunit 6A1, mitochondrial OS=Homo sapiens GN=COX6A1 PE=1 SV=4	806840000	439680000	473070000	429540000	583380000	414130000	344949	344949	344949	344949	546502000	8.3102e+07	0.000140795	0.152062	-2.71727
P21397;P21397-2	P21397;P21397-2	Amine oxidase [flavin-containing] A	MAOA	>sp|P21397|AOFA_HUMAN Amine oxidase [flavin-containing] A OS=Homo sapiens GN=MAOA PE=1 SV=1;>sp|P21397-2|AOFA_HUMAN Isoform 2 of Amine oxidase [flavin-containing] A OS=Homo sapiens GN=MAOA	144230000	272360000	191950000	212400000	261150000	162790000	344949	344949	344949	344949	216418000	3.2834e+07	0.0252516	0.151715	-2.72056
P05141	P05141	ADP/ATP translocase 2;ADP/ATP translocase 2, N-terminally processed	SLC25A5	>sp|P05141|ADT2_HUMAN ADP/ATP translocase 2 OS=Homo sapiens GN=SLC25A5 PE=1 SV=7	1153100000	574030000	1257400000	1200300000	1595600000	193820000	70043000	122120000	225390000	229010000	1156086000	168076600	0.00221127	0.145384	-2.78206
P09669	P09669	Cytochrome c oxidase subunit 6C	COX6C	>sp|P09669|COX6C_HUMAN Cytochrome c oxidase subunit 6C OS=Homo sapiens GN=COX6C PE=1 SV=2	347900000	285880000	519040000	598220000	622100000	204210000	60092000	344949	79738000	344949	474628000	6.8946e+07	0.012066	0.145263	-2.78326
P23786	P23786	Carnitine O-palmitoyltransferase 2, mitochondrial	CPT2	>sp|P23786|CPT2_HUMAN Carnitine O-palmitoyltransferase 2, mitochondrial OS=Homo sapiens GN=CPT2 PE=1 SV=2	173760000	299450000	116120000	161420000	103220000	93969000	344949	28334000	344949	344949	170794000	2.46676e+07	0.0231447	0.144429	-2.79157
Q9UI17;Q8TCC6;Q9UI17-2;E5RG50;E5RK15	Q9UI17;Q8TCC6;Q9UI17-2	Dimethylglycine dehydrogenase, mitochondrial	DMGDH	>sp|Q9UI17|M2GD_HUMAN Dimethylglycine dehydrogenase, mitochondrial OS=Homo sapiens GN=DMGDH PE=1 SV=2;>tr|Q8TCC6|Q8TCC6_HUMAN DMGDH protein (Fragment) OS=Homo sapiens GN=DMGDH PE=2 SV=1;>sp|Q9UI17-2|M2GD_HUMAN Isoform 2 of Dimethylglycine dehydrogenase, mi	1368300000	687430000	448330000	1256200000	433780000	458300000	344949	57493000	344949	75766000	838808000	1.1845e+08	0.0127382	0.141212	-2.82407
Q99714;Q99714-2;Q5H928	Q99714;Q99714-2;Q5H928	3-hydroxyacyl-CoA dehydrogenase type-2	HSD17B10	>sp|Q99714|HCD2_HUMAN 3-hydroxyacyl-CoA dehydrogenase type-2 OS=Homo sapiens GN=HSD17B10 PE=1 SV=3;>sp|Q99714-2|HCD2_HUMAN Isoform 2 of 3-hydroxyacyl-CoA dehydrogenase type-2 OS=Homo sapiens GN=HSD17B10;>tr|Q5H928|Q5H928_HUMAN 3-hydroxyacyl-CoA dehydrogena	560450000	614760000	627830000	572880000	756720000	159850000	344949	167970000	344949	109760000	626528000	8.7654e+07	0.000325992	0.139904	-2.83749
P35914;P35914-3;P35914-2;H0Y2L7	P35914;P35914-3;P35914-2	Hydroxymethylglutaryl-CoA lyase, mitochondrial	HMGCL	>sp|P35914|HMGCL_HUMAN Hydroxymethylglutaryl-CoA lyase, mitochondrial OS=Homo sapiens GN=HMGCL PE=1 SV=2;>sp|P35914-3|HMGCL_HUMAN Isoform 3 of Hydroxymethylglutaryl-CoA lyase, mitochondrial OS=Homo sapiens GN=HMGCL;>sp|P35914-2|HMGCL_HUMAN Isoform 2 of Hyd	431710000	424090000	387910000	309550000	377170000	180800000	344949	87097000	344949	344949	386086000	5.37864e+07	0.000398254	0.139312	-2.84361
O95831;O95831-3;O95831-4;O95831-2;O95831-6;E9PMA0;O95831-5	O95831;O95831-3;O95831-4;O95831-2	Apoptosis-inducing factor 1, mitochondrial	AIFM1	>sp|O95831|AIFM1_HUMAN Apoptosis-inducing factor 1, mitochondrial OS=Homo sapiens GN=AIFM1 PE=1 SV=1;>sp|O95831-3|AIFM1_HUMAN Isoform 3 of Apoptosis-inducing factor 1, mitochondrial OS=Homo sapiens GN=AIFM1;>sp|O95831-4|AIFM1_HUMAN Isoform 4 of Apoptosis-i	2121300000	1631800000	1619600000	1765400000	2118700000	364270000	344949	365770000	187550000	370930000	1851360000	2.57773e+08	6.39226e-05	0.139234	-2.84441
Q9Y6C9;E9PIE4	Q9Y6C9;E9PIE4	Mitochondrial carrier homolog 2	MTCH2	>sp|Q9Y6C9|MTCH2_HUMAN Mitochondrial carrier homolog 2 OS=Homo sapiens GN=MTCH2 PE=1 SV=1;>tr|E9PIE4|E9PIE4_HUMAN Mitochondrial carrier homolog 2 (Fragment) OS=Homo sapiens GN=MTCH2 PE=1 SV=3	345350000	477060000	397520000	283560000	254860000	240890000	344949	344949	344949	344949	351670000	4.8454e+07	0.0089148	0.137782	-2.85954
P42704;B8ZZ38;C9JCA9;H7C3W8	P42704	Leucine-rich PPR motif-containing protein, mitochondrial	LRPPRC	>sp|P42704|LPPRC_HUMAN Leucine-rich PPR motif-containing protein, mitochondrial OS=Homo sapiens GN=LRPPRC PE=1 SV=3	584000000	784810000	579540000	649940000	643140000	377020000	11732000	27272000	9593700	18555000	648286000	88834540	0.00416608	0.13703	-2.86744
P07954-2;P07954	P07954-2;P07954	Fumarate hydratase, mitochondrial	FH	>sp|P07954-2|FUMH_HUMAN Isoform Cytoplasmic of Fumarate hydratase, mitochondrial OS=Homo sapiens GN=FH;>sp|P07954|FUMH_HUMAN Fumarate hydratase, mitochondrial OS=Homo sapiens GN=FH PE=1 SV=3	374750000	707660000	546740000	425640000	522930000	123830000	152860000	75329000	344949	344949	515544000	7.05418e+07	0.00112546	0.13683	-2.86955
P11177-2;P11177;P11177-3;C9J634;F8WF02	P11177-2;P11177;P11177-3;C9J634;F8WF02	Pyruvate dehydrogenase E1 component subunit beta, mitochondrial	PDHB	>sp|P11177-2|ODPB_HUMAN Isoform 2 of Pyruvate dehydrogenase E1 component subunit beta, mitochondrial OS=Homo sapiens GN=PDHB;>sp|P11177|ODPB_HUMAN Pyruvate dehydrogenase E1 component subunit beta, mitochondrial OS=Homo sapiens GN=PDHB PE=1 SV=3;>sp|P11177-	342220000	272550000	311720000	322590000	297870000	135840000	344949	71926000	344949	344949	309390000	4.17602e+07	0.00019959	0.134976	-2.88923
P12277;G3V4N7;H0YJG0;G3V461;H0YJK0	P12277;G3V4N7	Creatine kinase B-type	CKB	>sp|P12277|KCRB_HUMAN Creatine kinase B-type OS=Homo sapiens GN=CKB PE=1 SV=1;>tr|G3V4N7|G3V4N7_HUMAN Creatine kinase B-type (Fragment) OS=Homo sapiens GN=CKB PE=1 SV=1	294120000	286760000	177080000	425130000	292280000	197380000	344949	344949	344949	344949	295074000	3.9752e+07	0.0102386	0.134719	-2.89198
C9JFR7;P99999;CON__P62894	C9JFR7;P99999	Cytochrome c	CYCS	>tr|C9JFR7|C9JFR7_HUMAN Cytochrome c (Fragment) OS=Homo sapiens GN=CYCS PE=1 SV=1;>sp|P99999|CYC_HUMAN Cytochrome c OS=Homo sapiens GN=CYCS PE=1 SV=2	238170000	307990000	246170000	280950000	251760000	175540000	344949	344949	344949	344949	265008000	3.5384e+07	0.00602025	0.13352	-2.90487
Q13228;Q13228-4;Q13228-2;Q13228-3;H0Y532;A6PVX1;F2Z2W8;F8WCR4;C9JVL0	Q13228;Q13228-4;Q13228-2;Q13228-3;H0Y532;A6PVX1	Selenium-binding protein 1	SELENBP1	>sp|Q13228|SBP1_HUMAN Selenium-binding protein 1 OS=Homo sapiens GN=SELENBP1 PE=1 SV=2;>sp|Q13228-4|SBP1_HUMAN Isoform 4 of Selenium-binding protein 1 OS=Homo sapiens GN=SELENBP1;>sp|Q13228-2|SBP1_HUMAN Isoform 2 of Selenium-binding protein 1 OS=Homo sapie	396970000	581120000	764510000	761770000	725760000	113030000	108970000	149390000	344949	53499000	646026000	8.50468e+07	0.00257948	0.131646	-2.92526
P13073;H3BN72;H3BNV9;Q86WV2;H3BPG0;H3BNI5	P13073;H3BN72;H3BNV9;Q86WV2;H3BPG0	Cytochrome c oxidase subunit 4 isoform 1, mitochondrial	COX4I1	>sp|P13073|COX41_HUMAN Cytochrome c oxidase subunit 4 isoform 1, mitochondrial OS=Homo sapiens GN=COX4I1 PE=1 SV=1;>tr|H3BN72|H3BN72_HUMAN Cytochrome c oxidase subunit 4 isoform 1, mitochondrial OS=Homo sapiens GN=COX4I1 PE=1 SV=1;>tr|H3BNV9|H3BNV9_HUMAN C	582620000	395200000	430180000	535020000	574540000	184180000	45258000	37192000	44256000	344949	503512000	6.22462e+07	0.000398583	0.123624	-3.01597
E9PN17;O75964	E9PN17;O75964	ATP synthase subunit g, mitochondrial	ATP5L	>tr|E9PN17|E9PN17_HUMAN ATP synthase subunit g, mitochondrial OS=Homo sapiens GN=ATP5L PE=1 SV=1;>sp|O75964|ATP5L_HUMAN ATP synthase subunit g, mitochondrial OS=Homo sapiens GN=ATP5L PE=1 SV=3	306290000	340700000	209920000	216520000	226630000	156210000	344949	344949	344949	344949	260012000	3.1518e+07	0.00179776	0.121217	-3.04433
P00403	P00403	Cytochrome c oxidase subunit 2	MT-CO2	>sp|P00403|COX2_HUMAN Cytochrome c oxidase subunit 2 OS=Homo sapiens GN=MT-CO2 PE=1 SV=1	557240000	1212200000	217880000	544620000	427760000	249270000	344949	102420000	344949	344949	591940000	7.0545e+07	0.0491052	0.119176	-3.06884
P51649;P51649-2;C9J8Q5	P51649;P51649-2;C9J8Q5	Succinate-semialdehyde dehydrogenase, mitochondrial	ALDH5A1	>sp|P51649|SSDH_HUMAN Succinate-semialdehyde dehydrogenase, mitochondrial OS=Homo sapiens GN=ALDH5A1 PE=1 SV=2;>sp|P51649-2|SSDH_HUMAN Isoform 2 of Succinate-semialdehyde dehydrogenase, mitochondrial OS=Homo sapiens GN=ALDH5A1;>tr|C9J8Q5|C9J8Q5_HUMAN Succi	91043000	80715000	72247000	73391000	82701000	46142000	344949	344949	344949	344949	80019400	9.50436e+06	0.000464857	0.118776	-3.07369
P10606	P10606	Cytochrome c oxidase subunit 5B, mitochondrial	COX5B	>sp|P10606|COX5B_HUMAN Cytochrome c oxidase subunit 5B, mitochondrial OS=Homo sapiens GN=COX5B PE=1 SV=2	976100000	694190000	624840000	650730000	706420000	331970000	344949	344949	86641000	344949	730456000	8.39292e+07	1.45186e-05	0.1149	-3.12155
P25325;P25325-2;B1AH49	P25325;P25325-2;B1AH49	3-mercaptopyruvate sulfurtransferase;Sulfurtransferase	MPST	>sp|P25325|THTM_HUMAN 3-mercaptopyruvate sulfurtransferase OS=Homo sapiens GN=MPST PE=1 SV=3;>sp|P25325-2|THTM_HUMAN Isoform 2 of 3-mercaptopyruvate sulfurtransferase OS=Homo sapiens GN=MPST;>tr|B1AH49|B1AH49_HUMAN Sulfurtransferase OS=Homo sapiens GN=MPST	277410000	127940000	47741000	120670000	57307000	71042000	344949	344949	344949	344949	126213600	1.44844e+07	0.0175513	0.114761	-3.1233
P00740-2;P00740	P00740-2;P00740	Coagulation factor IX;Coagulation factor IXa light chain;Coagulation factor IXa heavy chain	F9	>sp|P00740-2|FA9_HUMAN Isoform 2 of Coagulation factor IX OS=Homo sapiens GN=F9;>sp|P00740|FA9_HUMAN Coagulation factor IX OS=Homo sapiens GN=F9 PE=1 SV=2	344949	129880000	154900000	94690000	169900000	344949	344949	59001000	344949	344949	1.09943e+08	1.20762e+07	0.0251459	0.10984	-3.18652
A0A0A0MT83;P26440;P26440-2;H7C4G6;H0YN10;H0YLC3;A0A087WVD3;H0YKV0	A0A0A0MT83;P26440;P26440-2;H7C4G6	Isovaleryl-CoA dehydrogenase, mitochondrial	IVD	>tr|A0A0A0MT83|A0A0A0MT83_HUMAN Isovaleryl-CoA dehydrogenase, mitochondrial OS=Homo sapiens GN=IVD PE=4 SV=1;>sp|P26440|IVD_HUMAN Isovaleryl-CoA dehydrogenase, mitochondrial OS=Homo sapiens GN=IVD PE=1 SV=1;>sp|P26440-2|IVD_HUMAN Isoform 2 of Isovaleryl-Co	402970000	329840000	383050000	350610000	338830000	194450000	344949	344949	344949	344949	361060000	3.9166e+07	0.000413387	0.108475	-3.20457
Q01740;Q01740-2;Q5QPT3	Q01740;Q01740-2	Dimethylaniline monooxygenase [N-oxide-forming] 1	FMO1	>sp|Q01740|FMO1_HUMAN Dimethylaniline monooxygenase [N-oxide-forming] 1 OS=Homo sapiens GN=FMO1 PE=2 SV=3;>sp|Q01740-2|FMO1_HUMAN Isoform 2 of Dimethylaniline monooxygenase [N-oxide-forming] 1 OS=Homo sapiens GN=FMO1	208900000	272290000	455720000	335690000	335160000	165660000	344949	344949	344949	344949	321552000	3.3408e+07	0.0133233	0.103896	-3.26679
O95954;D3DSM8;O95954-2;B7WPK3;O95954-3;H7C315;O95954-4	O95954;D3DSM8;O95954-2;B7WPK3;O95954-3	Formimidoyltransferase-cyclodeaminase;Glutamate formimidoyltransferase;Formimidoyltetrahydrofolate cyclodeaminase	FTCD	>sp|O95954|FTCD_HUMAN Formimidoyltransferase-cyclodeaminase OS=Homo sapiens GN=FTCD PE=1 SV=2;>tr|D3DSM8|D3DSM8_HUMAN Formimidoyltransferase-cyclodeaminase OS=Homo sapiens GN=FTCD PE=4 SV=1;>sp|O95954-2|FTCD_HUMAN Isoform C of Formimidoyltransferase-cyclod	751120000	950610000	652480000	1102900000	571530000	344949	262220000	344949	155100000	344949	805728000	8.3671e+07	0.000340487	0.103845	-3.26749
O95154	O95154	Aflatoxin B1 aldehyde reductase member 3	AKR7A3	>sp|O95154|ARK73_HUMAN Aflatoxin B1 aldehyde reductase member 3 OS=Homo sapiens GN=AKR7A3 PE=1 SV=2	890640000	1015900000	1035800000	949780000	1243600000	318910000	80995000	344949	47908000	79600000	1027144000	1.05552e+08	0.000731429	0.102762	-3.28262
A0A087X0W7;A0A087WT95;P49753;P49753-2	A0A087X0W7;A0A087WT95;P49753;P49753-2	Acyl-coenzyme A thioesterase 2, mitochondrial	ACOT2	>tr|A0A087X0W7|A0A087X0W7_HUMAN Acyl-coenzyme A thioesterase 2, mitochondrial OS=Homo sapiens GN=ACOT2 PE=4 SV=1;>tr|A0A087WT95|A0A087WT95_HUMAN Acyl-coenzyme A thioesterase 2, mitochondrial OS=Homo sapiens GN=ACOT2 PE=4 SV=1;>sp|P49753|ACOT2_HUMAN Acyl-co	462200000	275710000	274240000	251010000	315520000	158120000	344949	344949	344949	344949	315736000	3.19e+07	1.62085e-05	0.101034	-3.30709
P18859;P18859-2;A8MUH2	P18859;P18859-2;A8MUH2	ATP synthase-coupling factor 6, mitochondrial	ATP5J	>sp|P18859|ATP5J_HUMAN ATP synthase-coupling factor 6, mitochondrial OS=Homo sapiens GN=ATP5J PE=1 SV=1;>sp|P18859-2|ATP5J_HUMAN Isoform 2 of ATP synthase-coupling factor 6, mitochondrial OS=Homo sapiens GN=ATP5J;>tr|A8MUH2|A8MUH2_HUMAN ATP synthase-coupli	246920000	637140000	290730000	232950000	226230000	159740000	344949	344949	344949	344949	326794000	3.2224e+07	0.0326723	0.0986063	-3.34218
P25311;C9JEV0;H7BZJ8	P25311;C9JEV0	Zinc-alpha-2-glycoprotein	AZGP1	>sp|P25311|ZA2G_HUMAN Zinc-alpha-2-glycoprotein OS=Homo sapiens GN=AZGP1 PE=1 SV=2;>tr|C9JEV0|C9JEV0_HUMAN Zinc-alpha-2-glycoprotein OS=Homo sapiens GN=AZGP1 PE=3 SV=1	105400000	275540000	402960000	372470000	578150000	344949	344949	344949	86276000	79632000	346904000	3.33886e+07	0.00909837	0.0962473	-3.37711
Q16836;E9PF18;A0A0A0MSE2;Q16836-3;Q16836-2	Q16836;E9PF18;A0A0A0MSE2;Q16836-3;Q16836-2	Hydroxyacyl-coenzyme A dehydrogenase, mitochondrial	HADH	>sp|Q16836|HCDH_HUMAN Hydroxyacyl-coenzyme A dehydrogenase, mitochondrial OS=Homo sapiens GN=HADH PE=1 SV=3;>tr|E9PF18|E9PF18_HUMAN Hydroxyacyl-coenzyme A dehydrogenase, mitochondrial OS=Homo sapiens GN=HADH PE=1 SV=1;>tr|A0A0A0MSE2|A0A0A0MSE2_HUMAN Hydrox	1799100000	2222900000	2014100000	1768700000	1860800000	252700000	344949	183480000	62924000	428960000	1933120000	1.85682e+08	0.000216587	0.0960529	-3.38003
Q92506	Q92506	Estradiol 17-beta-dehydrogenase 8	HSD17B8	>sp|Q92506|DHB8_HUMAN Estradiol 17-beta-dehydrogenase 8 OS=Homo sapiens GN=HSD17B8 PE=1 SV=2	93156000	159950000	97440000	129990000	135990000	57167000	344949	344949	344949	344949	123305200	1.17094e+07	0.00642103	0.0949624	-3.3965
Q6UWM9;D6RFW5;Q9Y4X1-3;Q9Y4X1-5;Q9Y4X1-4;D6RBL8	Q6UWM9	UDP-glucuronosyltransferase 2A3	UGT2A3	>sp|Q6UWM9|UD2A3_HUMAN UDP-glucuronosyltransferase 2A3 OS=Homo sapiens GN=UGT2A3 PE=2 SV=2	110640000	95545000	124320000	112290000	151460000	51690000	344949	344949	344949	344949	118851000	1.0614e+07	0.00212167	0.0893048	-3.48512
P61626;F8VV32	P61626;F8VV32	Lysozyme C	LYZ	>sp|P61626|LYSC_HUMAN Lysozyme C OS=Homo sapiens GN=LYZ PE=1 SV=1;>tr|F8VV32|F8VV32_HUMAN Lysozyme C OS=Homo sapiens GN=LYZ PE=1 SV=1	1008300000	838970000	1156600000	813820000	1846200000	344949	163730000	61389000	219850000	53500000	1132778000	9.97628e+07	0.00825986	0.0880691	-3.50522
Q9UJS0;Q9UJS0-2;O75746-2;O75746;R4GN64	Q9UJS0;Q9UJS0-2	Calcium-binding mitochondrial carrier protein Aralar2	SLC25A13	>sp|Q9UJS0|CMC2_HUMAN Calcium-binding mitochondrial carrier protein Aralar2 OS=Homo sapiens GN=SLC25A13 PE=1 SV=2;>sp|Q9UJS0-2|CMC2_HUMAN Isoform 2 of Calcium-binding mitochondrial carrier protein Aralar2 OS=Homo sapiens GN=SLC25A13	119670000	176300000	158950000	89868000	104970000	55183000	344949	344949	344949	344949	129951600	1.13126e+07	0.00487433	0.0870521	-3.52198
P27144;D3DQ64	P27144;D3DQ64	Adenylate kinase 4, mitochondrial	AK4	>sp|P27144|KAD4_HUMAN Adenylate kinase 4, mitochondrial OS=Homo sapiens GN=AK4 PE=1 SV=1;>tr|D3DQ64|D3DQ64_HUMAN Adenylate kinase 4, mitochondrial OS=Homo sapiens GN=AK4 PE=1 SV=1	1513700000	1284100000	1362000000	1558000000	1918900000	227970000	35239000	169580000	45962000	183760000	1527340000	132502200	0.000158888	0.0867536	-3.52693
P20674;H3BNX8;H3BRM5;H3BV69;H3BRI0	P20674;H3BNX8;H3BRM5;H3BV69	Cytochrome c oxidase subunit 5A, mitochondrial	COX5A	>sp|P20674|COX5A_HUMAN Cytochrome c oxidase subunit 5A, mitochondrial OS=Homo sapiens GN=COX5A PE=1 SV=2;>tr|H3BNX8|H3BNX8_HUMAN Cytochrome c oxidase subunit 5A, mitochondrial OS=Homo sapiens GN=COX5A PE=1 SV=1;>tr|H3BRM5|H3BRM5_HUMAN Cytochrome c oxidase	1773900000	854140000	907030000	775910000	1036300000	453480000	344949	344949	344949	344949	1069456000	9.0972e+07	0.00050987	0.0850638	-3.55531
O75348;F2Z307;O95670-2;O95670	O75348	V-type proton ATPase subunit G 1	ATP6V1G1	>sp|O75348|VATG1_HUMAN V-type proton ATPase subunit G 1 OS=Homo sapiens GN=ATP6V1G1 PE=1 SV=3	417780000	280990000	550310000	426220000	468900000	344949	344949	75386000	344949	104200000	428840000	3.61242e+07	0.000286435	0.0842369	-3.5694
Q00796;H0YLA4;H0YKB3;Q00796-2	Q00796;H0YLA4	Sorbitol dehydrogenase	SORD	>sp|Q00796|DHSO_HUMAN Sorbitol dehydrogenase OS=Homo sapiens GN=SORD PE=1 SV=4;>tr|H0YLA4|H0YLA4_HUMAN Sorbitol dehydrogenase OS=Homo sapiens GN=SORD PE=1 SV=1	709530000	755300000	456390000	556890000	633230000	135750000	344949	124840000	344949	344949	622268000	5.2325e+07	0.00117194	0.0840875	-3.57196
Q9UIJ7;Q9UIJ7-2;Q9UIJ7-3	Q9UIJ7;Q9UIJ7-2;Q9UIJ7-3	GTP:AMP phosphotransferase AK3, mitochondrial	AK3	>sp|Q9UIJ7|KAD3_HUMAN GTP:AMP phosphotransferase AK3, mitochondrial OS=Homo sapiens GN=AK3 PE=1 SV=4;>sp|Q9UIJ7-2|KAD3_HUMAN Isoform 2 of GTP:AMP phosphotransferase AK3, mitochondrial OS=Homo sapiens GN=AK3;>sp|Q9UIJ7-3|KAD3_HUMAN Isoform 3 of GTP:AMP phos	102560000	33603000	34024000	66500000	47122000	21699000	344949	344949	344949	344949	56761800	4.61576e+06	0.00506125	0.0813181	-3.62028
P09110;C9JDE9;H7C131;H0Y4D4;P09110-2;B4DVF4;F2Z2Q6;F2Z3P7	P09110;C9JDE9;H7C131;H0Y4D4;P09110-2	3-ketoacyl-CoA thiolase, peroxisomal	ACAA1	>sp|P09110|THIK_HUMAN 3-ketoacyl-CoA thiolase, peroxisomal OS=Homo sapiens GN=ACAA1 PE=1 SV=2;>tr|C9JDE9|C9JDE9_HUMAN 3-ketoacyl-CoA thiolase, peroxisomal OS=Homo sapiens GN=ACAA1 PE=1 SV=1;>tr|H7C131|H7C131_HUMAN 3-ketoacyl-CoA thiolase, peroxisomal (Frag	1259700000	846400000	989910000	832540000	1050500000	398680000	344949	344949	344949	344949	995810000	8.0012e+07	3.08871e-05	0.0803486	-3.63758
Q03154;C9JMV9;Q03154-4;Q03154-2;Q03154-3;C9JYZ0;F8WC59	Q03154;C9JMV9;Q03154-4;Q03154-2;Q03154-3	Aminoacylase-1	ACY1;ABHD14A-ACY1	>sp|Q03154|ACY1_HUMAN Aminoacylase-1 OS=Homo sapiens GN=ACY1 PE=1 SV=1;>tr|C9JMV9|C9JMV9_HUMAN Protein ABHD14A-ACY1 OS=Homo sapiens GN=ABHD14A-ACY1 PE=4 SV=1;>sp|Q03154-4|ACY1_HUMAN Isoform 4 of Aminoacylase-1 OS=Homo sapiens GN=ACY1;>sp|Q03154-2|ACY1_HUMA	7286700000	4317100000	5378500000	4841100000	5377800000	1726400000	344949	159490000	344949	295450000	5440240000	4.36406e+08	1.75273e-05	0.0802181	-3.63993
O75891;O75891-3;O75891-2;Q8TBP8;C9IZ36;C9JY00;C9JYZ6;D6RFJ7;Q3SY69;F2Z324;F8WC34;Q3SY69-2;Q3SY69-3	O75891;O75891-3;O75891-2	Cytosolic 10-formyltetrahydrofolate dehydrogenase	ALDH1L1	>sp|O75891|AL1L1_HUMAN Cytosolic 10-formyltetrahydrofolate dehydrogenase OS=Homo sapiens GN=ALDH1L1 PE=1 SV=2;>sp|O75891-3|AL1L1_HUMAN Isoform 3 of Cytosolic 10-formyltetrahydrofolate dehydrogenase OS=Homo sapiens GN=ALDH1L1;>sp|O75891-2|AL1L1_HUMAN Isofor	1393600000	1332000000	881390000	952120000	922700000	344949	113780000	344949	312700000	344949	1096362000	8.5503e+07	0.0015916	0.0779879	-3.68061
Q9HCC0;Q9HCC0-2;D6RD67;D6RDF7;D6R9R1	Q9HCC0;Q9HCC0-2;D6RD67	Methylcrotonoyl-CoA carboxylase beta chain, mitochondrial	MCCC2	>sp|Q9HCC0|MCCB_HUMAN Methylcrotonoyl-CoA carboxylase beta chain, mitochondrial OS=Homo sapiens GN=MCCC2 PE=1 SV=1;>sp|Q9HCC0-2|MCCB_HUMAN Isoform 2 of Methylcrotonoyl-CoA carboxylase beta chain, mitochondrial OS=Homo sapiens GN=MCCC2;>tr|D6RD67|D6RD67_HUM	599010000	591340000	357500000	438370000	366430000	180370000	344949	344949	344949	344949	470530000	3.635e+07	0.000497869	0.0772532	-3.69426
Q8NE62;C9J7D8;C9JYW4	Q8NE62	Choline dehydrogenase, mitochondrial	CHDH	>sp|Q8NE62|CHDH_HUMAN Choline dehydrogenase, mitochondrial OS=Homo sapiens GN=CHDH PE=2 SV=2	595010000	572630000	346380000	489390000	395280000	182050000	344949	344949	344949	344949	479738000	3.6686e+07	0.000365307	0.0764708	-3.70895
P15144;H0YKT6;H0YMC1;H0YLZ8	P15144	Aminopeptidase N	ANPEP	>sp|P15144|AMPN_HUMAN Aminopeptidase N OS=Homo sapiens GN=ANPEP PE=1 SV=4	3707800000	5241100000	4755900000	3930800000	2375500000	1378800000	56662000	11548000	54252000	344949	4002220000	3.00321e+08	0.0032921	0.0750387	-3.73622
Q9UJ68-2;Q9UJ68-3;Q9UJ68-4;Q9UJ68-5;Q9UJ68;H0YAN3;E5RIA9;E5RJK1	Q9UJ68-2;Q9UJ68-3;Q9UJ68-4;Q9UJ68-5;Q9UJ68;H0YAN3;E5RIA9	Mitochondrial peptide methionine sulfoxide reductase	MSRA	>sp|Q9UJ68-2|MSRA_HUMAN Isoform 2 of Mitochondrial peptide methionine sulfoxide reductase OS=Homo sapiens GN=MSRA;>sp|Q9UJ68-3|MSRA_HUMAN Isoform 3 of Mitochondrial peptide methionine sulfoxide reductase OS=Homo sapiens GN=MSRA;>sp|Q9UJ68-4|MSRA_HUMAN Isof	72913000	132220000	162300000	143860000	118290000	44603000	344949	344949	344949	344949	125916600	9.19656e+06	0.00738476	0.0730369	-3.77523
P16662;A0A087WYG9;P36537-2;P36537;P06133-3;O75310	P16662	UDP-glucuronosyltransferase 2B7	UGT2B7	>sp|P16662|UD2B7_HUMAN UDP-glucuronosyltransferase 2B7 OS=Homo sapiens GN=UGT2B7 PE=1 SV=1	891900000	1321100000	748520000	1108200000	762420000	350830000	344949	344949	344949	344949	966428000	7.0442e+07	0.00304759	0.072889	-3.77816
P11182;Q5VVL7	P11182;Q5VVL7	Lipoamide acyltransferase component of branched-chain alpha-keto acid dehydrogenase complex, mitochondrial	DBT	>sp|P11182|ODB2_HUMAN Lipoamide acyltransferase component of branched-chain alpha-keto acid dehydrogenase complex, mitochondrial OS=Homo sapiens GN=DBT PE=1 SV=3;>tr|Q5VVL7|Q5VVL7_HUMAN Lipoamide acyltransferase component of branched-chain alpha-keto acid	153730000	151310000	151890000	140390000	77866000	46749000	344949	344949	344949	344949	135037200	9.62576e+06	0.000973236	0.0712823	-3.81031
P09467;Q5VZC3	P09467	Fructose-1,6-bisphosphatase 1	FBP1	>sp|P09467|F16P1_HUMAN Fructose-1,6-bisphosphatase 1 OS=Homo sapiens GN=FBP1 PE=1 SV=5	3441300000	4098700000	5004800000	3368600000	4208100000	330380000	211100000	404770000	158890000	322020000	4024300000	285432000	0.000158016	0.0709271	-3.81752
Q14117;E5RG28	Q14117	Dihydropyrimidinase	DPYS	>sp|Q14117|DPYS_HUMAN Dihydropyrimidinase OS=Homo sapiens GN=DPYS PE=1 SV=1	613590000	465250000	429840000	597650000	477410000	179140000	344949	344949	344949	344949	516748000	3.6104e+07	9.48849e-05	0.0698676	-3.83923
Q9BTZ2-8;Q9BTZ2-4;Q9BTZ2;F5GWZ1;Q9BTZ2-3;Q9BTZ2-7;Q9BTZ2-2;Q9BTZ2-5;A0A087WXI8;H0YN69;D3YTE6;Q6PKH6;Q6PKH6-2;P0CG22;H0YNP7;H0YKN3;A0A087WSZ6;F6TD35;F5H660;E9PFL3	Q9BTZ2-8;Q9BTZ2-4;Q9BTZ2;F5GWZ1;Q9BTZ2-3;Q9BTZ2-7;Q9BTZ2-2;Q9BTZ2-5	Dehydrogenase/reductase SDR family member 4	DHRS4	>sp|Q9BTZ2-8|DHRS4_HUMAN Isoform 8 of Dehydrogenase/reductase SDR family member 4 OS=Homo sapiens GN=DHRS4;>sp|Q9BTZ2-4|DHRS4_HUMAN Isoform 4 of Dehydrogenase/reductase SDR family member 4 OS=Homo sapiens GN=DHRS4;>sp|Q9BTZ2|DHRS4_HUMAN Dehydrogenase/reduc	299120000	366770000	318370000	371690000	389340000	344949	344949	55614000	344949	64257000	349058000	2.41812e+07	9.31062e-05	0.0692755	-3.85151
P30038;P30038-3;P30038-2;Q5TF55	P30038;P30038-3;P30038-2	Delta-1-pyrroline-5-carboxylate dehydrogenase, mitochondrial	ALDH4A1	>sp|P30038|AL4A1_HUMAN Delta-1-pyrroline-5-carboxylate dehydrogenase, mitochondrial OS=Homo sapiens GN=ALDH4A1 PE=1 SV=3;>sp|P30038-3|AL4A1_HUMAN Isoform 3 of Delta-1-pyrroline-5-carboxylate dehydrogenase, mitochondrial OS=Homo sapiens GN=ALDH4A1;>sp|P3003	6511900000	6249300000	7928900000	5239100000	7351000000	1760200000	101440000	344949	151730000	344949	6656040000	4.02812e+08	0.000536599	0.0605183	-4.04649
P21399;Q5VZA6	P21399	Cytoplasmic aconitate hydratase	ACO1	>sp|P21399|ACOC_HUMAN Cytoplasmic aconitate hydratase OS=Homo sapiens GN=ACO1 PE=1 SV=3	1929800000	1826600000	1712700000	1679100000	1829100000	480630000	26486000	344949	27894000	344949	1795460000	1.0714e+08	1.52487e-05	0.0596727	-4.06678
O94925;O94925-3;B7Z509;C9JIJ6;H7C201;H7BZD1;O94925-2;B8ZZA8;B8ZZC5	O94925;O94925-3	Glutaminase kidney isoform, mitochondrial	GLS	>sp|O94925|GLSK_HUMAN Glutaminase kidney isoform, mitochondrial OS=Homo sapiens GN=GLS PE=1 SV=1;>sp|O94925-3|GLSK_HUMAN Isoform 3 of Glutaminase kidney isoform, mitochondrial OS=Homo sapiens GN=GLS	510650000	453850000	600280000	444520000	610870000	120580000	344949	344949	344949	33764000	524034000	3.10758e+07	0.000265269	0.0593011	-4.0758
P22695;H3BRG4;H3BSJ9;H3BP04;A0A087WVZ4;H3BUE4;H3BUI9	P22695;H3BRG4;H3BSJ9;H3BP04	Cytochrome b-c1 complex subunit 2, mitochondrial	UQCRC2	>sp|P22695|QCR2_HUMAN Cytochrome b-c1 complex subunit 2, mitochondrial OS=Homo sapiens GN=UQCRC2 PE=1 SV=3;>tr|H3BRG4|H3BRG4_HUMAN Cytochrome b-c1 complex subunit 2, mitochondrial OS=Homo sapiens GN=UQCRC2 PE=1 SV=1;>tr|H3BSJ9|H3BSJ9_HUMAN Cytochrome b-c1	2055800000	1510000000	1038500000	892840000	1213900000	78152000	26373000	75404000	69398000	144810000	1342208000	78827400	0.00382983	0.0587296	-4.08977
P31930	P31930	Cytochrome b-c1 complex subunit 1, mitochondrial	UQCRC1	>sp|P31930|QCR1_HUMAN Cytochrome b-c1 complex subunit 1, mitochondrial OS=Homo sapiens GN=UQCRC1 PE=1 SV=3	1405200000	1122300000	1199400000	1531400000	1597200000	20496000	68624000	98816000	109750000	103800000	1371100000	80297200	0.00013301	0.0585641	-4.09384
P08574	P08574	Cytochrome c1, heme protein, mitochondrial	CYC1	>sp|P08574|CY1_HUMAN Cytochrome c1, heme protein, mitochondrial OS=Homo sapiens GN=CYC1 PE=1 SV=3	445490000	377290000	288840000	295850000	279660000	344949	344949	344949	344949	91086000	337426000	1.84932e+07	0.00183452	0.0548066	-4.18951
P02760;S4R3Y4;S4R471	P02760;S4R3Y4	Protein AMBP;Alpha-1-microglobulin;Inter-alpha-trypsin inhibitor light chain;Trypstatin	AMBP	>sp|P02760|AMBP_HUMAN Protein AMBP OS=Homo sapiens GN=AMBP PE=1 SV=1;>tr|S4R3Y4|S4R3Y4_HUMAN Protein AMBP OS=Homo sapiens GN=AMBP PE=3 SV=1	123200000	734390000	574190000	573740000	929680000	344949	344949	153430000	344949	344949	587040000	3.0962e+07	0.0154924	0.0527425	-4.24489
Q16762;B1AH48	Q16762	Thiosulfate sulfurtransferase	TST	>sp|Q16762|THTR_HUMAN Thiosulfate sulfurtransferase OS=Homo sapiens GN=TST PE=1 SV=4	1046500000	1050600000	698860000	1007700000	728340000	235530000	344949	344949	344949	344949	906400000	4.7382e+07	0.000283455	0.0522749	-4.25774
Q96I99;Q96I99-2;E9PDQ8;H0Y852	Q96I99;Q96I99-2;E9PDQ8	Succinyl-CoA ligase [GDP-forming] subunit beta, mitochondrial	SUCLG2	>sp|Q96I99|SUCB2_HUMAN Succinyl-CoA ligase [GDP-forming] subunit beta, mitochondrial OS=Homo sapiens GN=SUCLG2 PE=1 SV=2;>sp|Q96I99-2|SUCB2_HUMAN Isoform 2 of Succinyl-CoA ligase [GDP-forming] subunit beta, mitochondrial OS=Homo sapiens GN=SUCLG2;>tr|E9PDQ	2464400000	1755700000	2274800000	2317300000	2505700000	513530000	344949	344949	344949	34016000	2263580000	1.09716e+08	7.96325e-05	0.0484702	-4.36676
Q6NVY1;A0A087WXI1;Q6NVY1-2;B8ZZZ0;B9A058;F8W8A6;H7C1A5;H7C400;H7C126	Q6NVY1;A0A087WXI1;Q6NVY1-2;B8ZZZ0	3-hydroxyisobutyryl-CoA hydrolase, mitochondrial	HIBCH	>sp|Q6NVY1|HIBCH_HUMAN 3-hydroxyisobutyryl-CoA hydrolase, mitochondrial OS=Homo sapiens GN=HIBCH PE=1 SV=2;>tr|A0A087WXI1|A0A087WXI1_HUMAN 3-hydroxyisobutyryl-CoA hydrolase, mitochondrial OS=Homo sapiens GN=HIBCH PE=1 SV=1;>sp|Q6NVY1-2|HIBCH_HUMAN Isoform	834440000	676800000	625200000	695740000	695340000	168300000	344949	344949	344949	344949	705504000	3.3936e+07	8.26541e-07	0.0481017	-4.37777
O75521-2;O75521;F1LLU7;F8WAW4;C9JB63;F8W6J1	O75521-2;O75521;F1LLU7	Enoyl-CoA delta isomerase 2, mitochondrial	ECI2	>sp|O75521-2|ECI2_HUMAN Isoform 2 of Enoyl-CoA delta isomerase 2, mitochondrial OS=Homo sapiens GN=ECI2;>sp|O75521|ECI2_HUMAN Enoyl-CoA delta isomerase 2, mitochondrial OS=Homo sapiens GN=ECI2 PE=1 SV=4;>tr|F1LLU7|F1LLU7_HUMAN Enoyl-CoA delta isomerase 2,	658740000	605330000	548650000	632300000	560510000	140930000	344949	344949	344949	344949	601106000	2.8462e+07	9.57175e-06	0.0473493	-4.40051
Q9P2R7-2;Q9P2R7;Q5T9Q5;Q5T9Q8	Q9P2R7-2;Q9P2R7;Q5T9Q5	Succinyl-CoA ligase [ADP-forming] subunit beta, mitochondrial	SUCLA2	>sp|Q9P2R7-2|SUCB1_HUMAN Isoform 2 of Succinyl-CoA ligase [ADP-forming] subunit beta, mitochondrial OS=Homo sapiens GN=SUCLA2;>sp|Q9P2R7|SUCB1_HUMAN Succinyl-CoA ligase [ADP-forming] subunit beta, mitochondrial OS=Homo sapiens GN=SUCLA2 PE=1 SV=3;>tr|Q5T9Q	219920000	274930000	301000000	251250000	399460000	344949	344949	64348000	344949	344949	289312000	1.31456e+07	0.000995	0.0454373	-4.45998
P30084	P30084	Enoyl-CoA hydratase, mitochondrial	ECHS1	>sp|P30084|ECHM_HUMAN Enoyl-CoA hydratase, mitochondrial OS=Homo sapiens GN=ECHS1 PE=1 SV=4	4118300000	6032900000	2478800000	3393400000	3348100000	128260000	344949	430630000	154700000	163230000	3874300000	1.75433e+08	0.00499847	0.0452812	-4.46494
Q6IB77;Q6IB77-2;K7ES21	Q6IB77	Glycine N-acyltransferase	GLYAT	>sp|Q6IB77|GLYAT_HUMAN Glycine N-acyltransferase OS=Homo sapiens GN=GLYAT PE=1 SV=3	2716000000	3019600000	1754500000	2723000000	2268800000	560070000	344949	344949	344949	344949	2496380000	1.1229e+08	0.000421659	0.0449811	-4.47454
P53597;H7C233	P53597	Succinyl-CoA ligase [ADP/GDP-forming] subunit alpha, mitochondrial	SUCLG1	>sp|P53597|SUCA_HUMAN Succinyl-CoA ligase [ADP/GDP-forming] subunit alpha, mitochondrial OS=Homo sapiens GN=SUCLG1 PE=1 SV=4	2256800000	631620000	1028500000	988260000	1541600000	222810000	344949	344949	41682000	14886000	1289356000	5.60136e+07	0.00745799	0.0434431	-4.52473
P21912;A0A087WWT1;A0A087WXX8	P21912;A0A087WWT1;A0A087WXX8	Succinate dehydrogenase [ubiquinone] iron-sulfur subunit, mitochondrial	SDHB	>sp|P21912|SDHB_HUMAN Succinate dehydrogenase [ubiquinone] iron-sulfur subunit, mitochondrial OS=Homo sapiens GN=SDHB PE=1 SV=3;>tr|A0A087WWT1|A0A087WWT1_HUMAN Succinate dehydrogenase [ubiquinone] iron-sulfur subunit, mitochondrial (Fragment) OS=Homo sapie	232120000	856930000	324540000	395480000	357380000	84728000	344949	344949	344949	344949	433290000	1.72216e+07	0.0243355	0.039746	-4.65305
P35580;P35580-5;P35580-2;P35580-3;P35580-4;E7ERA5	P35580;P35580-5;P35580-2;P35580-3;P35580-4	Myosin-10	MYH10	>sp|P35580|MYH10_HUMAN Myosin-10 OS=Homo sapiens GN=MYH10 PE=1 SV=3;>sp|P35580-5|MYH10_HUMAN Isoform 5 of Myosin-10 OS=Homo sapiens GN=MYH10;>sp|P35580-2|MYH10_HUMAN Isoform 2 of Myosin-10 OS=Homo sapiens GN=MYH10;>sp|P35580-3|MYH10_HUMAN Isoform 3 of Myos	162010000	139040000	220480000	140890000	306290000	36925000	344949	344949	344949	344949	193742000	7.66096e+06	0.00561376	0.0395421	-4.66047
G3V0I5;P49821-2;P49821;B4DE93;E9PLC6;E9PQP1;E9PMX3;E9PJL9;E9PPR0;E9PPD6;H0YE81;E9PPS5;H0YD04	G3V0I5;P49821-2;P49821;B4DE93;E9PLC6;E9PQP1;E9PMX3	NADH dehydrogenase [ubiquinone] flavoprotein 1, mitochondrial	NDUFV1	>tr|G3V0I5|G3V0I5_HUMAN NADH dehydrogenase (Ubiquinone) flavoprotein 1, 51kDa, isoform CRA_c OS=Homo sapiens GN=NDUFV1 PE=1 SV=1;>sp|P49821-2|NDUV1_HUMAN Isoform 2 of NADH dehydrogenase [ubiquinone] flavoprotein 1, mitochondrial OS=Homo sapiens GN=NDUFV1;>	107650000	203360000	184000000	193700000	185000000	31568000	344949	344949	344949	344949	174742000	6.58956e+06	0.00194893	0.0377102	-4.7289
Q9Y6R1-2;Q9Y6R1-3;Q9Y6R1-4;Q9Y6R1;Q9Y6R1-5	Q9Y6R1-2;Q9Y6R1-3;Q9Y6R1-4;Q9Y6R1;Q9Y6R1-5	Electrogenic sodium bicarbonate cotransporter 1	SLC4A4	>sp|Q9Y6R1-2|S4A4_HUMAN Isoform 2 of Electrogenic sodium bicarbonate cotransporter 1 OS=Homo sapiens GN=SLC4A4;>sp|Q9Y6R1-3|S4A4_HUMAN Isoform 3 of Electrogenic sodium bicarbonate cotransporter 1 OS=Homo sapiens GN=SLC4A4;>sp|Q9Y6R1-4|S4A4_HUMAN Isoform 4	278390000	414570000	415590000	411080000	399510000	62017000	344949	344949	344949	344949	383828000	1.26794e+07	0.000667199	0.033034	-4.91991
Q7Z4W1;J3QS36;J3KS22;J3QL34;J3KRZ4;J3KSZ5;J3QS45;J3QRQ2	Q7Z4W1;J3QS36;J3KS22;J3QL34	L-xylulose reductase	DCXR	>sp|Q7Z4W1|DCXR_HUMAN L-xylulose reductase OS=Homo sapiens GN=DCXR PE=1 SV=2;>tr|J3QS36|J3QS36_HUMAN L-xylulose reductase (Fragment) OS=Homo sapiens GN=DCXR PE=1 SV=1;>tr|J3KS22|J3KS22_HUMAN L-xylulose reductase (Fragment) OS=Homo sapiens GN=DCXR PE=1 SV=3	1876300000	1610900000	779190000	1185900000	729410000	175350000	344949	344949	344949	344949	1236340000	3.5346e+07	0.00403951	0.0285892	-5.12839
Q02252;Q02252-2;G3V4Z4	Q02252;Q02252-2	Methylmalonate-semialdehyde dehydrogenase [acylating], mitochondrial	ALDH6A1	>sp|Q02252|MMSA_HUMAN Methylmalonate-semialdehyde dehydrogenase [acylating], mitochondrial OS=Homo sapiens GN=ALDH6A1 PE=1 SV=2;>sp|Q02252-2|MMSA_HUMAN Isoform 2 of Methylmalonate-semialdehyde dehydrogenase [acylating], mitochondrial OS=Homo sapiens GN=ALD	9152600000	10067000000	10837000000	10637000000	11143000000	1160700000	344949	111440000	205220000	344949	10367320000	2.9561e+08	5.19658e-05	0.0285136	-5.1322
Q92820	Q92820	Gamma-glutamyl hydrolase	GGH	>sp|Q92820|GGH_HUMAN Gamma-glutamyl hydrolase OS=Homo sapiens GN=GGH PE=1 SV=2	472700000	640790000	334140000	518260000	321170000	63598000	344949	344949	344949	344949	457412000	1.29956e+07	0.0017999	0.0284111	-5.1374
P12955;P12955-3;P12955-2;K7ES25;V9GY89;V9GYL0;V9GYE4	P12955;P12955-3;P12955-2	Xaa-Pro dipeptidase	PEPD	>sp|P12955|PEPD_HUMAN Xaa-Pro dipeptidase OS=Homo sapiens GN=PEPD PE=1 SV=3;>sp|P12955-3|PEPD_HUMAN Isoform 3 of Xaa-Pro dipeptidase OS=Homo sapiens GN=PEPD;>sp|P12955-2|PEPD_HUMAN Isoform 2 of Xaa-Pro dipeptidase OS=Homo sapiens GN=PEPD	483510000	1002800000	535310000	499020000	499190000	80747000	344949	344949	344949	344949	603966000	1.64254e+07	0.00518529	0.0271958	-5.20047
H3BRN4;P80404;H3BNQ7;H3BPW8;H3BMJ9	H3BRN4;P80404;H3BNQ7	4-aminobutyrate aminotransferase, mitochondrial	ABAT	>tr|H3BRN4|H3BRN4_HUMAN 4-aminobutyrate aminotransferase, mitochondrial OS=Homo sapiens GN=ABAT PE=1 SV=1;>sp|P80404|GABT_HUMAN 4-aminobutyrate aminotransferase, mitochondrial OS=Homo sapiens GN=ABAT PE=1 SV=3;>tr|H3BNQ7|H3BNQ7_HUMAN 4-aminobutyrate aminot	1637500000	2207300000	1522100000	1709900000	1399500000	228010000	344949	344949	344949	344949	1695260000	4.5878e+07	0.000390352	0.0270625	-5.20756
Q5VY30;P02753	Q5VY30;P02753	Retinol-binding protein 4;Plasma retinol-binding protein(1-182);Plasma retinol-binding protein(1-181);Plasma retinol-binding protein(1-179);Plasma retinol-binding protein(1-176)	RBP4	>tr|Q5VY30|Q5VY30_HUMAN Retinol binding protein 4, plasma, isoform CRA_b OS=Homo sapiens GN=RBP4 PE=1 SV=2;>sp|P02753|RET4_HUMAN Retinol-binding protein 4 OS=Homo sapiens GN=RBP4 PE=1 SV=3	885190000	1327000000	2535000000	1584000000	2787800000	344949	61774000	41749000	136640000	344949	1823798000	4.81706e+07	0.00844801	0.0264122	-5.24265
Q96CM8-3;Q96CM8;Q96CM8-2;E9PF16;Q96CM8-4;D6RF87	Q96CM8-3;Q96CM8;Q96CM8-2;E9PF16;Q96CM8-4	Acyl-CoA synthetase family member 2, mitochondrial	ACSF2	>sp|Q96CM8-3|ACSF2_HUMAN Isoform 3 of Acyl-CoA synthetase family member 2, mitochondrial OS=Homo sapiens GN=ACSF2;>sp|Q96CM8|ACSF2_HUMAN Acyl-CoA synthetase family member 2, mitochondrial OS=Homo sapiens GN=ACSF2 PE=1 SV=2;>sp|Q96CM8-2|ACSF2_HUMAN Isoform	1157100000	1362700000	1425800000	1291000000	1526700000	150100000	344949	344949	344949	344949	1352660000	3.0296e+07	0.000113435	0.0223973	-5.48053
P23378	P23378	Glycine dehydrogenase (decarboxylating), mitochondrial	GLDC	>sp|P23378|GCSP_HUMAN Glycine dehydrogenase (decarboxylating), mitochondrial OS=Homo sapiens GN=GLDC PE=1 SV=2	400370000	654400000	167130000	628630000	327010000	46444000	344949	344949	344949	344949	435508000	9.56476e+06	0.0104085	0.0219623	-5.50883
A0A087WV24;P20711;P20711-3;A0A087WU57;H7BZF7;P20711-4;F8WER1;P20711-2;C9JMP0	A0A087WV24;P20711;P20711-3;A0A087WU57;H7BZF7;P20711-4	Aromatic-L-amino-acid decarboxylase	DDC	>tr|A0A087WV24|A0A087WV24_HUMAN Aromatic-L-amino-acid decarboxylase OS=Homo sapiens GN=DDC PE=3 SV=1;>sp|P20711|DDC_HUMAN Aromatic-L-amino-acid decarboxylase OS=Homo sapiens GN=DDC PE=1 SV=2;>sp|P20711-3|DDC_HUMAN Isoform 3 of Aromatic-L-amino-acid decarbo	373610000	937860000	1272400000	1044500000	1226800000	38864000	16586000	344949	344949	37792000	971034000	1.87864e+07	0.00454331	0.0193468	-5.69176
P05165-2;P05165;P05165-3;H0Y5U0;Q5JVH2;Q5JTW6;H0Y798;H0Y4B9	P05165-2;P05165;P05165-3	Propionyl-CoA carboxylase alpha chain, mitochondrial	PCCA	>sp|P05165-2|PCCA_HUMAN Isoform 2 of Propionyl-CoA carboxylase alpha chain, mitochondrial OS=Homo sapiens GN=PCCA;>sp|P05165|PCCA_HUMAN Propionyl-CoA carboxylase alpha chain, mitochondrial OS=Homo sapiens GN=PCCA PE=1 SV=4;>sp|P05165-3|PCCA_HUMAN Isoform 3	1947700000	743580000	1826200000	934170000	1257800000	108350000	344949	344949	344949	344949	1341890000	2.1946e+07	0.00420686	0.0163545	-5.93417
Q15493;Q15493-2	Q15493;Q15493-2	Regucalcin	RGN	>sp|Q15493|RGN_HUMAN Regucalcin OS=Homo sapiens GN=RGN PE=1 SV=1;>sp|Q15493-2|RGN_HUMAN Isoform 2 of Regucalcin OS=Homo sapiens GN=RGN	22209000	32635000	344949	27305000	25961000	344949	344949	344949	344949	344949	2.1691e+07	344949	0.0188244	0.0159029	-5.97457
P50440;P50440-2;P50440-3;H0YMX4;H0YKW9;H0YN43;H0YLC6	P50440;P50440-2;P50440-3	Glycine amidinotransferase, mitochondrial	GATM	>sp|P50440|GATM_HUMAN Glycine amidinotransferase, mitochondrial OS=Homo sapiens GN=GATM PE=1 SV=1;>sp|P50440-2|GATM_HUMAN Isoform 2 of Glycine amidinotransferase, mitochondrial OS=Homo sapiens GN=GATM;>sp|P50440-3|GATM_HUMAN Isoform 3 of Glycine amidinotra	16145000000	14234000000	12748000000	16509000000	14233000000	19237000	260650000	368270000	23333000	479020000	14773800000	230102000	4.66455e-05	0.015575	-6.00462
A0A087X1J7;P22352;H0YBE4;E5RG32;H0YC19	A0A087X1J7;P22352	Glutathione peroxidase 3	GPX3	>tr|A0A087X1J7|A0A087X1J7_HUMAN Glutathione peroxidase OS=Homo sapiens GN=GPX3 PE=3 SV=1;>sp|P22352|GPX3_HUMAN Glutathione peroxidase 3 OS=Homo sapiens GN=GPX3 PE=1 SV=2	2659200000	3138100000	1597800000	1815000000	1610700000	344949	344949	344949	164560000	344949	2164160000	3.3188e+07	0.00271585	0.0153353	-6.027
P09327;B4DV78;P09327-2;H7C0B6;C9J2B5	P09327;B4DV78	Villin-1	VIL1	>sp|P09327|VILI_HUMAN Villin-1 OS=Homo sapiens GN=VIL1 PE=1 SV=4;>tr|B4DV78|B4DV78_HUMAN Villin-1 OS=Homo sapiens GN=VIL1 PE=1 SV=1	438440000	297600000	431210000	354600000	489610000	344949	344949	24391000	344949	344949	402292000	5.15416e+06	0.000280608	0.012812	-6.28636
Q16822;B4DW73;H0YML5;Q16822-2;H0YMA5;H0YNG4;H0YMU6;H0YMY3	Q16822;B4DW73;H0YML5	Phosphoenolpyruvate carboxykinase [GTP], mitochondrial	PCK2	>sp|Q16822|PCKGM_HUMAN Phosphoenolpyruvate carboxykinase [GTP], mitochondrial OS=Homo sapiens GN=PCK2 PE=1 SV=3;>tr|B4DW73|B4DW73_HUMAN Phosphoenolpyruvate carboxykinase [GTP], mitochondrial OS=Homo sapiens GN=PCK2 PE=1 SV=1;>tr|H0YML5|H0YML5_HUMAN Phospho	8520600000	10162000000	7072800000	9486100000	7860800000	482750000	344949	344949	344949	46039000	8620460000	1.05965e+08	0.000115391	0.0122922	-6.34611
P11498;P11498-2;E9PRE7;E9PS68	P11498	Pyruvate carboxylase, mitochondrial	PC	>sp|P11498|PYC_HUMAN Pyruvate carboxylase, mitochondrial OS=Homo sapiens GN=PC PE=1 SV=2	1701300000	1279700000	1437200000	1579500000	1611700000	90155000	344949	344949	344949	344949	1521880000	1.8307e+07	2.02742e-05	0.0120292	-6.37732
P05062;A0A087WXX2;Q5T7D5	P05062;A0A087WXX2;Q5T7D5	Fructose-bisphosphate aldolase B	ALDOB	>sp|P05062|ALDOB_HUMAN Fructose-bisphosphate aldolase B OS=Homo sapiens GN=ALDOB PE=1 SV=2;>tr|A0A087WXX2|A0A087WXX2_HUMAN Fructose-bisphosphate aldolase OS=Homo sapiens GN=ALDOB PE=3 SV=1;>tr|Q5T7D5|Q5T7D5_HUMAN Fructose-bisphosphate aldolase OS=Homo sapi	13802000000	16851000000	13166000000	13511000000	15927000000	344949	357170000	344949	430270000	344949	14651400000	1.57695e+08	3.54321e-05	0.0107631	-6.53776
Q68CK6;H3BTX9;H3BP39;H0YAU5;Q08AH1	Q68CK6;H3BTX9	Acyl-coenzyme A synthetase ACSM2B, mitochondrial	ACSM2B	>sp|Q68CK6|ACS2B_HUMAN Acyl-coenzyme A synthetase ACSM2B, mitochondrial OS=Homo sapiens GN=ACSM2B PE=1 SV=2;>tr|H3BTX9|H3BTX9_HUMAN Acyl-coenzyme A synthetase ACSM2B, mitochondrial OS=Homo sapiens GN=ACSM2B PE=4 SV=1	4278400000	6418000000	3443700000	3146400000	3802300000	344949	69170000	344949	139290000	344949	4217760000	4.1899e+07	0.00199814	0.00993394	-6.65342
O95182	O95182	NADH dehydrogenase [ubiquinone] 1 alpha subcomplex subunit 7	NDUFA7	>sp|O95182|NDUA7_HUMAN NADH dehydrogenase [ubiquinone] 1 alpha subcomplex subunit 7 OS=Homo sapiens GN=NDUFA7 PE=1 SV=3	44859000	43773000	34596000	44174000	34959000	344949	344949	344949	344949	344949	40472200	344949	6.69295e-05	0.00852311	-6.8744
C9J0J7;G5E9Q6;P35080-2;C9J712;C9JQ45;P35080	C9J0J7;G5E9Q6;P35080-2;C9J712;C9JQ45;P35080	Profilin;Profilin-2	PFN2	>tr|C9J0J7|C9J0J7_HUMAN Profilin-2 OS=Homo sapiens GN=PFN2 PE=1 SV=1;>tr|G5E9Q6|G5E9Q6_HUMAN Profilin OS=Homo sapiens GN=PFN2 PE=1 SV=1;>sp|P35080-2|PROF2_HUMAN Isoform IIb of Profilin-2 OS=Homo sapiens GN=PFN2;>tr|C9J712|C9J712_HUMAN Profilin-2 OS=Homo sa	51385000	49468000	344949	45087000	57423000	344949	344949	344949	344949	344949	4.07416e+07	344949	0.017174	0.00846675	-6.88398
P31639;P31639-2	P31639;P31639-2	Sodium/glucose cotransporter 2	SLC5A2	>sp|P31639|SC5A2_HUMAN Sodium/glucose cotransporter 2 OS=Homo sapiens GN=SLC5A2 PE=1 SV=1;>sp|P31639-2|SC5A2_HUMAN Isoform 2 of Sodium/glucose cotransporter 2 OS=Homo sapiens GN=SLC5A2	344949	70564000	47117000	50086000	37085000	344949	344949	344949	344949	344949	4.10394e+07	344949	0.0242912	0.00840532	-6.89448
P00966;Q5T6L6;Q5T6L5	P00966;Q5T6L6	Argininosuccinate synthase	ASS1	>sp|P00966|ASSY_HUMAN Argininosuccinate synthase OS=Homo sapiens GN=ASS1 PE=1 SV=2;>tr|Q5T6L6|Q5T6L6_HUMAN Argininosuccinate synthase (Fragment) OS=Homo sapiens GN=ASS1 PE=1 SV=1	5803900000	6392500000	6520200000	5961000000	6658700000	172830000	344949	63508000	344949	344949	6267260000	4.74746e+07	4.76989e-06	0.00757501	-7.04454
Q9Y2J2-4;A0A0A0MRA8;Q9Y2J2-2;Q9Y2J2;B2RB02;Q9Y2J2-3;J3KT37;J3QS83;P11171-7	Q9Y2J2-4;A0A0A0MRA8;Q9Y2J2-2;Q9Y2J2;B2RB02;Q9Y2J2-3	Band 4.1-like protein 3;Band 4.1-like protein 3, N-terminally processed	EPB41L3	>sp|Q9Y2J2-4|E41L3_HUMAN Isoform 4 of Band 4.1-like protein 3 OS=Homo sapiens GN=EPB41L3;>tr|A0A0A0MRA8|A0A0A0MRA8_HUMAN Band 4.1-like protein 3 OS=Homo sapiens GN=EPB41L3 PE=4 SV=1;>sp|Q9Y2J2-2|E41L3_HUMAN Isoform 2 of Band 4.1-like protein 3 OS=Homo sapi	344949	43504000	87341000	88259000	67340000	344949	344949	344949	344949	344949	5.73578e+07	344949	0.0255602	0.00601399	-7.37746
P80294;P0DM35;H3BTC4	P80294	Metallothionein-1H	MT1H	>sp|P80294|MT1H_HUMAN Metallothionein-1H OS=Homo sapiens GN=MT1H PE=1 SV=1	37495000	53718000	37972000	101410000	57361000	344949	344949	344949	344949	344949	57591200	344949	0.00801343	0.00598961	-7.38332
P07998;G3V357	P07998;G3V357	Ribonuclease pancreatic	RNASE1	>sp|P07998|RNAS1_HUMAN Ribonuclease pancreatic OS=Homo sapiens GN=RNASE1 PE=1 SV=4;>tr|G3V357|G3V357_HUMAN Ribonuclease pancreatic OS=Homo sapiens GN=RNASE1 PE=3 SV=1	344949	38796000	88347000	57300000	112850000	344949	344949	344949	344949	344949	5.95276e+07	344949	0.0386373	0.00579478	-7.43103
Q9HAT2-2;Q9HAT2	Q9HAT2-2;Q9HAT2	Sialate O-acetylesterase	SIAE	>sp|Q9HAT2-2|SIAE_HUMAN Isoform 2 of Sialate O-acetylesterase OS=Homo sapiens GN=SIAE;>sp|Q9HAT2|SIAE_HUMAN Sialate O-acetylesterase OS=Homo sapiens GN=SIAE PE=1 SV=1	344949	102080000	70596000	65203000	63222000	344949	344949	344949	344949	344949	6.02892e+07	344949	0.0223221	0.00572157	-7.44937
C9J0G0;Q99424;C9JY29;H7C4Q2	C9J0G0;Q99424	Acyl-coenzyme A oxidase;Peroxisomal acyl-coenzyme A oxidase 2	ACOX2	>tr|C9J0G0|C9J0G0_HUMAN Acyl-coenzyme A oxidase OS=Homo sapiens GN=ACOX2 PE=3 SV=1;>sp|Q99424|ACOX2_HUMAN Peroxisomal acyl-coenzyme A oxidase 2 OS=Homo sapiens GN=ACOX2 PE=1 SV=1	111000000	49333000	56053000	64737000	45054000	344949	344949	344949	344949	344949	65235400	344949	0.00551993	0.00528776	-7.56313
P30405;H0Y548;R4GN99;P30405-2	P30405;H0Y548;R4GN99;P30405-2	Peptidyl-prolyl cis-trans isomerase F, mitochondrial;Peptidyl-prolyl cis-trans isomerase	PPIF	>sp|P30405|PPIF_HUMAN Peptidyl-prolyl cis-trans isomerase F, mitochondrial OS=Homo sapiens GN=PPIF PE=1 SV=1;>tr|H0Y548|H0Y548_HUMAN Peptidyl-prolyl cis-trans isomerase (Fragment) OS=Homo sapiens GN=PPIF PE=1 SV=1;>tr|R4GN99|R4GN99_HUMAN Peptidyl-prolyl ci	95699000	94015000	65184000	84503000	344949	344949	344949	344949	344949	344949	6.79492e+07	344949	0.0189626	0.00507657	-7.62193
A0A087WUN7;H0YJ40;G3V4X6;G3V2S9;Q9GZT3-2;Q9GZT3;H0YJW7;H0YJI1;H0YJ07;H0YJU7	A0A087WUN7;H0YJ40;G3V4X6;G3V2S9;Q9GZT3-2;Q9GZT3;H0YJW7	SRA stem-loop-interacting RNA-binding protein, mitochondrial	SLIRP	>tr|A0A087WUN7|A0A087WUN7_HUMAN SRA stem-loop-interacting RNA-binding protein, mitochondrial OS=Homo sapiens GN=SLIRP PE=1 SV=1;>tr|H0YJ40|H0YJ40_HUMAN SRA stem-loop-interacting RNA-binding protein, mitochondrial (Fragment) OS=Homo sapiens GN=SLIRP PE=1 SV	107250000	344949	84836000	79481000	83967000	344949	344949	344949	344949	344949	7.11758e+07	344949	0.0181611	0.00484644	-7.68886
Q16134;Q16134-3;D6RAD5	Q16134;Q16134-3	Electron transfer flavoprotein-ubiquinone oxidoreductase, mitochondrial	ETFDH	>sp|Q16134|ETFD_HUMAN Electron transfer flavoprotein-ubiquinone oxidoreductase, mitochondrial OS=Homo sapiens GN=ETFDH PE=1 SV=2;>sp|Q16134-3|ETFD_HUMAN Isoform 2 of Electron transfer flavoprotein-ubiquinone oxidoreductase, mitochondrial OS=Homo sapiens GN	97253000	76550000	61182000	59189000	74486000	344949	344949	344949	344949	344949	73732000	344949	0.000423316	0.00467842	-7.73976
P36955;I3L4F9;I3L107;I3L4N7;CON__Q95121	P36955	Pigment epithelium-derived factor	SERPINF1	>sp|P36955|PEDF_HUMAN Pigment epithelium-derived factor OS=Homo sapiens GN=SERPINF1 PE=1 SV=4	344949	65914000	159890000	65581000	94678000	344949	344949	344949	344949	344949	7.72816e+07	344949	0.0406538	0.00446353	-7.8076
P22033	P22033	Methylmalonyl-CoA mutase, mitochondrial	MUT	>sp|P22033|MUTA_HUMAN Methylmalonyl-CoA mutase, mitochondrial OS=Homo sapiens GN=MUT PE=1 SV=4	83664000	96382000	48069000	87614000	111190000	344949	344949	344949	344949	344949	85383800	344949	0.00124409	0.00403998	-7.95144
Q9NYQ3;Q9NYQ3-2;Q5QP02	Q9NYQ3;Q9NYQ3-2;Q5QP02	Hydroxyacid oxidase 2	HAO2	>sp|Q9NYQ3|HAOX2_HUMAN Hydroxyacid oxidase 2 OS=Homo sapiens GN=HAO2 PE=2 SV=1;>sp|Q9NYQ3-2|HAOX2_HUMAN Isoform 2 of Hydroxyacid oxidase 2 OS=Homo sapiens GN=HAO2;>tr|Q5QP02|Q5QP02_HUMAN Hydroxyacid oxidase 2 (Fragment) OS=Homo sapiens GN=HAO2 PE=4 SV=1	106340000	344949	99427000	132820000	106860000	344949	344949	344949	344949	344949	8.91584e+07	344949	0.0179228	0.00386895	-8.01384
Q96JY6;Q96JY6-3;Q96JY6-5;C9JS55;A0A087WVI1;Q96JY6-4;C9JSR2;C9K0F0;C9J0X3;A0A087WXJ0;B3KPU0;C9J760;Q96JY6-2;E5RGS7;F8WFB8;H0YBP7;A0A087WU48;A0A087WUQ1;H7C1D1	Q96JY6;Q96JY6-3;Q96JY6-5;C9JS55;A0A087WVI1;Q96JY6-4;C9JSR2;C9K0F0	PDZ and LIM domain protein 2	PDLIM2	>sp|Q96JY6|PDLI2_HUMAN PDZ and LIM domain protein 2 OS=Homo sapiens GN=PDLIM2 PE=1 SV=1;>sp|Q96JY6-3|PDLI2_HUMAN Isoform 3 of PDZ and LIM domain protein 2 OS=Homo sapiens GN=PDLIM2;>sp|Q96JY6-5|PDLI2_HUMAN Isoform 5 of PDZ and LIM domain protein 2 OS=Homo	67409000	98496000	96669000	105450000	86717000	344949	344949	344949	344949	344949	90948200	344949	0.000163426	0.00379281	-8.04252
O95169-3;O95169;E9PQ68;O95169-2;K9J7I2;E9PIZ8	O95169-3;O95169;E9PQ68;O95169-2;K9J7I2	NADH dehydrogenase [ubiquinone] 1 beta subcomplex subunit 8, mitochondrial	NDUFB8	>sp|O95169-3|NDUB8_HUMAN Isoform 3 of NADH dehydrogenase [ubiquinone] 1 beta subcomplex subunit 8, mitochondrial OS=Homo sapiens GN=NDUFB8;>sp|O95169|NDUB8_HUMAN NADH dehydrogenase [ubiquinone] 1 beta subcomplex subunit 8, mitochondrial OS=Homo sapiens GN=	116730000	67217000	105210000	97588000	82933000	344949	344949	344949	344949	344949	93935600	344949	0.00041316	0.00367219	-8.08915
Q9NUJ1;Q9NUJ1-2;Q9NUJ1-3	Q9NUJ1;Q9NUJ1-2	Mycophenolic acid acyl-glucuronide esterase, mitochondrial	ABHD10	>sp|Q9NUJ1|ABHDA_HUMAN Mycophenolic acid acyl-glucuronide esterase, mitochondrial OS=Homo sapiens GN=ABHD10 PE=1 SV=1;>sp|Q9NUJ1-2|ABHDA_HUMAN Isoform 2 of Mycophenolic acid acyl-glucuronide esterase, mitochondrial OS=Homo sapiens GN=ABHD10	87386000	105180000	90598000	114390000	80341000	344949	344949	344949	344949	344949	95579000	344949	0.000105171	0.00360905	-8.11417
P32189-1;P32189-4;P32189-2;P32189;Q14409;F8WC39;A6NP46;F8WDA9;F8WBI8;F8WF44;H7C2A0;Q14410	P32189-1;P32189-4;P32189-2;P32189;Q14409	Glycerol kinase;Putative glycerol kinase 3	GK;GK3P	>sp|P32189-1|GLPK_HUMAN Isoform 1 of Glycerol kinase OS=Homo sapiens GN=GK;>sp|P32189-4|GLPK_HUMAN Isoform 4 of Glycerol kinase OS=Homo sapiens GN=GK;>sp|P32189-2|GLPK_HUMAN Isoform 2 of Glycerol kinase OS=Homo sapiens GN=GK;>sp|P32189|GLPK_HUMAN Glycerol	125280000	125240000	344949	126500000	110810000	344949	344949	344949	344949	344949	9.7635e+07	344949	0.0165095	0.00353305	-8.14487
E9PPW7;O00217;E9PKH6;E9PN51;F8W9K7	E9PPW7;O00217;E9PKH6	NADH dehydrogenase [ubiquinone] iron-sulfur protein 8, mitochondrial	NDUFS8	>tr|E9PPW7|E9PPW7_HUMAN NADH dehydrogenase [ubiquinone] iron-sulfur protein 8, mitochondrial (Fragment) OS=Homo sapiens GN=NDUFS8 PE=1 SV=1;>sp|O00217|NDUS8_HUMAN NADH dehydrogenase [ubiquinone] iron-sulfur protein 8, mitochondrial OS=Homo sapiens GN=NDUFS	344949	77267000	142870000	138110000	132490000	344949	344949	344949	344949	344949	9.82164e+07	344949	0.0227475	0.00351213	-8.15344
F5H5P2;P12694;P12694-2;F5GXU9;M0R0C8;H0YH31	F5H5P2;P12694;P12694-2;F5GXU9	2-oxoisovalerate dehydrogenase subunit alpha, mitochondrial	BCKDHA	>tr|F5H5P2|F5H5P2_HUMAN Uncharacterized protein OS=Homo sapiens PE=4 SV=1;>sp|P12694|ODBA_HUMAN 2-oxoisovalerate dehydrogenase subunit alpha, mitochondrial OS=Homo sapiens GN=BCKDHA PE=1 SV=2;>sp|P12694-2|ODBA_HUMAN Isoform 2 of 2-oxoisovalerate dehydrogen	143800000	68961000	133000000	76886000	82893000	344949	344949	344949	344949	344949	101108000	344949	0.00287372	0.00341169	-8.1953
C9J8S3;P51149;C9J4V0;C9IZZ0;C9J4S4;C9J592;C9J7D1	C9J8S3;P51149;C9J4V0;C9IZZ0	Ras-related protein Rab-7a	RAB7A	>tr|C9J8S3|C9J8S3_HUMAN Ras-related protein Rab-7a OS=Homo sapiens GN=RAB7A PE=1 SV=1;>sp|P51149|RAB7A_HUMAN Ras-related protein Rab-7a OS=Homo sapiens GN=RAB7A PE=1 SV=1;>tr|C9J4V0|C9J4V0_HUMAN Ras-related protein Rab-7a OS=Homo sapiens GN=RAB7A PE=1 SV=1	344949	109680000	176670000	133400000	128210000	344949	344949	344949	344949	344949	1.09661e+08	344949	0.0206228	0.00314559	-8.31245
B7Z641;B7Z2A9;Q93050-1;Q93050;Q93050-3;K7EPG4;K7ELZ6;K7EM24;F5H1T6;K7EQW2;K7EN36	B7Z641;B7Z2A9;Q93050-1;Q93050;Q93050-3	V-type proton ATPase 116 kDa subunit a isoform 1	ATP6V0A1	>tr|B7Z641|B7Z641_HUMAN V-type proton ATPase subunit a OS=Homo sapiens GN=ATP6V0A1 PE=2 SV=1;>tr|B7Z2A9|B7Z2A9_HUMAN V-type proton ATPase subunit a OS=Homo sapiens GN=ATP6V0A1 PE=2 SV=1;>sp|Q93050-1|VPP1_HUMAN Isoform 2 of V-type proton ATPase 116 kDa subu	100020000	157590000	103030000	103370000	85831000	344949	344949	344949	344949	344949	109968200	344949	0.000884632	0.00313681	-8.31649
O43895	O43895	Xaa-Pro aminopeptidase 2	XPNPEP2	>sp|O43895|XPP2_HUMAN Xaa-Pro aminopeptidase 2 OS=Homo sapiens GN=XPNPEP2 PE=1 SV=3	155300000	124720000	99756000	139920000	62829000	344949	344949	344949	344949	344949	116505000	344949	0.00202714	0.00296081	-8.39979
Q13825;Q13825-2	Q13825;Q13825-2	Methylglutaconyl-CoA hydratase, mitochondrial	AUH	>sp|Q13825|AUHM_HUMAN Methylglutaconyl-CoA hydratase, mitochondrial OS=Homo sapiens GN=AUH PE=1 SV=1;>sp|Q13825-2|AUHM_HUMAN Isoform 2 of Methylglutaconyl-CoA hydratase, mitochondrial OS=Homo sapiens GN=AUH	118490000	82142000	137800000	129920000	119040000	344949	344949	344949	344949	344949	117478400	344949	0.000252635	0.00293628	-8.4118
P07919	P07919	Cytochrome b-c1 complex subunit 6, mitochondrial	UQCRH	>sp|P07919|QCR6_HUMAN Cytochrome b-c1 complex subunit 6, mitochondrial OS=Homo sapiens GN=UQCRH PE=1 SV=2	344949	120450000	132010000	143400000	191770000	344949	344949	344949	344949	344949	1.17595e+08	344949	0.0209148	0.00293336	-8.41323
P23434	P23434	Glycine cleavage system H protein, mitochondrial	GCSH	>sp|P23434|GCSH_HUMAN Glycine cleavage system H protein, mitochondrial OS=Homo sapiens GN=GCSH PE=1 SV=2	344949	79485000	179890000	213490000	117020000	344949	344949	344949	344949	344949	1.18046e+08	344949	0.0351746	0.00292216	-8.41875
O75306-2;O75306	O75306-2;O75306	NADH dehydrogenase [ubiquinone] iron-sulfur protein 2, mitochondrial	NDUFS2	>sp|O75306-2|NDUS2_HUMAN Isoform 2 of NADH dehydrogenase [ubiquinone] iron-sulfur protein 2, mitochondrial OS=Homo sapiens GN=NDUFS2;>sp|O75306|NDUS2_HUMAN NADH dehydrogenase [ubiquinone] iron-sulfur protein 2, mitochondrial OS=Homo sapiens GN=NDUFS2 PE=1	180080000	195790000	103750000	111710000	344949	344949	344949	344949	344949	344949	1.18335e+08	344949	0.0271073	0.00291502	-8.42228
E7EPT4;P19404	E7EPT4;P19404	NADH dehydrogenase [ubiquinone] flavoprotein 2, mitochondrial	NDUFV2	>tr|E7EPT4|E7EPT4_HUMAN NADH dehydrogenase [ubiquinone] flavoprotein 2, mitochondrial OS=Homo sapiens GN=NDUFV2 PE=1 SV=1;>sp|P19404|NDUV2_HUMAN NADH dehydrogenase [ubiquinone] flavoprotein 2, mitochondrial OS=Homo sapiens GN=NDUFV2 PE=1 SV=2	111360000	151650000	120850000	129730000	88068000	344949	344949	344949	344949	344949	120331600	344949	0.000330429	0.00286665	-8.44642
O75380;D6RBT3	O75380;D6RBT3	NADH dehydrogenase [ubiquinone] iron-sulfur protein 6, mitochondrial	NDUFS6	>sp|O75380|NDUS6_HUMAN NADH dehydrogenase [ubiquinone] iron-sulfur protein 6, mitochondrial OS=Homo sapiens GN=NDUFS6 PE=1 SV=1;>tr|D6RBT3|D6RBT3_HUMAN NADH dehydrogenase [ubiquinone] iron-sulfur protein 6, mitochondrial OS=Homo sapiens GN=NDUFS6 PE=1 SV=1	125320000	124540000	114050000	120320000	118620000	344949	344949	344949	344949	344949	120570000	344949	5.14065e-07	0.00286099	-8.44927
O95168-2;O95168;F2Z3P9;C9JXQ9	O95168-2;O95168;F2Z3P9;C9JXQ9	NADH dehydrogenase [ubiquinone] 1 beta subcomplex subunit 4	NDUFB4	>sp|O95168-2|NDUB4_HUMAN Isoform 2 of NADH dehydrogenase [ubiquinone] 1 beta subcomplex subunit 4 OS=Homo sapiens GN=NDUFB4;>sp|O95168|NDUB4_HUMAN NADH dehydrogenase [ubiquinone] 1 beta subcomplex subunit 4 OS=Homo sapiens GN=NDUFB4 PE=1 SV=3;>tr|F2Z3P9|F2	206730000	134990000	344949	131290000	134290000	344949	344949	344949	344949	344949	1.21529e+08	344949	0.0223106	0.00283841	-8.4607
P36269-2;P36269;P36269-3;H7C1X2	P36269-2;P36269;P36269-3	Gamma-glutamyltransferase 5;Gamma-glutamyltransferase 5 heavy chain;Gamma-glutamyltransferase 5 light chain	GGT5	>sp|P36269-2|GGT5_HUMAN Isoform 2 of Gamma-glutamyltransferase 5 OS=Homo sapiens GN=GGT5;>sp|P36269|GGT5_HUMAN Gamma-glutamyltransferase 5 OS=Homo sapiens GN=GGT5 PE=1 SV=2;>sp|P36269-3|GGT5_HUMAN Isoform 3 of Gamma-glutamyltransferase 5 OS=Homo sapiens GN	154650000	111210000	90014000	131380000	124470000	344949	344949	344949	344949	344949	122344800	344949	0.000340182	0.00281948	-8.47035
Q9UI12-2;Q9UI12;G3V126;E5RK31;E5RJG1;H0YB41;E5RG49;E5RHH0	Q9UI12-2;Q9UI12;G3V126	V-type proton ATPase subunit H	ATP6V1H	>sp|Q9UI12-2|VATH_HUMAN Isoform 2 of V-type proton ATPase subunit H OS=Homo sapiens GN=ATP6V1H;>sp|Q9UI12|VATH_HUMAN V-type proton ATPase subunit H OS=Homo sapiens GN=ATP6V1H PE=1 SV=1;>tr|G3V126|G3V126_HUMAN ATPase, H+ transporting, lysosomal 50/57kDa, V1	86133000	148200000	104330000	120340000	160120000	344949	344949	344949	344949	344949	123824600	344949	0.000826519	0.00278579	-8.4877
P56385	P56385	ATP synthase subunit e, mitochondrial	ATP5I	>sp|P56385|ATP5I_HUMAN ATP synthase subunit e, mitochondrial OS=Homo sapiens GN=ATP5I PE=1 SV=2	344949	78545000	167460000	196020000	225490000	344949	344949	344949	344949	344949	1.33572e+08	344949	0.0323338	0.0025825	-8.59702
P80297;U3KQD7	P80297	Metallothionein-1X	MT1X	>sp|P80297|MT1X_HUMAN Metallothionein-1X OS=Homo sapiens GN=MT1X PE=1 SV=1	75867000	142440000	109040000	192630000	195210000	344949	344949	344949	344949	344949	143037400	344949	0.00359624	0.0024116	-8.69579
Q9P0Z9;K7EK30;K7EJU8	Q9P0Z9	Peroxisomal sarcosine oxidase	PIPOX	>sp|Q9P0Z9|SOX_HUMAN Peroxisomal sarcosine oxidase OS=Homo sapiens GN=PIPOX PE=1 SV=2	183770000	137330000	93425000	151400000	156550000	344949	344949	344949	344949	344949	144495000	344949	0.000626234	0.00238727	-8.71042
Q9BVM4;M0R217;M0R0M3	Q9BVM4;M0R217	Gamma-glutamylaminecyclotransferase	GGACT	>sp|Q9BVM4|GGACT_HUMAN Gamma-glutamylaminecyclotransferase OS=Homo sapiens GN=GGACT PE=1 SV=2;>tr|M0R217|M0R217_HUMAN Gamma-glutamylaminecyclotransferase (Fragment) OS=Homo sapiens GN=GGACT PE=4 SV=1	236510000	153970000	121600000	151320000	81074000	344949	344949	344949	344949	344949	148894800	344949	0.00435396	0.00231673	-8.75369
E7ER45;O43451;Q2M2H8;P14410	E7ER45;O43451	Maltase-glucoamylase, intestinal;Maltase;Glucoamylase	MGAM	>tr|E7ER45|E7ER45_HUMAN Maltase-glucoamylase, intestinal OS=Homo sapiens GN=MGAM PE=3 SV=2;>sp|O43451|MGA_HUMAN Maltase-glucoamylase, intestinal OS=Homo sapiens GN=MGAM PE=1 SV=5	141340000	187670000	141350000	131960000	148750000	344949	344949	344949	344949	344949	150214000	344949	0.000103903	0.00229638	-8.76642
Q92947;Q92947-2;K7EKT3;K7EKH1;K7ES74;K7EQ99;K7ESA6;K7ERX1	Q92947;Q92947-2	Glutaryl-CoA dehydrogenase, mitochondrial	GCDH	>sp|Q92947|GCDH_HUMAN Glutaryl-CoA dehydrogenase, mitochondrial OS=Homo sapiens GN=GCDH PE=1 SV=1;>sp|Q92947-2|GCDH_HUMAN Isoform Short of Glutaryl-CoA dehydrogenase, mitochondrial OS=Homo sapiens GN=GCDH	121970000	233300000	117430000	153380000	126290000	344949	344949	344949	344949	344949	150474000	344949	0.00226333	0.00229242	-8.76892
P00325-2;P00325;P07327;P00326;A0A087WU81;H0Y9N0;A0A087WUC4	P00325-2;P00325;P07327	Alcohol dehydrogenase 1B;Alcohol dehydrogenase 1A	ADH1B;ADH1A	>sp|P00325-2|ADH1B_HUMAN Isoform 2 of Alcohol dehydrogenase 1B OS=Homo sapiens GN=ADH1B;>sp|P00325|ADH1B_HUMAN Alcohol dehydrogenase 1B OS=Homo sapiens GN=ADH1B PE=1 SV=2;>sp|P07327|ADH1A_HUMAN Alcohol dehydrogenase 1A OS=Homo sapiens GN=ADH1A PE=1 SV=2	232010000	226890000	344949	90812000	241280000	344949	344949	344949	344949	344949	1.58267e+08	344949	0.0306683	0.00217953	-8.84177
Q86YB7-2;Q86YB7;F5GWU3;F6RJU0	Q86YB7-2;Q86YB7;F5GWU3;F6RJU0	Enoyl-CoA hydratase domain-containing protein 2, mitochondrial	ECHDC2	>sp|Q86YB7-2|ECHD2_HUMAN Isoform 2 of Enoyl-CoA hydratase domain-containing protein 2, mitochondrial OS=Homo sapiens GN=ECHDC2;>sp|Q86YB7|ECHD2_HUMAN Enoyl-CoA hydratase domain-containing protein 2, mitochondrial OS=Homo sapiens GN=ECHDC2 PE=2 SV=2;>tr|F5G	172740000	137360000	175510000	137400000	183980000	344949	344949	344949	344949	344949	161398000	344949	8.6204e-05	0.00213726	-8.87002
Q13113	Q13113	PDZK1-interacting protein 1	PDZK1IP1	>sp|Q13113|PDZ1I_HUMAN PDZK1-interacting protein 1 OS=Homo sapiens GN=PDZK1IP1 PE=1 SV=1	344949	109430000	221060000	244980000	238750000	344949	344949	344949	344949	344949	1.62913e+08	344949	0.0267481	0.00211738	-8.8835
P02489;A0A096LPJ9;E9PHE4;E7EWH7	P02489	Alpha-crystallin A chain;Alpha-crystallin A(1-172);Alpha-crystallin A(1-168);Alpha-crystallin A(1-162)	CRYAA	>sp|P02489|CRYAA_HUMAN Alpha-crystallin A chain OS=Homo sapiens GN=CRYAA PE=1 SV=2	111340000	230180000	150040000	216810000	115960000	344949	344949	344949	344949	344949	164866000	344949	0.00273606	0.0020923	-8.9007
Q9NPJ3;Q9NPJ3-2	Q9NPJ3;Q9NPJ3-2	Acyl-coenzyme A thioesterase 13;Acyl-coenzyme A thioesterase 13, N-terminally processed	ACOT13	>sp|Q9NPJ3|ACO13_HUMAN Acyl-coenzyme A thioesterase 13 OS=Homo sapiens GN=ACOT13 PE=1 SV=1;>sp|Q9NPJ3-2|ACO13_HUMAN Isoform 2 of Acyl-coenzyme A thioesterase 13 OS=Homo sapiens GN=ACOT13	180010000	172250000	168800000	157810000	147320000	344949	344949	344949	344949	344949	165238000	344949	8.66957e-06	0.00208759	-8.90395
Q9BSH5	Q9BSH5	Haloacid dehalogenase-like hydrolase domain-containing protein 3	HDHD3	>sp|Q9BSH5|HDHD3_HUMAN Haloacid dehalogenase-like hydrolase domain-containing protein 3 OS=Homo sapiens GN=HDHD3 PE=1 SV=1	190530000	135170000	120510000	156810000	235730000	344949	344949	344949	344949	344949	167750000	344949	0.00126564	0.00205633	-8.92571
P08559-3;P08559;P08559-4;P08559-2;Q5JPU0;Q5JPU1;Q5JPU3;Q5JPT9;P29803;Q5JPU2	P08559-3;P08559;P08559-4;P08559-2	Pyruvate dehydrogenase E1 component subunit alpha, somatic form, mitochondrial	PDHA1	>sp|P08559-3|ODPA_HUMAN Isoform 3 of Pyruvate dehydrogenase E1 component subunit alpha, somatic form, mitochondrial OS=Homo sapiens GN=PDHA1;>sp|P08559|ODPA_HUMAN Pyruvate dehydrogenase E1 component subunit alpha, somatic form, mitochondrial OS=Homo sapien	153000000	199360000	176740000	187150000	146050000	344949	344949	344949	344949	344949	172460000	344949	6.91198e-05	0.00200017	-8.96566
Q969I3;Q969I3-2;E9PP99	Q969I3;Q969I3-2;E9PP99	Glycine N-acyltransferase-like protein 1	GLYATL1	>sp|Q969I3|GLYL1_HUMAN Glycine N-acyltransferase-like protein 1 OS=Homo sapiens GN=GLYATL1 PE=1 SV=1;>sp|Q969I3-2|GLYL1_HUMAN Isoform 2 of Glycine N-acyltransferase-like protein 1 OS=Homo sapiens GN=GLYATL1;>tr|E9PP99|E9PP99_HUMAN Glycine N-acyltransferase	188510000	155800000	188410000	212480000	136190000	344949	344949	344949	344949	344949	176278000	344949	0.00019889	0.00195685	-8.99725
Q9P0J0;Q9P0J0-2;U3KQP3;B4DEZ3;K7EJE1;E7ENQ6	Q9P0J0;Q9P0J0-2;U3KQP3;B4DEZ3;K7EJE1;E7ENQ6	NADH dehydrogenase [ubiquinone] 1 alpha subcomplex subunit 13	NDUFA13	>sp|Q9P0J0|NDUAD_HUMAN NADH dehydrogenase [ubiquinone] 1 alpha subcomplex subunit 13 OS=Homo sapiens GN=NDUFA13 PE=1 SV=3;>sp|Q9P0J0-2|NDUAD_HUMAN Isoform 2 of NADH dehydrogenase [ubiquinone] 1 alpha subcomplex subunit 13 OS=Homo sapiens GN=NDUFA13;>tr|U3K	213840000	190170000	71058000	201540000	226160000	344949	344949	344949	344949	344949	180553600	344949	0.00300865	0.00191051	-9.03183
Q96NB2;R4GMR9;R4GN74;R4GNC2;R4GN63;R4GMW0;R4GMS6	Q96NB2;R4GMR9;R4GN74;R4GNC2;R4GN63;R4GMW0	Sideroflexin-2	SFXN2	>sp|Q96NB2|SFXN2_HUMAN Sideroflexin-2 OS=Homo sapiens GN=SFXN2 PE=1 SV=2;>tr|R4GMR9|R4GMR9_HUMAN Sideroflexin-2 OS=Homo sapiens GN=SFXN2 PE=1 SV=1;>tr|R4GN74|R4GN74_HUMAN Sideroflexin-2 (Fragment) OS=Homo sapiens GN=SFXN2 PE=1 SV=1;>tr|R4GNC2|R4GNC2_HUMAN	177500000	207190000	182180000	190650000	193930000	344949	344949	344949	344949	344949	190290000	344949	3.20109e-06	0.00181275	-9.1076
O96000;H3BPJ9;O96000-2;H3BV16	O96000;H3BPJ9;O96000-2;H3BV16	NADH dehydrogenase [ubiquinone] 1 beta subcomplex subunit 10	NDUFB10	>sp|O96000|NDUBA_HUMAN NADH dehydrogenase [ubiquinone] 1 beta subcomplex subunit 10 OS=Homo sapiens GN=NDUFB10 PE=1 SV=3;>tr|H3BPJ9|H3BPJ9_HUMAN NADH dehydrogenase [ubiquinone] 1 beta subcomplex subunit 10 OS=Homo sapiens GN=NDUFB10 PE=1 SV=1;>sp|O96000-2|	272910000	174750000	275720000	136410000	141200000	344949	344949	344949	344949	344949	200198000	344949	0.0029701	0.00172304	-9.18083
P47985;P0C7P4	P47985;P0C7P4	Cytochrome b-c1 complex subunit Rieske, mitochondrial;Cytochrome b-c1 complex subunit 11;Putative cytochrome b-c1 complex subunit Rieske-like protein 1	UQCRFS1;UQCRFS1P1	>sp|P47985|UCRI_HUMAN Cytochrome b-c1 complex subunit Rieske, mitochondrial OS=Homo sapiens GN=UQCRFS1 PE=1 SV=2;>sp|P0C7P4|UCRIL_HUMAN Putative cytochrome b-c1 complex subunit Rieske-like protein 1 OS=Homo sapiens GN=UQCRFS1P1 PE=5 SV=1	208770000	178420000	307220000	171300000	179250000	344949	344949	344949	344949	344949	208992000	344949	0.00119446	0.00165054	-9.24285
Q9UJW2;Q9UJW2-2;B1AQ11;Q5T466;Q5T471	Q9UJW2;Q9UJW2-2	Tubulointerstitial nephritis antigen	TINAG	>sp|Q9UJW2|TINAG_HUMAN Tubulointerstitial nephritis antigen OS=Homo sapiens GN=TINAG PE=2 SV=3;>sp|Q9UJW2-2|TINAG_HUMAN Isoform 2 of Tubulointerstitial nephritis antigen OS=Homo sapiens GN=TINAG	223690000	205120000	206080000	214290000	204350000	344949	344949	344949	344949	344949	210706000	344949	5.75705e-07	0.00163711	-9.25463
Q96RQ3;E9PHF7;F5GYT8;E9PG35;G5E9X5;F8WDI3	Q96RQ3;E9PHF7;F5GYT8;E9PG35;G5E9X5	Methylcrotonoyl-CoA carboxylase subunit alpha, mitochondrial	MCCC1	>sp|Q96RQ3|MCCA_HUMAN Methylcrotonoyl-CoA carboxylase subunit alpha, mitochondrial OS=Homo sapiens GN=MCCC1 PE=1 SV=3;>tr|E9PHF7|E9PHF7_HUMAN Methylcrotonoyl-CoA carboxylase subunit alpha, mitochondrial OS=Homo sapiens GN=MCCC1 PE=1 SV=1;>tr|F5GYT8|F5GYT8_	396000000	163750000	104030000	246040000	153720000	344949	344949	344949	344949	344949	212708000	344949	0.0142709	0.0016217	-9.26828
Q16795;F5GY40;H3BRM9;F5H0J3	Q16795	NADH dehydrogenase [ubiquinone] 1 alpha subcomplex subunit 9, mitochondrial	NDUFA9	>sp|Q16795|NDUA9_HUMAN NADH dehydrogenase [ubiquinone] 1 alpha subcomplex subunit 9, mitochondrial OS=Homo sapiens GN=NDUFA9 PE=1 SV=2	275760000	197470000	215900000	192050000	221210000	344949	344949	344949	344949	344949	220478000	344949	0.000120825	0.00156455	-9.32004
Q9ULD0;Q9ULD0-2;Q9ULD0-3	Q9ULD0;Q9ULD0-2;Q9ULD0-3	2-oxoglutarate dehydrogenase-like, mitochondrial	OGDHL	>sp|Q9ULD0|OGDHL_HUMAN 2-oxoglutarate dehydrogenase-like, mitochondrial OS=Homo sapiens GN=OGDHL PE=1 SV=3;>sp|Q9ULD0-2|OGDHL_HUMAN Isoform 2 of 2-oxoglutarate dehydrogenase-like, mitochondrial OS=Homo sapiens GN=OGDHL;>sp|Q9ULD0-3|OGDHL_HUMAN Isoform 3 of	299740000	200220000	116960000	261250000	249950000	344949	344949	344949	344949	344949	225624000	344949	0.00201546	0.00152887	-9.35332
P80365	P80365	Corticosteroid 11-beta-dehydrogenase isozyme 2	HSD11B2	>sp|P80365|DHI2_HUMAN Corticosteroid 11-beta-dehydrogenase isozyme 2 OS=Homo sapiens GN=HSD11B2 PE=1 SV=2	145740000	335310000	219570000	297860000	132150000	344949	344949	344949	344949	344949	226126000	344949	0.00496226	0.00152547	-9.35653
Q9Y617;Q9Y617-2	Q9Y617;Q9Y617-2	Phosphoserine aminotransferase	PSAT1	>sp|Q9Y617|SERC_HUMAN Phosphoserine aminotransferase OS=Homo sapiens GN=PSAT1 PE=1 SV=2;>sp|Q9Y617-2|SERC_HUMAN Isoform 2 of Phosphoserine aminotransferase OS=Homo sapiens GN=PSAT1	344949	430590000	280180000	218140000	207600000	344949	344949	344949	344949	344949	2.27371e+08	344949	0.0306425	0.00151712	-9.36445
E9PH64;Q9Y6M9;E7EWZ0;E9PF49	E9PH64;Q9Y6M9;E7EWZ0;E9PF49	NADH dehydrogenase [ubiquinone] 1 beta subcomplex subunit 9	NDUFB9	>tr|E9PH64|E9PH64_HUMAN NADH dehydrogenase [ubiquinone] 1 beta subcomplex subunit 9 OS=Homo sapiens GN=NDUFB9 PE=1 SV=1;>sp|Q9Y6M9|NDUB9_HUMAN NADH dehydrogenase [ubiquinone] 1 beta subcomplex subunit 9 OS=Homo sapiens GN=NDUFB9 PE=1 SV=3;>tr|E7EWZ0|E7EWZ0	221030000	351650000	267100000	174320000	136780000	344949	344949	344949	344949	344949	230176000	344949	0.00357261	0.00149863	-9.38214
Q86XE5;Q86XE5-3;E9PAM4;H7BY76	Q86XE5;Q86XE5-3	4-hydroxy-2-oxoglutarate aldolase, mitochondrial	HOGA1	>sp|Q86XE5|HOGA1_HUMAN 4-hydroxy-2-oxoglutarate aldolase, mitochondrial OS=Homo sapiens GN=HOGA1 PE=1 SV=1;>sp|Q86XE5-3|HOGA1_HUMAN Isoform 2 of 4-hydroxy-2-oxoglutarate aldolase, mitochondrial OS=Homo sapiens GN=HOGA1	274510000	238960000	210430000	261240000	184990000	344949	344949	344949	344949	344949	234026000	344949	0.000140177	0.00147398	-9.40607
P14927;B7Z2R2;P14927-2;E5RHG9	P14927;B7Z2R2;P14927-2	Cytochrome b-c1 complex subunit 7	UQCRB	>sp|P14927|QCR7_HUMAN Cytochrome b-c1 complex subunit 7 OS=Homo sapiens GN=UQCRB PE=1 SV=2;>tr|B7Z2R2|B7Z2R2_HUMAN Cytochrome b-c1 complex subunit 7 OS=Homo sapiens GN=UQCRB PE=1 SV=1;>sp|P14927-2|QCR7_HUMAN Isoform 2 of Cytochrome b-c1 complex subunit 7 O	274310000	287400000	208750000	208180000	205510000	344949	344949	344949	344949	344949	236830000	344949	0.000198104	0.00145653	-9.42325
Q9UL12;Q9UL12-2;A0A0A0MT55;Q5SYV1;A0A087X242;Q5SYV2;Q5SYU9;Q9UL10	Q9UL12;Q9UL12-2;A0A0A0MT55;Q5SYV1	Sarcosine dehydrogenase, mitochondrial	SARDH	>sp|Q9UL12|SARDH_HUMAN Sarcosine dehydrogenase, mitochondrial OS=Homo sapiens GN=SARDH PE=1 SV=1;>sp|Q9UL12-2|SARDH_HUMAN Isoform 2 of Sarcosine dehydrogenase, mitochondrial OS=Homo sapiens GN=SARDH;>tr|A0A0A0MT55|A0A0A0MT55_HUMAN Sarcosine dehydrogenase,	82764000	301720000	204000000	448520000	177680000	344949	344949	344949	344949	344949	242936800	344949	0.0174538	0.00141991	-9.45998
P00439;J3KND8;F8W1D4;F8W0A0;Q8IWU9;Q8IWU9-2	P00439;J3KND8	Phenylalanine-4-hydroxylase	PAH	>sp|P00439|PH4H_HUMAN Phenylalanine-4-hydroxylase OS=Homo sapiens GN=PAH PE=1 SV=1;>tr|J3KND8|J3KND8_HUMAN Phenylalanine-4-hydroxylase OS=Homo sapiens GN=PAH PE=1 SV=1	211250000	209080000	348260000	204320000	259050000	344949	344949	344949	344949	344949	246392000	344949	0.000842377	0.0014	-9.48036
Q9UF12;K7EJK5;S4R3D8	Q9UF12	Probable proline dehydrogenase 2	PRODH2	>sp|Q9UF12|PROD2_HUMAN Probable proline dehydrogenase 2 OS=Homo sapiens GN=PRODH2 PE=2 SV=1	157450000	214840000	388430000	249440000	350780000	344949	344949	344949	344949	344949	272188000	344949	0.00315206	0.00126732	-9.624
F5GZS6;J3KPF3;P08195-2;P08195-3;P08195;P08195-4;F5GZI0;H0YFS2;F5H0E2;F5H867;F5GZR9;H0YFX4	F5GZS6;J3KPF3;P08195-2;P08195-3;P08195;P08195-4	4F2 cell-surface antigen heavy chain	SLC3A2	>tr|F5GZS6|F5GZS6_HUMAN 4F2 cell-surface antigen heavy chain OS=Homo sapiens GN=SLC3A2 PE=1 SV=1;>tr|J3KPF3|J3KPF3_HUMAN 4F2 cell-surface antigen heavy chain OS=Homo sapiens GN=SLC3A2 PE=1 SV=1;>sp|P08195-2|4F2_HUMAN Isoform 2 of 4F2 cell-surface antigen h	356670000	292380000	301240000	310920000	357280000	344949	344949	344949	344949	344949	323698000	344949	2.02294e-05	0.00106565	-9.87405
A0A087WXC5;E7ESZ7;O95299;O95299-2;Q8N1B9;C9J6X0;H7C2W5;H7C1Y7;H7C2X4	A0A087WXC5;E7ESZ7;O95299;O95299-2;Q8N1B9;C9J6X0	NADH dehydrogenase [ubiquinone] 1 alpha subcomplex subunit 10, mitochondrial	NDUFA10	>tr|A0A087WXC5|A0A087WXC5_HUMAN NADH dehydrogenase [ubiquinone] 1 alpha subcomplex subunit 10, mitochondrial OS=Homo sapiens GN=NDUFA10 PE=1 SV=1;>tr|E7ESZ7|E7ESZ7_HUMAN NADH dehydrogenase [ubiquinone] 1 alpha subcomplex subunit 10, mitochondrial OS=Homo s	315190000	331160000	311490000	354530000	309590000	344949	344949	344949	344949	344949	324392000	344949	2.74743e-06	0.00106337	-9.87714
O75309;H3BSG2;O75309-4;O75309-2;O75309-3;H3BSV3;I3L418;J3QLA1	O75309;H3BSG2;O75309-4;O75309-2;O75309-3	Cadherin-16	CDH16	>sp|O75309|CAD16_HUMAN Cadherin-16 OS=Homo sapiens GN=CDH16 PE=1 SV=1;>tr|H3BSG2|H3BSG2_HUMAN Cadherin-16 OS=Homo sapiens GN=CDH16 PE=4 SV=1;>sp|O75309-4|CAD16_HUMAN Isoform 4 of Cadherin-16 OS=Homo sapiens GN=CDH16;>sp|O75309-2|CAD16_HUMAN Isoform 2 of Ca	460870000	377910000	369230000	365410000	337770000	344949	344949	344949	344949	344949	382238000	344949	5.15204e-05	0.000902446	-10.1139
Q86WA6-2;Q86WA6;Q49AI2;B4DML3	Q86WA6-2;Q86WA6	Valacyclovir hydrolase	BPHL	>sp|Q86WA6-2|BPHL_HUMAN Isoform 2 of Valacyclovir hydrolase OS=Homo sapiens GN=BPHL;>sp|Q86WA6|BPHL_HUMAN Valacyclovir hydrolase OS=Homo sapiens GN=BPHL PE=1 SV=1	371190000	452890000	338970000	507790000	357800000	344949	344949	344949	344949	344949	405728000	344949	0.000225899	0.000850198	-10.1999
P28331;P28331-2;P28331-4;P28331-5;B4DJ81;P28331-3;C9JPQ5;F8WDL5	P28331;P28331-2;P28331-4;P28331-5;B4DJ81;P28331-3	NADH-ubiquinone oxidoreductase 75 kDa subunit, mitochondrial	NDUFS1	>sp|P28331|NDUS1_HUMAN NADH-ubiquinone oxidoreductase 75 kDa subunit, mitochondrial OS=Homo sapiens GN=NDUFS1 PE=1 SV=3;>sp|P28331-2|NDUS1_HUMAN Isoform 2 of NADH-ubiquinone oxidoreductase 75 kDa subunit, mitochondrial OS=Homo sapiens GN=NDUFS1;>sp|P28331-	624750000	446200000	575120000	684830000	560540000	344949	344949	344949	344949	344949	578288000	344949	0.000127558	0.0005965	-10.7112
Q08AH3;F5GWL3;E7EPS5;H3BNJ9;I3L2Y5;I3L438;H3BQ84;H3BM61;H3BRR3;I3L339	Q08AH3;F5GWL3	Acyl-coenzyme A synthetase ACSM2A, mitochondrial	ACSM2A	>sp|Q08AH3|ACS2A_HUMAN Acyl-coenzyme A synthetase ACSM2A, mitochondrial OS=Homo sapiens GN=ACSM2A PE=1 SV=2;>tr|F5GWL3|F5GWL3_HUMAN Acyl-coenzyme A synthetase ACSM2A, mitochondrial OS=Homo sapiens GN=ACSM2A PE=4 SV=1	511300000	958370000	379080000	774500000	343280000	344949	344949	344949	344949	344949	593306000	344949	0.00748815	0.000581402	-10.7482
Q969Z3;Q969Z3-2;X1WI34;F6V6Z1;Q5VT66;Q5VT66-2	Q969Z3;Q969Z3-2	Mitochondrial amidoxime reducing component 2	MARC2	>sp|Q969Z3|MARC2_HUMAN Mitochondrial amidoxime reducing component 2 OS=Homo sapiens GN=MARC2 PE=1 SV=1;>sp|Q969Z3-2|MARC2_HUMAN Isoform 2 of Mitochondrial amidoxime reducing component 2 OS=Homo sapiens GN=MARC2	468940000	758920000	484540000	648540000	632090000	344949	344949	344949	344949	344949	598606000	344949	0.000387913	0.000576254	-10.761
P08473;C9JR96;C9J9X7;C9IYX7;C9JDZ3;A0A087WWM7;Q3KQS6	P08473	Neprilysin	MME	>sp|P08473|NEP_HUMAN Neprilysin OS=Homo sapiens GN=MME PE=1 SV=2	525860000	1060200000	462050000	630390000	505690000	344949	344949	344949	344949	344949	636838000	344949	0.00434443	0.000541659	-10.8503
E9PDR0;C9JQS9;P05166;E7EUY3;E7EX59;P05166-2;E7ETT1;E7ETT4;E9PEC3;F8WBI9;E7ENC1;H7C5C9;C9JVW9;C9JVY9;C9JAW3	E9PDR0;C9JQS9;P05166;E7EUY3;E7EX59;P05166-2;E7ETT1;E7ETT4;E9PEC3;F8WBI9;E7ENC1	Propionyl-CoA carboxylase beta chain, mitochondrial	PCCB	>tr|E9PDR0|E9PDR0_HUMAN Propionyl-CoA carboxylase beta chain, mitochondrial OS=Homo sapiens GN=PCCB PE=1 SV=1;>tr|C9JQS9|C9JQS9_HUMAN Propionyl-CoA carboxylase beta chain, mitochondrial OS=Homo sapiens GN=PCCB PE=1 SV=1;>sp|P05166|PCCB_HUMAN Propionyl-CoA	691660000	489270000	536260000	665150000	832340000	344949	344949	344949	344949	344949	642936000	344949	0.000451102	0.000536522	-10.8641
P16444;H3BQS5;H3BP43	P16444	Dipeptidase 1	DPEP1	>sp|P16444|DPEP1_HUMAN Dipeptidase 1 OS=Homo sapiens GN=DPEP1 PE=1 SV=3	450240000	467720000	1226000000	477410000	1039800000	344949	344949	344949	344949	344949	732234000	344949	0.0116715	0.000471091	-11.0517
P30837	P30837	Aldehyde dehydrogenase X, mitochondrial	ALDH1B1	>sp|P30837|AL1B1_HUMAN Aldehyde dehydrogenase X, mitochondrial OS=Homo sapiens GN=ALDH1B1 PE=1 SV=3	1693300000	670300000	802620000	714260000	895400000	344949	344949	344949	344949	344949	955176000	344949	0.00715733	0.000361137	-11.4352
P45954;P45954-2;H0Y6T4	P45954;P45954-2	Short/branched chain specific acyl-CoA dehydrogenase, mitochondrial	ACADSB	>sp|P45954|ACDSB_HUMAN Short/branched chain specific acyl-CoA dehydrogenase, mitochondrial OS=Homo sapiens GN=ACADSB PE=1 SV=1;>sp|P45954-2|ACDSB_HUMAN Isoform 2 of Short/branched chain specific acyl-CoA dehydrogenase, mitochondrial OS=Homo sapiens GN=ACAD	1473100000	1111700000	993690000	1040500000	1362500000	344949	344949	344949	344949	344949	1196298000	344949	0.000219856	0.000288347	-11.7599
Q9BSE5	Q9BSE5	Agmatinase, mitochondrial	AGMAT	>sp|Q9BSE5|SPEB_HUMAN Agmatinase, mitochondrial OS=Homo sapiens GN=AGMAT PE=1 SV=2	2263900000	1584300000	2037000000	2074400000	2628500000	344949	344949	344949	344949	344949	2117620000	344949	0.000236734	0.000162895	-12.5838
