# Supplementary material for: HOGA1 Suppresses Renal Cell Carcinoma Growth via Inhibiting the Wnt/β‐Catenin Signalling Pathway
Source: J Cell Mol Med. 2025 Mar 18;29(6):e70490. doi: 10.1111/jcmm.70490 (PMC11917137; doi:10.1111/jcmm.70490)
Supplement: Supplementary file 4 — Table S4. All results for KEGG pathway analysis of genes related to Hoga1 (p < 0.05). [file JCMM-29-e70490-s003.xlsx]

## Sheet: Sheet1
All results for KEGG pathway analysis of genes related to HOGA1(p＜0.05)
geneSet	description	link	size	overlap	expect	enrichmentRatio	p-Value	FDR	overlapId	userId
mmu04260	Cardiac muscle contraction	http://www.kegg.jp/kegg-bin/show_pathway?mmu04260+11464+11928+12295+12298+140781+20463+20541+22273+27222+56808	78	10	2.94091	3.40031	0.000649095	0.179978	11464;11928;12295;12298;140781;20463;20541;22273;27222;56808	Atp1a4;Atp1a1;Cacnb1;Cox7a2l;Cacnb4;Cacna2d2;Slc8a1;Uqcrc1;Myh7;Actc1
mmu04310	Wnt signaling pathway	http://www.kegg.jp/kegg-bin/show_pathway?mmu04310+11789+12234+12325+12444+14369+18019+18099+20890+22059+243548+319478+54612+56637+93960	148	14	5.58018	2.50888	0.00135139	0.179978	11789;12234;12325;12444;14369;18019;18099;20890;22059;243548;319478;54612;56637;93960	Nlk;Wnt8a;Gsk3b;Nfatc2;Ccnd2;Fzd7;Nkd1;Prickle2;Btrc;Sfrp5;Trp53;Camk2g;Cxxc4;Apc
mmu05222	Small cell lung cancer	http://www.kegg.jp/kegg-bin/show_pathway?mmu05222+11796+12447+12675+17187+20182+22031+22034+22059+22642+329581	92	10	3.46876	2.88287	0.00233798	0.179978	11796;12447;12675;17187;20182;22031;22034;22059;22642;329581	Chuk;Zbtb17;Rxrb;Birc3;Max;Birc7;Traf6;Traf3;Ccne1;Trp53
mmu04261	Adrenergic signaling in cardiomyocytes	http://www.kegg.jp/kegg-bin/show_pathway?mmu04261+11464+11928+12295+12298+12325+140781+14677+16535+20541+26931+27222+399548+56808	147	13	5.54248	2.34552	0.0035976	0.179978	11464;11928;12295;12298;12325;140781;14677;16535;20541;26931;27222;399548;56808	Atp1a4;Atp1a1;Cacnb1;Kcnq1;Cacnb4;Cacna2d2;Ppp2r5c;Slc8a1;Myh7;Gnai1;Scn4b;Camk2g;Actc1
mmu04010	MAPK signaling pathway	http://www.kegg.jp/kegg-bin/show_pathway?mmu04010+12290+12295+12298+12675+14174+14180+14186+16000+16478+17187+17762+18099+18205+19395+21687+22034+22059+23938+26398+56808+71609	294	21	11.085	1.89446	0.00361667	0.179978	12290;12295;12298;12675;14174;14180;14186;16000;16478;17187;17762;18099;18205;19395;21687;22034;22059;23938;26398;56808;71609	Fgf3;Chuk;Fgf9;Nlk;Tradd;Jund;Cacnb1;Max;Igf1;Ntf3;Cacnb4;Cacna1e;Traf6;Cacna2d2;Rasgrp2;Fgfr4;Tek;Map2k4;Map2k5;Trp53;Mapt
mmu05410	Hypertrophic cardiomyopathy (HCM)	http://www.kegg.jp/kegg-bin/show_pathway?mmu05410+11464+12295+12298+140781+16000+16416+16905+20541+56808	84	9	3.16713	2.84169	0.0042066	0.179978	11464;12295;12298;140781;16000;16416;16905;20541;56808	Itgb3;Cacnb1;Igf1;Cacnb4;Cacna2d2;Lmna;Slc8a1;Myh7;Actc1
mmu04115	p53 signaling pathway	http://www.kegg.jp/kegg-bin/show_pathway?mmu04115+107831+12442+12444+12447+16000+20135+22059+53892	71	8	2.67698	2.98844	0.00502922	0.179978	107831;12442;12444;12447;16000;20135;22059;53892	Adgrb1;Igf1;Ccnd2;Ccnb2;Ccne1;Trp53;Rrm2;Ppm1d
mmu05200	Pathways in cancer	http://www.kegg.jp/kegg-bin/show_pathway?mmu05200+11789+11796+12325+12444+12447+12675+13617+14174+14180+14186+14369+14677+14745+16000+16185+16186+16188+17187+18024+18129+19218+19395+19765+20182+20890+22031+22034+22059+22642+329581+56637+71745	530	32	19.9831	1.60135	0.00532248	0.179978	11789;11796;12325;12444;12447;12675;13617;14174;14180;14186;14369;14677;14745;16000;16185;16186;16188;17187;18024;18129;19218;19395;19765;20182;20890;22031;22034;22059;22642;329581;56637;71745	Fgf3;Chuk;Ralbp1;Fgf9;Zbtb17;Rxrb;Ednra;Birc3;Il2rb;Wnt8a;Nfe2l2;Il2rg;Gsk3b;Max;Birc7;Igf1;Lpar1;Ccnd2;Cul2;Traf6;Rasgrp2;Il3ra;Fzd7;Traf3;Ptger3;Ccne1;Fgfr4;Notch2;Gnai1;Trp53;Camk2g;Apc
mmu04340	Hedgehog signaling pathway	http://www.kegg.jp/kegg-bin/show_pathway?mmu04340+12234+12444+13363+16568+56637+57810	44	6	1.65897	3.6167	0.00577085	0.179978	12234;12444;13363;16568;56637;57810	Dhh;Kif3a;Gsk3b;Ccnd2;Btrc;Cdon
mmu04120	Ubiquitin mediated proteolysis	http://www.kegg.jp/kegg-bin/show_pathway?mmu04120+100763+11796+12234+22034+22209+22214+22215+329581+52563+56459+68729+71745	139	12	5.24085	2.28971	0.00613697	0.179978	100763;11796;12234;22034;22209;22214;22215;329581;52563;56459;68729;71745	Cdc23;Birc3;Sae1;Birc7;Cul2;Trim37;Traf6;Ube2a;Ube2h;Btrc;Ube3a;Ube3c
mmu05414	Dilated cardiomyopathy (DCM)	http://www.kegg.jp/kegg-bin/show_pathway?mmu05414+11464+12295+12298+140781+16000+16416+16905+20541+56808	89	9	3.35565	2.68204	0.00616748	0.179978	11464;12295;12298;140781;16000;16416;16905;20541;56808	Itgb3;Cacnb1;Igf1;Cacnb4;Cacna2d2;Lmna;Slc8a1;Myh7;Actc1
mmu04151	PI3K-Akt signaling pathway	http://www.kegg.jp/kegg-bin/show_pathway?mmu04151+12444+12447+12675+14174+14180+14186+14745+16000+16185+16186+16188+16416+18205+20104+20869+20963+21687+21923+22059+24088+26931+56637+83490	358	23	13.498	1.70396	0.00856874	0.217512	12444;12447;12675;14174;14180;14186;14745;16000;16185;16186;16188;16416;18205;20104;20869;20963;21687;21923;22059;24088;26931;56637;83490	Fgf3;Pik3ap1;Chuk;Fgf9;Tlr2;Tnc;Itgb3;Il2rb;Rps6;Il2rg;Gsk3b;Igf1;Lpar1;Ccnd2;Ntf3;Stk11;Il3ra;Ppp2r5c;Ccne1;Fgfr4;Tek;Syk;Trp53
mmu04380	Osteoclast differentiation	http://www.kegg.jp/kegg-bin/show_pathway?mmu04380+12326+12675+13038+13057+16416+16478+18019+20963+22034+232790+74256	128	11	4.8261	2.27927	0.00881729	0.217512	12326;12675;13038;13057;16416;16478;18019;20963;22034;232790;74256	Chuk;Itgb3;Jund;Oscar;Nfatc2;Traf6;Cyba;Syk;Cyld;Camk4;Ctsk
mmu00360	Phenylalanine metabolism	http://www.kegg.jp/kegg-bin/show_pathway?mmu00360+107146+14204+14718+56847	23	4	0.86719	4.6126	0.00995211	0.217512	107146;14204;14718;56847	Got1;Il4i1;Glyat;Aldh1a3
mmu00071	Fatty acid degradation	http://www.kegg.jp/kegg-bin/show_pathway?mmu00071+11363+11370+12896+235674+270076+80911	50	6	1.8852	3.18269	0.0107639	0.217512	11363;11370;12896;235674;270076;80911	Acox3;Acaa1b;Acadvl;Acadl;Gcdh;Cpt2
mmu04621	NOD-like receptor signaling pathway	http://www.kegg.jp/kegg-bin/show_pathway?mmu04621+11796+12675+13057+16173+192656+216799+22031+22034+22333+229900+27223+59125+71914	168	13	6.33426	2.05233	0.0108417	0.217512	11796;12675;13057;16173;192656;216799;22031;22034;22333;229900;27223;59125;71914	Chuk;Ripk2;Nek7;Il18;Birc3;Nlrp3;Antxr2;Gbp7;Vdac1;Traf6;Cyba;Traf3;Trp53bp1
mmu01212	Fatty acid metabolism	http://www.kegg.jp/kegg-bin/show_pathway?mmu01212+11363+11370+12896+20250+235674+80911	52	6	1.9606	3.06028	0.0129551	0.244623	11363;11370;12896;20250;235674;80911	Scd2;Acox3;Acaa1b;Acadvl;Acadl;Cpt2
mmu04976	Bile secretion	http://www.kegg.jp/kegg-bin/show_pathway?mmu04976+106407+11928+12780+20186+20517+20537+27222	71	7	2.67698	2.61489	0.0170904	0.304779	106407;11928;12780;20186;20517;20537;27222	Abcc2;Slc5a1;Slc22a1;Atp1a4;Atp1a1;Nr1h4;Slc51a
mmu05412	Arrhythmogenic right ventricular cardiomyopathy (ARVC)	http://www.kegg.jp/kegg-bin/show_pathway?mmu05412+12295+12298+12558+16416+16905+20541+56808	72	7	2.71468	2.57857	0.018341	0.309867	12295;12298;12558;16416;16905;20541;56808	Cdh2;Itgb3;Cacnb1;Cacnb4;Cacna2d2;Lmna;Slc8a1
mmu05202	Transcriptional misregulation in cancer	http://www.kegg.jp/kegg-bin/show_pathway?mmu05202+11796+12444+16000+16185+16825+17132+17187+17268+20182+20185+22059+22642+97114	183	13	6.89982	1.88411	0.0208124	0.334039	11796;12444;16000;16185;16825;17132;17187;17268;20182;20185;22059;22642;97114	Hist2h3c2;Zbtb17;Rxrb;Birc3;Ldb1;Il2rb;Meis1;Max;Igf1;Ccnd2;Maf;Trp53;Ncor1
mmu04978	Mineral absorption	http://www.kegg.jp/kegg-bin/show_pathway?mmu04978+11928+17748+20537+20541+27222	45	5	1.69668	2.94694	0.0262553	0.385635	11928;17748;20537;20541;27222	Slc5a1;Atp1a4;Atp1a1;Mt1;Slc8a1
mmu04015	Rap1 signaling pathway	http://www.kegg.jp/kegg-bin/show_pathway?mmu04015+12927+14174+14180+14186+14677+14745+16000+16414+16416+19395+21687+227377+74055+99470	209	14	7.88012	1.77662	0.0264298	0.385635	12927;14174;14180;14186;14677;14745;16000;16414;16416;19395;21687;227377;74055;99470	Fgf3;Plce1;Fgf9;Farp2;Itgb3;Igf1;Lpar1;Rasgrp2;Itgb2;Fgfr4;Tek;Magi3;Bcar1;Gnai1
mmu04919	Thyroid hormone signaling pathway	http://www.kegg.jp/kegg-bin/show_pathway?mmu04919+11928+16416+18129+20182+20185+22059+27222+56637+74055	115	9	4.33595	2.07567	0.0293362	0.409431	11928;16416;18129;20182;20185;22059;27222;56637;74055	Plce1;Rxrb;Atp1a4;Atp1a1;Itgb3;Gsk3b;Notch2;Trp53;Ncor1
mmu00400	Phenylalanine, tyrosine and tryptophan biosynthesis	http://www.kegg.jp/kegg-bin/show_pathway?mmu00400+14204+14718	8	2	0.301631	6.63061	0.0341344	0.44046	14204;14718	Got1;Il4i1
mmu04130	SNARE interactions in vesicular transport	http://www.kegg.jp/kegg-bin/show_pathway?mmu04130+20908+22317+53611+54399	33	4	1.24423	3.21484	0.0343037	0.44046	20908;22317;53611;54399	Stx3;Vamp1;Bet1l;Vti1a
mmu05166	Human T-cell leukemia virus 1 infection	http://www.kegg.jp/kegg-bin/show_pathway?mmu05166+11789+12442+12444+12675+14369+15006+16185+16186+16414+18019+19384+20890+22059+22333+26398+52563+56637	282	17	10.6325	1.59887	0.0376965	0.465407	11789;12442;12444;12675;14369;15006;16185;16186;16414;18019;19384;20890;22059;22333;26398;52563;56637	Chuk;Cdc23;Il2rb;Wnt8a;Il2rg;Gsk3b;Vdac1;Nfatc2;Ccnd2;Fzd7;Ran;Itgb2;Ccnb2;Map2k4;Trp53;Apc;H2-Q1
mmu03320	PPAR signaling pathway	http://www.kegg.jp/kegg-bin/show_pathway?mmu03320+11363+12896+20182+20250+20411+235674+80911	85	7	3.20483	2.1842	0.0408079	0.482207	11363;12896;20182;20250;20411;235674;80911	Scd2;Sorbs1;Acox3;Acaa1b;Rxrb;Acadl;Cpt2
mmu04622	RIG-I-like receptor signaling pathway	http://www.kegg.jp/kegg-bin/show_pathway?mmu04622+12675+22031+22034+67664+71609+74256	68	6	2.56387	2.34021	0.0424202	0.482207	12675;22031;22034;67664;71609;74256	Chuk;Rnf125;Tradd;Traf6;Traf3;Cyld
mmu05418	Fluid shear stress and atherosclerosis	http://www.kegg.jp/kegg-bin/show_pathway?mmu05418+11477+11481+12675+13057+16416+17258+18024+22059+23938+26398	143	10	5.39166	1.85472	0.0435639	0.482207	11477;11481;12675;13057;16416;17258;18024;22059;23938;26398	Chuk;Mef2a;Itgb3;Nfe2l2;Cyba;Acvr2b;Acvr1;Map2k4;Map2k5;Trp53
mmu04928	Parathyroid hormone synthesis, secretion and action	http://www.kegg.jp/kegg-bin/show_pathway?mmu04928+14677+16478+17258+17387+18227+18805+20182+75547	107	8	4.03432	1.98299	0.0485964	0.519981	14677;16478;17258;17387;18227;18805;20182;75547	Akap13;Mmp14;Mef2a;Rxrb;Jund;Pld1;Nr4a2;Gnai1
